# Supplementary material for: Inhibition of BMK1 pathway suppresses cancer stem cells through BNIP3 and BNIP3L
Source: Oncotarget. 2015 Sep 29;6(32):33279–89. doi: 10.18632/oncotarget.5337 (PMC4741765; doi:10.18632/oncotarget.5337)
Supplement: Supplementary file 2 [file oncotarget-06-33279-s002.xlsx]

## Sheet: RAN-seq Sphere Mock vs XMD8-92
test_id	gene_id	gene	locus	status	Mock	XMD8-92	Log2(Mock vs XMD8-92)	test_stat	p_value	q_value
XLOC_014684	XLOC_014684	NCL	chr2:232319458-232329205	OK	39.2432	144.196	-1.87752	-4.7591	5e-05	0.0324
XLOC_009720	XLOC_009720	-	chr16:51679680-51681010	OK	17.9716	65.4232	-1.86409	-4.11318	5e-05	0.0324
XLOC_013309	XLOC_013309	RRM2	chr2:10260568-10271546	OK	22.6974	69.1852	-1.60794	-4.00657	5e-05	0.0324
XLOC_009922	XLOC_009922	TRIM16L	chr17:18623412-18643483	OK	197.266	65.9887	1.57985	4.05818	5e-05	0.0324
XLOC_018324	XLOC_018324	PDLIM5	chr4:95373007-95589378	OK	147.037	48.3242	1.60536	3.86335	5e-05	0.0324
XLOC_002089	XLOC_002089	PTGS2	chr1:186640943-186652129	OK	24.9289	7.54821	1.72361	4.00658	5e-05	0.0324
XLOC_000954	XLOC_000954	CFH,CFHR1,CFHR3	chr1:196621007-196801319	OK	26.5818	7.84958	1.75975	3.72184	5e-05	0.0324
XLOC_002765	XLOC_002765	DKK1	chr10:54074040-54077417	OK	230.47	66.7974	1.78671	4.54534	5e-05	0.0324
XLOC_025780	XLOC_025780	C5	chr9:123714613-123820259	OK	33.9591	9.36563	1.85835	4.61627	5e-05	0.0324
XLOC_004284	XLOC_004284	NNMT	chr11:114165843-114183238	OK	168.415	46.0004	1.8723	4.56698	5e-05	0.0324
XLOC_023351	XLOC_023351	AGR2	chr7:16832263-16844799	OK	360.298	95.4239	1.91677	4.88223	5e-05	0.0324
XLOC_024662	XLOC_024662	CDH17	chr8:95139393-95229531	OK	21.3859	5.15734	2.05196	4.57888	5e-05	0.0324
XLOC_025260	XLOC_025260	PAPPA	chr9:118916070-119164600	OK	25.6873	6.17423	2.05673	5.17068	5e-05	0.0324
XLOC_005657	XLOC_005657	OAS1	chr12:113344425-113357712	OK	46.4634	10.6529	2.12484	4.2395	5e-05	0.0324
XLOC_014354	XLOC_014354	ST6GAL2	chr2:107418055-107503587	OK	50.8389	11.2863	2.17137	3.85636	5e-05	0.0324
XLOC_025766	XLOC_025766	TNFSF15	chr9:117546914-117568408	OK	13.1009	2.86655	2.19227	4.83254	5e-05	0.0324
XLOC_017739	XLOC_017739	TM4SF18	chr3:149036284-149051548	OK	21.4179	4.44483	2.26862	4.87081	5e-05	0.0324
XLOC_017638	XLOC_017638	HGD	chr3:120347014-120401418	OK	37.9849	7.54278	2.33226	4.94875	5e-05	0.0324
XLOC_009106	XLOC_009106	CDH1	chr16:68771194-68869444	OK	13.0421	2.29359	2.5075	4.95876	5e-05	0.0324
XLOC_026494	XLOC_026494	CLDN2	chrX:106143292-106177301	OK	31.6146	4.29136	2.88109	5.70462	5e-05	0.0324
XLOC_024492	XLOC_024492	SCARA5	chr8:27727398-27850369	OK	14.1123	1.87353	2.91312	5.21399	5e-05	0.0324
XLOC_009403	XLOC_009403	NUPR1	chr16:28548661-28550495	OK	47.2227	5.5588	3.08663	5.03556	5e-05	0.0324
XLOC_006018	XLOC_006018	KRT4	chr12:53200326-53207900	OK	15.6351	1.50831	3.37378	5.24504	5e-05	0.0324
XLOC_008558	XLOC_008558	RPS17L	chr15:83205503-83209208	OK	448.889	20.0402	4.48539	8.42933	5e-05	0.0324
XLOC_008554	XLOC_008554	RPS17	chr15:82821160-82824919	OK	438.571	18.0828	4.60012	8.44952	5e-05	0.0324
XLOC_013813	XLOC_013813	PPP1R1C	chr2:182819249-182982419	OK	1.45103	0	inf	#NAME?	5e-05	0.0324
XLOC_024092	XLOC_024092	BNIP3L	chr8:26240522-26270644	OK	18.0724	66.6252	-1.88228	-4.12365	7e-05	0.0546
XLOC_003511	XLOC_003511	BNIP3	chr10:133779641-133795513	OK	29.667	113.678	-1.93803	-4.8301	0.0001	0.05616
XLOC_018874	XLOC_018874	FGA	chr4:155504279-155511897	OK	26.1447	6.62256	1.98106	4.23734	0.0001	0.05616
XLOC_025004	XLOC_025004	INSL4	chr9:5231410-5234245	OK	85.5533	17.9741	2.2509	4.18329	0.0001	0.05616
XLOC_010670	XLOC_010670	TNS4	chr17:38620309-38658071	OK	17.5968	3.20946	2.45492	4.1136	0.0001	0.05616
XLOC_015592	XLOC_015592	BCAS1	chr20:52560078-52687304	OK	8.64784	1.0739	3.00949	4.76606	0.0001	0.05616
XLOC_003853	XLOC_003853	EHF	chr11:34642587-34684834	OK	7.81441	1.36963	2.51235	4.51938	0.00015	0.0702
XLOC_012844	XLOC_012844	FCGBP	chr19:40353961-40441017	OK	6.70243	1.13823	2.55789	4.61243	0.00015	0.0702
XLOC_024737	XLOC_024737	ANXA13	chr8:124693033-124749685	OK	31.4912	3.88838	3.01771	4.49686	0.00015	0.0702
XLOC_021032	XLOC_021032	SPDEF	chr6:34505576-34524110	OK	22.4262	2.21335	3.34088	4.98576	0.00015	0.0702
XLOC_006127	XLOC_006127	TSPAN8	chr12:71518876-71551779	OK	0.991236	0	inf	#NAME?	0.00015	0.0702
XLOC_012783	XLOC_012783	PRODH2	chr19:36290891-36304201	OK	0.540566	0	inf	#NAME?	0.00015	0.0702
XLOC_019945	XLOC_019945	HAVCR1	chr5:156452980-156486137	OK	68.7452	24.8788	1.46634	3.72775	0.0002	0.0864
XLOC_019514	XLOC_019514	CPLX2	chr5:175160200-175311023	OK	333.644	103.872	1.6835	3.93977	0.0002	0.0864
XLOC_024450	XLOC_024450	FGL1	chr8:17721899-17753741	OK	25.6037	3.81928	2.74498	4.59194	0.0002	0.0864
XLOC_000944	XLOC_000944	PLA2G4A	chr1:186798031-186958113	OK	59.9441	20.4573	1.551	3.91253	0.00025	0.0957273
XLOC_012079	XLOC_012079	CEACAM6	chr19:42259397-42276113	OK	40.7455	13.2714	1.61832	3.85244	0.00025	0.0957273
XLOC_007000	XLOC_007000	ANG,RNASE4	chr14:21152335-21168758	OK	46.9963	11.0869	2.08369	3.9651	0.00025	0.0957273
XLOC_024460	XLOC_024460	HR	chr8:21971931-21994939	OK	12.7273	2.19146	2.53796	4.69391	0.00025	0.0957273
XLOC_018036	XLOC_018036	-	chr3:187712062-187713419	OK	0.549691	0	inf	#NAME?	0.00025	0.0957273
XLOC_010546	XLOC_010546	ALDH3A1	chr17:19641297-19652779	OK	1174.6	397.933	1.56157	3.47507	0.00035	0.12285
XLOC_015440	XLOC_015440	THBD	chr20:23026079-23031358	OK	21.5283	6.50674	1.72623	3.68165	0.00035	0.12285
XLOC_012340	XLOC_012340	CACNG6	chr19:54495541-54515920	OK	28.9719	4.26312	2.76467	4.56025	0.00035	0.12285
XLOC_015896	XLOC_015896	-	chr21:16757690-16774848	OK	0.602919	0	inf	#NAME?	0.00035	0.12285
XLOC_005348	XLOC_005348	CNTN1	chr12:41086236-41467468	OK	151.651	54.9706	1.46402	3.59332	0.0004	0.132141
XLOC_025102	XLOC_025102	CNTNAP3B	chr9:43684588-43924609	OK	28.3993	9.17995	1.6293	3.55024	0.0004	0.132141
XLOC_018606	XLOC_018606	TMEM156	chr4:38967632-39034547	OK	17.8006	3.62077	2.29755	4.13804	0.0004	0.132141
XLOC_000083	XLOC_000083	TARDBP	chr1:11072678-11085549	OK	5.82772	20.2832	-1.79928	-3.99559	0.00045	0.1404
XLOC_009875	XLOC_009875	GLP2R	chr17:9729380-9795607	OK	20.1795	5.17187	1.96413	3.85274	0.00045	0.1404
XLOC_010928	XLOC_010928	APOH	chr17:64208146-64225556	OK	19.8345	2.99094	2.72934	4.16182	0.00045	0.1404
XLOC_013122	XLOC_013122	TNNT1	chr19:55644160-55660606	OK	90.3117	32.4628	1.47613	3.45763	0.0005	0.153164
XLOC_010453	XLOC_010453	ASGR1	chr17:7076750-7082883	OK	0.621723	0	inf	#NAME?	0.00055	0.165471
XLOC_004064	XLOC_004064	MIR612,NEAT1	chr11:65190126-65212999	OK	16.5007	62.2293	-1.91506	-3.42142	0.0006	0.17429
XLOC_006850	XLOC_006850	SLITRK6	chr13:86366921-86373483	OK	6.92979	1.69208	2.03401	3.60379	0.0006	0.17429
XLOC_005009	XLOC_005009	H2AFX	chr11:118964372-118966180	OK	56.5627	155.604	-1.45996	-3.50675	0.0007	0.193338
XLOC_001812	XLOC_001812	CTSS	chr1:150702671-150738433	OK	9.19335	2.1288	2.11055	3.8899	0.0007	0.193338
XLOC_012513	XLOC_012513	SEMA6B	chr19:4542598-4581524	OK	10.5764	1.75564	2.59078	3.97292	0.0007	0.193338
XLOC_017773	XLOC_017773	RARRES1	chr3:158414216-158450551	OK	23.2681	4.71035	2.30445	3.78739	0.00075	0.203806
XLOC_007667	XLOC_007667	GALC	chr14:88399357-88460009	OK	19.7993	6.63882	1.57645	3.4926	0.0009	0.240686
XLOC_010279	XLOC_010279	RAB37	chr17:72667255-72743474	OK	16.0782	3.68671	2.1247	3.90033	0.00095	0.24624
XLOC_017141	XLOC_017141	TM4SF4	chr3:149192367-149221181	OK	20.4163	1.64577	3.63288	4.85969	0.00095	0.24624
XLOC_009780	XLOC_009780	RAP1GAP2	chr17:2699731-2941036	OK	6.7651	1.95465	1.7912	3.48485	0.001	0.25272
XLOC_011815	XLOC_011815	JUNB	chr19:12902287-12905621	OK	113.777	41.6779	1.44885	3.50309	0.00105	0.25272
XLOC_003064	XLOC_003064	C10orf91	chr10:134258713-134261825	OK	1.15538	0	inf	#NAME?	0.00105	0.25272
XLOC_009017	XLOC_009017	-	chr16:52646410-52647790	OK	1.96234	0	inf	#NAME?	0.00105	0.25272
XLOC_013916	XLOC_013916	WNT6	chr2:219724545-219738954	OK	0.734457	0	inf	#NAME?	0.00105	0.25272
XLOC_011053	XLOC_011053	DCXR	chr17:79993753-79995573	OK	38.2983	108.058	-1.49645	-3.35804	0.0011	0.261025
XLOC_009215	XLOC_009215	MC1R,TUBB3	chr16:89983437-90002718	OK	123.701	311.034	-1.33021	-3.38487	0.00115	0.2691
XLOC_007144	XLOC_007144	HSPA2	chr14:65007185-65013000	OK	72.8664	30.8191	1.24143	3.16189	0.0012	0.273211
XLOC_001346	XLOC_001346	RAP1GAP	chr1:21922705-21995856	OK	22.0989	8.2377	1.42366	3.19402	0.0012	0.273211
XLOC_014277	XLOC_014277	CAPG	chr2:85621870-85641197	OK	84.2266	33.7954	1.31745	3.13762	0.00125	0.277105
XLOC_003184	XLOC_003184	PARD3	chr10:34398487-35104416	OK	76.5752	28.7816	1.41173	3.36687	0.00125	0.277105
XLOC_026239	XLOC_026239	SAT1	chrX:23801274-23804327	OK	386.158	164.109	1.23453	3.07571	0.0013	0.284447
XLOC_023378	XLOC_023378	HNRNPA2B1	chr7:26191841-26240543	OK	36.3185	98.3518	-1.43725	-3.21882	0.0014	0.298572
XLOC_015419	XLOC_015419	FLRT3	chr20:13976145-16033841	OK	20.9976	7.88814	1.41247	3.24354	0.0014	0.298572
XLOC_024691	XLOC_024691	PABPC1	chr8:101711290-101734465	OK	55.0349	131.994	-1.26205	-3.20573	0.00145	0.300857
XLOC_008986	XLOC_008986	FUS	chr16:31191430-31206192	OK	6.81472	17.2235	-1.33765	-3.08786	0.0015	0.300857
XLOC_007199	XLOC_007199	FOS	chr14:75745480-75750689	OK	86.3238	35.0832	1.29898	3.06763	0.0015	0.300857
XLOC_011885	XLOC_011885	B3GNT3	chr19:17905569-17926186	OK	7.2303	1.26806	2.51143	3.55643	0.0015	0.300857
XLOC_021010	XLOC_021010	HLA-DMB	chr6:32902405-32908847	OK	13.6216	2.3642	2.52647	3.60982	0.0015	0.300857
XLOC_023580	XLOC_023580	PON2	chr7:95034173-95064723	OK	284.839	123.421	1.20656	3.08133	0.00165	0.327049
XLOC_005435	XLOC_005435	HNRNPA1	chr12:54674487-54680766	OK	9.15739	27.3883	-1.58055	-3.2331	0.0017	0.329214
XLOC_004926	XLOC_004926	MMP7	chr11:102391238-102401478	OK	68.8905	24.4618	1.49378	3.37735	0.0017	0.329214
XLOC_023406	XLOC_023406	PDE1C	chr7:31787098-32338383	OK	7.6447	1.72399	2.14871	3.7201	0.0018	0.340746
XLOC_014097	XLOC_014097	CIB4	chr2:26803727-26864211	OK	0.621365	0	inf	#NAME?	0.0018	0.340746
XLOC_023460	XLOC_023460	TNS3	chr7:47314685-47623382	OK	80.3349	33.7446	1.25137	3.20156	0.0019	0.344206
XLOC_004335	XLOC_004335	GRAMD1B	chr11:123300407-123498574	OK	40.2782	15.4001	1.38706	3.15157	0.0019	0.344206
XLOC_008072	XLOC_008072	OSTBETA	chr15:65337707-65360388	OK	21.4048	2.2317	3.26172	4.18401	0.0019	0.344206
XLOC_017953	XLOC_017953	-	chr3:87382755-87383429	OK	0	0.967223	#NAME?	#NAME?	0.0019	0.344206
XLOC_017629	XLOC_017629	B4GALT4	chr3:118930588-118959752	OK	66.4678	29.1905	1.18715	2.99183	0.00195	0.349506
XLOC_004575	XLOC_004575	BDNF	chr11:27528398-27743605	OK	14.372	5.10952	1.492	3.21134	0.00215	0.3666
XLOC_008900	XLOC_008900	ANKS4B	chr16:21245015-21266074	OK	3.1159	0.307145	3.34266	4.14842	0.0022	0.3666
XLOC_003699	XLOC_003699	MUC5B	chr11:1244294-1283406	OK	5.00265	0.460665	3.4409	3.11411	0.0022	0.3666
XLOC_009798	XLOC_009798	TM4SF5	chr17:4675186-4686506	OK	1.22692	0	inf	#NAME?	0.0022	0.3666
XLOC_015670	XLOC_015670	-	chr20:19790185-19790798	OK	1.09237	0	inf	#NAME?	0.0022	0.3666
XLOC_014032	XLOC_014032	ADI1	chr2:3501689-3523350	OK	59.4665	138.653	-1.22133	-3.13123	0.00235	0.3666
XLOC_021282	XLOC_021282	ARHGAP18	chr6:129898239-130031370	OK	48.1167	20.6181	1.22262	3.1273	0.00235	0.3666
XLOC_016002	XLOC_016002	CBS	chr21:44473299-44496472	OK	15.0714	4.31353	1.80487	3.33382	0.00235	0.3666
XLOC_000415	XLOC_000415	TMEM61	chr1:55446464-55457966	OK	0.61476	0	inf	#NAME?	0.00235	0.3666
XLOC_008294	XLOC_008294	LOC283710	chr15:31514970-31523050	OK	0.56911	0	inf	#NAME?	0.00235	0.3666
XLOC_014962	XLOC_014962	-	chr2:190629100-190630141	OK	0.473793	0	inf	#NAME?	0.00235	0.3666
XLOC_019026	XLOC_019026	-	chr4:129405187-129405665	OK	1.35278	0	inf	#NAME?	0.00235	0.3666
XLOC_020216	XLOC_020216	-	chr5:174775870-174776904	OK	0.477652	0	inf	#NAME?	0.00235	0.3666
XLOC_026140	XLOC_026140	-	chr9:139446097-139447154	OK	0.465202	0	inf	#NAME?	0.00235	0.3666
XLOC_004547	XLOC_004547	USH1C	chr11:17515441-17565963	OK	3.92969	0.445992	3.13932	3.78892	0.0024	0.370965
XLOC_007767	XLOC_007767	-	chr14:40132435-40132951	OK	1.50287	0	inf	#NAME?	0.00245	0.375251
XLOC_012980	XLOC_012980	CA11	chr19:49141271-49185502	OK	10.1168	1.91852	2.39868	3.49939	0.00265	0.398636
XLOC_012700	XLOC_012700	UNC13A	chr19:17712136-17799148	OK	1.54713	0.25672	2.59133	3.27029	0.00265	0.398636
XLOC_005357	XLOC_005357	FAM113B	chr12:47602202-47630446	OK	20.3054	6.40683	1.66418	3.15099	0.0027	0.400928
XLOC_012219	XLOC_012219	FCGRT	chr19:50015535-50029685	OK	28.0249	8.87353	1.65913	3.08262	0.0029	0.400928
XLOC_005308	XLOC_005308	PDE3A	chr12:20522178-20837041	OK	6.27334	2.28998	1.4539	3.01824	0.003	0.400928
XLOC_015396	XLOC_015396	RASSF2	chr20:4760668-4804291	OK	16.4447	7.05622	1.22066	2.9254	0.00305	0.400928
XLOC_005347	XLOC_005347	LRRK2	chr12:40617871-40763086	OK	8.99621	3.64746	1.30243	3.1095	0.00305	0.400928
XLOC_000128	XLOC_000128	FBLIM1	chr1:16085224-16113137	OK	11.1505	3.02984	1.87979	3.31139	0.00305	0.400928
XLOC_014991	XLOC_014991	-	chr2:227514162-227514608	OK	0	1.92284	#NAME?	#NAME?	0.00325	0.400928
XLOC_015727	XLOC_015727	-	chr20:52402357-52403457	OK	0	0.561089	#NAME?	#NAME?	0.00325	0.400928
XLOC_020055	XLOC_020055	-	chr5:10555318-10556541	OK	0	0.495136	#NAME?	#NAME?	0.00325	0.400928
XLOC_016253	XLOC_016253	GCAT,H1F0	chr22:38201113-38213183	OK	47.0526	105.119	-1.15968	-2.93631	0.0033	0.400928
XLOC_018095	XLOC_018095	S100P	chr4:6695565-6698897	OK	95.3576	32.8338	1.53817	3.06406	0.0033	0.400928
XLOC_002335	XLOC_002335	-	chr1:8156367-8156841	OK	0	1.36869	#NAME?	#NAME?	0.0033	0.400928
XLOC_002397	XLOC_002397	-	chr1:65527948-65528385	OK	0	1.56294	#NAME?	#NAME?	0.0033	0.400928
XLOC_002488	XLOC_002488	-	chr1:152337509-152338136	OK	0	0.903821	#NAME?	#NAME?	0.0033	0.400928
XLOC_005092	XLOC_005092	-	chr11:10952212-10953096	OK	0	0.627781	#NAME?	#NAME?	0.0033	0.400928
XLOC_006953	XLOC_006953	-	chr13:88396039-88396733	OK	0	0.786784	#NAME?	#NAME?	0.0033	0.400928
XLOC_006979	XLOC_006979	-	chr13:111480279-111481145	OK	0	0.644172	#NAME?	#NAME?	0.0033	0.400928
XLOC_007773	XLOC_007773	-	chr14:55030708-55031604	OK	0	0.565867	#NAME?	#NAME?	0.0033	0.400928
XLOC_011145	XLOC_011145	-	chr17:39949715-39950440	OK	0	0.74231	#NAME?	#NAME?	0.0033	0.400928
XLOC_014763	XLOC_014763	-	chr2:15775994-15776845	OK	0	0.658499	#NAME?	#NAME?	0.0033	0.400928
XLOC_014959	XLOC_014959	-	chr2:187345393-187346266	OK	0	0.584555	#NAME?	#NAME?	0.0033	0.400928
XLOC_023861	XLOC_023861	-	chr7:23516295-23517049	OK	0	0.705028	#NAME?	#NAME?	0.0033	0.400928
XLOC_026067	XLOC_026067	-	chr9:75749209-75749738	OK	0	1.26017	#NAME?	#NAME?	0.0033	0.400928
XLOC_007723	XLOC_007723	HSP90AA1	chr14:102547074-102606091	OK	159.542	404.684	-1.34286	-2.90899	0.00355	0.400928
XLOC_011635	XLOC_011635	C19orf21	chr19:751145-764318	OK	72.0189	32.382	1.15318	2.94005	0.0036	0.400928
XLOC_010296	XLOC_010296	MYO15B	chr17:73584138-73663269	OK	12.7272	3.49969	1.86262	3.24743	0.00365	0.400928
XLOC_011755	XLOC_011755	HNRNPM	chr19:8509797-8554002	OK	26.4947	59.8102	-1.17469	-2.90485	0.00375	0.400928
XLOC_010828	XLOC_010828	TTLL6	chr17:46838332-46894469	OK	2.30081	0.324364	2.82645	3.60549	0.00375	0.400928
XLOC_007257	XLOC_007257	SERPINA3	chr14:95078713-95090392	OK	6.44365	0.822807	2.96925	3.76251	0.0038	0.400928
XLOC_025155	XLOC_025155	CTSL1	chr9:90340152-90346384	OK	693.92	308.482	1.16958	2.73567	0.0039	0.400928
XLOC_008764	XLOC_008764	CACNA1H	chr16:1203240-1275254	OK	7.51676	2.55082	1.55915	3.05749	0.0039	0.400928
XLOC_021059	XLOC_021059	KCNK5	chr6:39156553-39197395	OK	8.73788	2.58447	1.75741	3.1428	0.0039	0.400928
XLOC_003746	XLOC_003746	TRIM22	chr11:5710816-5732093	OK	2.48775	0.216275	3.5239	3.87448	0.0039	0.400928
XLOC_008247	XLOC_008247	SYNM	chr15:99645285-99675800	OK	10.0575	22.187	-1.14144	-2.87254	0.004	0.400928
XLOC_002419	XLOC_002419	-	chr1:98553204-98553917	OK	0	0.689924	#NAME?	#NAME?	0.004	0.400928
XLOC_003576	XLOC_003576	-	chr10:38356571-38357184	OK	0	0.848014	#NAME?	#NAME?	0.004	0.400928
XLOC_003589	XLOC_003589	-	chr10:54202583-54203373	OK	0	0.603319	#NAME?	#NAME?	0.004	0.400928
XLOC_006474	XLOC_006474	-	chr12:90341331-90341699	OK	0	1.93063	#NAME?	#NAME?	0.004	0.400928
XLOC_006977	XLOC_006977	-	chr13:110442068-110442893	OK	0	0.570753	#NAME?	#NAME?	0.004	0.400928
XLOC_007758	XLOC_007758	-	chr14:27310579-27311043	OK	0	1.28753	#NAME?	#NAME?	0.004	0.400928
XLOC_008670	XLOC_008670	-	chr15:58622400-58622933	OK	0	1.03835	#NAME?	#NAME?	0.004	0.400928
XLOC_009727	XLOC_009727	-	chr16:67525535-67526492	OK	0	0.474215	#NAME?	#NAME?	0.004	0.400928
XLOC_011180	XLOC_011180	-	chr17:48785451-48786086	OK	0	0.807316	#NAME?	#NAME?	0.004	0.400928
XLOC_013229	XLOC_013229	-	chr19:39896395-39896735	OK	0	2.25749	#NAME?	#NAME?	0.004	0.400928
XLOC_014761	XLOC_014761	-	chr2:15773305-15773897	OK	0	0.890883	#NAME?	#NAME?	0.004	0.400928
XLOC_014951	XLOC_014951	-	chr2:178412030-178412621	OK	0	0.893033	#NAME?	#NAME?	0.004	0.400928
XLOC_014973	XLOC_014973	-	chr2:192797113-192797938	OK	0	0.570753	#NAME?	#NAME?	0.004	0.400928
XLOC_016042	XLOC_016042	-	chr21:9875813-9876406	OK	0	0.888744	#NAME?	#NAME?	0.004	0.400928
XLOC_018952	XLOC_018952	-	chr4:1866441-1867278	OK	0	0.560382	#NAME?	#NAME?	0.004	0.400928
XLOC_020105	XLOC_020105	-	chr5:60625509-60626009	OK	0	1.14428	#NAME?	#NAME?	0.004	0.400928
XLOC_021493	XLOC_021493	-	chr6:52125319-52125915	OK	0	0.882386	#NAME?	#NAME?	0.004	0.400928
XLOC_023860	XLOC_023860	-	chr7:23514504-23515354	OK	0	0.549564	#NAME?	#NAME?	0.004	0.400928
XLOC_023988	XLOC_023988	-	chr7:158743294-158744290	OK	0	0.451645	#NAME?	#NAME?	0.004	0.400928
XLOC_024844	XLOC_024844	-	chr8:20081242-20081653	OK	0	1.57809	#NAME?	#NAME?	0.004	0.400928
XLOC_024965	XLOC_024965	-	chr8:130697401-130697905	OK	0	1.13031	#NAME?	#NAME?	0.004	0.400928
XLOC_002623	XLOC_002623	AKR1C1	chr10:5005453-5020158	OK	800.829	342.861	1.22387	2.97344	0.00405	0.400928
XLOC_018945	XLOC_018945	TRIML2	chr4:189012399-189031072	OK	19.0631	4.95966	1.94247	3.16788	0.0041	0.400928
XLOC_003794	XLOC_003794	RASSF10	chr11:13030869-13035971	OK	11.7559	3.43289	1.77589	3.10023	0.0043	0.400928
XLOC_018689	XLOC_018689	CXCL5	chr4:74860654-74872763	OK	99.0248	44.4483	1.15566	2.88619	0.0044	0.400928
XLOC_000006	XLOC_000006	-	chr1:850515-851690	OK	0.4806	0	inf	#NAME?	0.00445	0.400928
XLOC_002609	XLOC_002609	-	chr1:249100911-249101943	OK	0.398972	0	inf	#NAME?	0.00445	0.400928
XLOC_003605	XLOC_003605	-	chr10:70030383-70031157	OK	0.570694	0	inf	#NAME?	0.00445	0.400928
XLOC_003621	XLOC_003621	-	chr10:77444375-77445436	OK	0.385919	0	inf	#NAME?	0.00445	0.400928
XLOC_003622	XLOC_003622	-	chr10:77449145-77450122	OK	0.426318	0	inf	#NAME?	0.00445	0.400928
XLOC_003640	XLOC_003640	-	chr10:102728383-102728966	OK	0.837577	0	inf	#NAME?	0.00445	0.400928
XLOC_005078	XLOC_005078	-	chr11:1054864-1055700	OK	0.517199	0	inf	#NAME?	0.00445	0.400928
XLOC_006470	XLOC_006470	-	chr12:85857314-85858374	OK	0.386355	0	inf	#NAME?	0.00445	0.400928
XLOC_006972	XLOC_006972	-	chr13:109905164-109905780	OK	0.774962	0	inf	#NAME?	0.00445	0.400928
XLOC_007226	XLOC_007226	LOC283587	chr14:88490893-88553688	OK	0.431447	0	inf	#NAME?	0.00445	0.400928
XLOC_009741	XLOC_009741	-	chr16:80634576-80635222	OK	0.725646	0	inf	#NAME?	0.00445	0.400928
XLOC_011326	XLOC_011326	TTR	chr18:29171729-29178986	OK	0.432338	0	inf	#NAME?	0.00445	0.400928
XLOC_014745	XLOC_014745	-	chr2:8740036-8740693	OK	0.7091	0	inf	#NAME?	0.00445	0.400928
XLOC_014804	XLOC_014804	-	chr2:56402246-56403012	OK	0.578413	0	inf	#NAME?	0.00445	0.400928
XLOC_020855	XLOC_020855	-	chr6:12184188-12185394	OK	1.44773	0	inf	#NAME?	0.00445	0.400928
XLOC_024921	XLOC_024921	-	chr8:90449465-90450287	OK	0.528383	0	inf	#NAME?	0.00445	0.400928
XLOC_022799	XLOC_022799	ITGB8	chr7:20370404-20455382	OK	3.19634	0.975641	1.712	2.99366	0.0046	0.406818
XLOC_009806	XLOC_009806	ENO3	chr17:4854383-4860426	OK	27.5767	10.2978	1.42112	2.86289	0.00465	0.406818
XLOC_017262	XLOC_017262	TP63	chr3:189348906-189615070	OK	3.38769	0.797745	2.0863	2.9943	0.00465	0.406818
XLOC_014071	XLOC_014071	MATN3	chr2:20191812-20212471	OK	7.96537	1.83953	2.11441	3.27371	0.0047	0.406818
XLOC_005103	XLOC_005103	-	chr11:27910735-27911644	OK	29.438	74.834	-1.34602	-2.93001	0.00475	0.406818
XLOC_010739	XLOC_010739	GHDC	chr17:40341103-40346550	OK	26.4374	9.84957	1.42445	2.99262	0.0048	0.406818
XLOC_024729	XLOC_024729	HAS2	chr8:122624406-122657564	OK	3.22451	0.670312	2.26618	3.03351	0.0048	0.406818
XLOC_024200	XLOC_024200	RDH10	chr8:74206836-74237520	OK	39	16.8224	1.21309	2.98426	0.00495	0.406818
XLOC_005084	XLOC_005084	-	chr11:1409116-1409922	OK	0.595949	0	inf	#NAME?	0.00495	0.406818
XLOC_005113	XLOC_005113	-	chr11:47926701-47927558	OK	0.551412	0	inf	#NAME?	0.00495	0.406818
XLOC_010560	XLOC_010560	-	chr17:26591011-26592507	OK	0.484875	0	inf	#NAME?	0.00495	0.406818
XLOC_011138	XLOC_011138	-	chr17:38330879-38331748	OK	0.541883	0	inf	#NAME?	0.00495	0.406818
XLOC_013195	XLOC_013195	-	chr19:14182404-14183241	OK	0.56806	0	inf	#NAME?	0.00495	0.406818
XLOC_013239	XLOC_013239	-	chr19:43336326-43337144	OK	0.584834	0	inf	#NAME?	0.00495	0.406818
XLOC_014920	XLOC_014920	-	chr2:156874345-156875480	OK	0.391803	0	inf	#NAME?	0.00495	0.406818
XLOC_020594	XLOC_020594	RIPPLY2	chr6:84562984-84567234	OK	0.822925	0	inf	#NAME?	0.00495	0.406818
XLOC_024919	XLOC_024919	-	chr8:90334858-90335932	OK	0.418375	0	inf	#NAME?	0.00495	0.406818
XLOC_027163	XLOC_027163	-	chrX:23783518-23784252	OK	0.672649	0	inf	#NAME?	0.00495	0.406818
XLOC_024449	XLOC_024449	MTUS1	chr8:17500904-17663696	OK	52.0057	24.4394	1.08946	2.75025	0.005	0.406957
XLOC_006548	XLOC_006548	ALOX5AP	chr13:31287614-31338565	OK	0.415001	0	inf	#NAME?	0.005	0.406957
XLOC_007574	XLOC_007574	C14orf105	chr14:57919393-57960576	OK	2.71998	0.440843	2.62526	3.17549	0.0052	0.4212
XLOC_024538	XLOC_024538	ANK1	chr8:41510743-41754280	OK	1.48457	0.305701	2.27986	3.03003	0.0053	0.427246
XLOC_025715	XLOC_025715	BAAT	chr9:104122698-104147287	OK	3.42344	0.532393	2.68488	3.33724	0.0055	0.441068
XLOC_009173	XLOC_009173	CRISPLD2	chr16:84853586-84943116	OK	0.169471	1.59087	-3.23071	-3.57923	0.00555	0.441068
XLOC_008890	XLOC_008890	TMC5	chr16:19421662-19510434	OK	5.94926	2.07693	1.51825	2.87285	0.00555	0.441068
XLOC_009165	XLOC_009165	OSGIN1	chr16:83986826-83999937	OK	15.2728	38.8647	-1.3475	-2.934	0.0057	0.442356
XLOC_023458	XLOC_023458	IGFBP3	chr7:45951843-45960871	OK	46.796	21.0296	1.15397	2.79402	0.0057	0.442356
XLOC_014619	XLOC_014619	FN1	chr2:216225178-216300867	OK	158.532	68.9927	1.20026	2.69357	0.0057	0.442356
XLOC_014671	XLOC_014671	TM4SF20	chr2:228189629-228244058	OK	110.283	5.6704	4.28162	4.29989	0.0057	0.442356
XLOC_005104	XLOC_005104	-	chr11:27911905-27912625	OK	29.6036	78.3192	-1.40359	-2.88096	0.00575	0.442356
XLOC_024744	XLOC_024744	FAM84B	chr8:127564682-127570711	OK	6.86157	2.33129	1.55741	2.93025	0.00575	0.442356
XLOC_008530	XLOC_008530	LOC91450	chr15:78285574-78286567	OK	0	0.45592	#NAME?	#NAME?	0.00575	0.442356
XLOC_013477	XLOC_013477	ACTR2	chr2:65454828-65498390	OK	42.6693	89.0231	-1.06098	-2.74246	0.00595	0.451557
XLOC_019650	XLOC_019650	FYB	chr5:39105353-39270759	OK	13.421	5.57249	1.2681	2.77665	0.00595	0.451557
XLOC_008980	XLOC_008980	HSD3B7	chr16:30996511-31000502	OK	20.889	6.83552	1.61162	3.03129	0.00595	0.451557
XLOC_012542	XLOC_012542	C3	chr19:6677845-6720662	OK	7.0232	2.57703	1.44642	2.88544	0.0063	0.475975
XLOC_023581	XLOC_023581	PDK4	chr7:95212808-95225925	OK	20.8335	9.02262	1.20729	2.8169	0.00635	0.477611
XLOC_026376	XLOC_026376	UBQLN2	chrX:56589998-56594487	OK	7.20737	17.622	-1.28983	-2.74184	0.00645	0.482976
XLOC_004103	XLOC_004103	C11orf86	chr11:66742622-66744482	OK	19.1029	4.41417	2.11358	3.15472	0.00665	0.495749
XLOC_010010	XLOC_010010	TAF15	chr17:34136450-34174410	OK	3.08171	9.36948	-1.60424	-2.83902	0.00675	0.50029
XLOC_011096	XLOC_011096	-	chr17:18621609-18622362	OK	0	0.449432	#NAME?	#NAME?	0.0068	0.50029
XLOC_018635	XLOC_018635	-	chr4:49286132-49310929	OK	0	15.7101	#NAME?	#NAME?	0.0068	0.50029
XLOC_024622	XLOC_024622	PAG1	chr8:81880045-82024303	OK	0.0679534	0.601398	-3.1457	-3.40043	0.0069	0.50544
XLOC_017571	XLOC_017571	VGLL3	chr3:86987122-87040357	OK	9.62967	4.37398	1.13854	2.70159	0.007	0.506148
XLOC_004990	XLOC_004990	FXYD2,FXYD6,FXYD6-FXYD2	chr11:117690789-117748201	OK	81.5733	27.5753	1.56472	2.87019	0.00705	0.506148
XLOC_013849	XLOC_013849	AOX1	chr2:201450730-201536217	OK	1.19904	0.189661	2.66038	3.09361	0.00705	0.506148
XLOC_017615	XLOC_017615	CCDC80	chr3:112322467-112360332	OK	8.34904	3.5332	1.24063	2.67938	0.0071	0.506148
XLOC_001715	XLOC_001715	DENND2D	chr1:111728103-111747155	OK	2.98337	0.448988	2.73219	3.26161	0.0071	0.506148
XLOC_007176	XLOC_007176	RBM25	chr14:73524079-73588740	OK	6.75147	14.8433	-1.13654	-2.70364	0.00715	0.506148
XLOC_003265	XLOC_003265	DNAJC12	chr10:69556426-69597937	OK	43.6791	17.6838	1.30452	2.79267	0.00715	0.506148
XLOC_020269	XLOC_020269	EDN1	chr6:12288407-12314459	OK	60.9968	22.4729	1.44054	2.68303	0.00715	0.506148
XLOC_005882	XLOC_005882	RERG	chr12:15260715-15374411	OK	2.29946	0.308524	2.89784	3.0992	0.0072	0.507555
XLOC_002804	XLOC_002804	EIF4EBP2	chr10:72163860-72188440	OK	8.22828	17.7852	-1.11202	-2.73245	0.0073	0.51246
XLOC_010863	XLOC_010863	TRIM25	chr17:54965269-54991409	OK	7.90514	17.309	-1.13066	-2.68649	0.00735	0.513829
XLOC_019247	XLOC_019247	VCAN	chr5:82767492-82878122	OK	3.94033	1.61298	1.28859	2.71728	0.0074	0.515187
XLOC_010357	XLOC_010357	SLC16A3	chr17:80186281-80199933	OK	65.0732	28.6935	1.18134	2.73826	0.00745	0.516533
XLOC_017740	XLOC_017740	TM4SF1	chr3:149086083-149104775	OK	383.14	169.33	1.17804	2.74176	0.0075	0.517869
XLOC_023024	XLOC_023024	PEG10	chr7:94285636-94299006	OK	20.4344	41.8263	-1.03341	-2.65151	0.00755	0.519193
XLOC_001451	XLOC_001451	CLSPN	chr1:36185410-36235608	OK	2.64579	6.23276	-1.23617	-2.67384	0.00765	0.523932
XLOC_024454	XLOC_024454	CSGALNACT1	chr8:19261671-19590048	OK	25.6823	12.0508	1.09165	2.64068	0.0077	0.525221
XLOC_012882	XLOC_012882	CEACAM1	chr19:43011457-43032661	OK	1.46402	0.211862	2.78874	2.91687	0.00775	0.5265
XLOC_004816	XLOC_004816	-	chr11:69290377-69294891	OK	5.55175	1.05704	2.39291	3.08105	0.0078	0.527769
XLOC_005802	XLOC_005802	C1R	chr12:7187514-7245043	OK	24.3844	10.3149	1.24122	2.76678	0.00785	0.529027
XLOC_017025	XLOC_017025	UPK1B	chr3:118892224-118924831	OK	12.0196	3.72804	1.6889	2.89345	0.00795	0.530646
XLOC_007077	XLOC_007077	PNN	chr14:39644386-39652422	OK	6.79893	15.5736	-1.19573	-2.74222	0.008	0.530646
XLOC_018284	XLOC_018284	ANXA3	chr4:79472741-79531605	OK	65.369	30.7504	1.088	2.68515	0.008	0.530646
XLOC_000923	XLOC_000923	MR1	chr1:181002560-181031074	OK	4.60232	1.69293	1.44284	2.75072	0.008	0.530646
XLOC_010564	XLOC_010564	SEBOX,VTN	chr17:26690827-26698247	OK	23.4242	8.69531	1.42969	2.70342	0.00815	0.538475
XLOC_018577	XLOC_018577	FGFBP1	chr4:15937192-15940771	OK	7.63853	1.71837	2.15226	2.89902	0.0082	0.538744
XLOC_017258	XLOC_017258	LPP	chr3:187868670-188608460	OK	11.9029	5.75568	1.04826	2.62701	0.00825	0.538744
XLOC_010046	XLOC_010046	GRB7	chr17:37894161-37903538	OK	10.3887	2.54823	2.02745	3.02077	0.00825	0.538744
XLOC_010324	XLOC_010324	C1QTNF1	chr17:77015290-77045870	OK	9.98239	3.10369	1.6854	2.81435	0.00835	0.542234
XLOC_007030	XLOC_007030	DHRS2	chr14:24105572-24114850	OK	2.40104	12.3873	-2.36713	-3.13522	0.0084	0.542234
XLOC_016447	XLOC_016447	XBP1	chr22:29190547-29196560	OK	58.8099	27.4266	1.10048	2.65701	0.0084	0.542234
XLOC_013958	XLOC_013958	B3GNT7	chr2:232250398-232265875	OK	3.33638	0.585002	2.51177	3.1435	0.0085	0.546595
XLOC_023146	XLOC_023146	HILPDA	chr7:128095883-128098472	OK	64.3113	29.3632	1.13106	2.59982	0.0086	0.550923
XLOC_002833	XLOC_002833	C10orf11	chr10:77542518-78317126	OK	7.17603	0.651847	3.46058	2.70524	0.00865	0.552027
XLOC_007599	XLOC_007599	GPX2	chr14:65381078-65569227	OK	701.074	265.904	1.39866	2.6494	0.0087	0.553123
XLOC_005240	XLOC_005240	C1S	chr12:7167899-7178337	OK	39.5671	19.0785	1.05235	2.60276	0.00875	0.554211
XLOC_011403	XLOC_011403	SOCS6	chr18:67956125-68066158	OK	34.4357	16.48	1.06319	2.60851	0.0089	0.557425
XLOC_011049	XLOC_011049	PYCR1	chr17:79890262-79895193	OK	57.1758	26.4079	1.11444	2.58299	0.0089	0.557425
XLOC_015844	XLOC_015844	PDE9A	chr21:44073861-44195619	OK	2.22752	0.555754	2.00292	2.25452	0.0089	0.557425
XLOC_008096	XLOC_008096	RPLP1	chr15:69745002-69747884	OK	188.432	400.566	-1.08799	-2.61643	0.00895	0.55848
XLOC_014127	XLOC_014127	FAM98A	chr2:33808598-33824362	OK	6.38679	15.839	-1.31032	-2.74301	0.009	0.559528
XLOC_021171	XLOC_021171	FILIP1	chr6:75994729-76203755	OK	3.23844	0.878808	1.88168	2.88897	0.0091	0.563665
XLOC_014537	XLOC_014537	PDE1A	chr2:183007103-183387465	OK	3.09459	0.584984	2.40328	3.07853	0.0092	0.566705
XLOC_014947	XLOC_014947	-	chr2:177065622-177065988	OK	324.505	676.359	-1.05955	-2.63496	0.00925	0.566705
XLOC_001547	XLOC_001547	TTC39A	chr1:51752798-51810785	OK	5.78195	1.46907	1.97666	2.89135	0.00925	0.566705
XLOC_017534	XLOC_017534	ACOX2	chr3:58490862-58522929	OK	4.34589	0.782005	2.4744	3.16536	0.0093	0.567704
XLOC_012826	XLOC_012826	RINL	chr19:39358471-39368919	OK	6.26373	1.66573	1.91087	2.8535	0.00935	0.568696
XLOC_024708	XLOC_024708	ANGPT1	chr8:108261709-108510254	OK	1.13097	0.150437	2.91033	3.14611	0.0094	0.569681
XLOC_010930	XLOC_010930	PSMD12	chr17:65334031-65362727	OK	15.3816	33.0723	-1.10442	-2.558	0.00945	0.570658
XLOC_004065	XLOC_004065	MALAT1	chr11:65265212-65276595	OK	122.079	290.644	-1.25144	-2.57298	0.0096	0.575442
XLOC_018847	XLOC_018847	INPP4B	chr4:142944367-143767783	OK	7.6684	3.22247	1.25076	2.58775	0.0096	0.575442
XLOC_015403	XLOC_015403	GPCPD1	chr20:5525079-5591672	OK	18.0247	8.44497	1.09381	2.6111	0.0097	0.575442
XLOC_010858	XLOC_010858	MMD	chr17:53469973-53499355	OK	41.6035	19.3997	1.10067	2.62584	0.0097	0.575442
XLOC_004532	XLOC_004532	DKK3	chr11:11984542-12030917	OK	17.6525	7.34319	1.26539	2.67965	0.0097	0.575442
XLOC_017313	XLOC_017313	CIDEC	chr3:9908393-9921938	OK	4.56823	0.228401	4.322	3.48392	0.00975	0.576225
XLOC_020290	XLOC_020290	LINC00340	chr6:21666674-22196759	OK	2.7792	0.43623	2.67151	2.97383	0.0098	0.576225
XLOC_002815	XLOC_002815	MCU	chr10:74451888-74647452	OK	65.5769	32.8855	0.995736	2.54126	0.00985	0.576225
XLOC_006275	XLOC_006275	KSR2	chr12:117890816-118406028	OK	0.423243	0.0653585	2.69504	3.19872	0.00985	0.576225
XLOC_004837	XLOC_004837	STARD10	chr11:72465764-72505371	OK	24.2239	8.7274	1.47281	2.6709	0.0099	0.577146
XLOC_015222	XLOC_015222	HNF4A	chr20:42984008-43061474	OK	13.4038	5.10073	1.39387	2.43245	0.00995	0.578061
XLOC_017673	XLOC_017673	MGLL	chr3:127407904-127542099	OK	31.9915	15.5887	1.03719	2.53192	0.01	0.578969
XLOC_025205	XLOC_025205	ANP32B	chr9:100745488-100778224	OK	6.47138	16.4696	-1.34766	-2.69383	0.01005	0.579871
XLOC_015511	XLOC_015511	SAMHD1	chr20:35504569-35580246	OK	5.13056	12.0244	-1.22877	-2.58228	0.01015	0.582124
XLOC_024134	XLOC_024134	C8orf4	chr8:40009969-40072643	OK	86.5045	38.7785	1.15752	2.54722	0.0102	0.582124
XLOC_009844	XLOC_009844	TNFSF12,TNFSF12-TNFSF13,TNFSF13	chr17:7452374-7465161	OK	6.58469	1.70648	1.94809	2.48344	0.0103	0.582124
XLOC_016489	XLOC_016489	MB	chr22:36002810-36019424	OK	13.5971	3.11148	2.12762	3.01473	0.0103	0.582124
XLOC_013348	XLOC_013348	KCNK3	chr2:26915580-26954066	OK	5.35468	1.47453	1.86054	2.85552	0.01035	0.582124
XLOC_004104	XLOC_004104	SYT12	chr11:66777550-66818334	OK	4.52472	1.23926	1.86835	2.79062	0.01035	0.582124
XLOC_024209	XLOC_024209	HNF4G	chr8:76319804-76479061	OK	1.93936	0.466021	2.05711	2.67249	0.01035	0.582124
XLOC_026947	XLOC_026947	MORC4	chrX:106181781-106243498	OK	51.3412	25.8746	0.988579	2.52187	0.0104	0.582124
XLOC_004790	XLOC_004790	SPTBN2	chr11:66452604-66495103	OK	4.84293	1.9708	1.2971	2.6135	0.0104	0.582124
XLOC_015517	XLOC_015517	TGM2	chr20:36756863-36796869	OK	75.7828	38.4057	0.980549	2.51501	0.01055	0.588564
XLOC_010681	XLOC_010681	KRT20	chr17:39031176-39041495	OK	2.37226	0.155427	3.93195	3.70428	0.0106	0.589402
XLOC_020689	XLOC_020689	NCOA7	chr6:126102094-126253176	OK	57.5867	28.1561	1.03229	2.55105	0.01075	0.593823
XLOC_012060	XLOC_012060	SPTBN4	chr19:40973125-41082365	OK	4.87067	0.946262	2.36381	2.90888	0.01075	0.593823
XLOC_019778	XLOC_019778	GLRX	chr5:95149552-95158577	OK	103.159	49.4664	1.06035	2.56773	0.0108	0.594635
XLOC_008592	XLOC_008592	ANPEP	chr15:90328125-90358190	OK	5.91747	1.48119	1.99822	2.79457	0.01085	0.595442
XLOC_008428	XLOC_008428	-	chr15:59698555-59702854	OK	5.82599	1.48696	1.97014	2.8047	0.01095	0.597041
XLOC_005597	XLOC_005597	NR1H4	chr12:100867550-100958100	OK	1.11812	0.116299	3.26517	2.68176	0.01095	0.597041
XLOC_015544	XLOC_015544	SLPI	chr20:43880878-43883206	OK	28.5609	8.18588	1.80283	2.65755	0.01105	0.60055
XLOC_020944	XLOC_020944	TRIM31	chr6:30070532-30080913	OK	2.92142	0.354869	3.04131	3.41411	0.0113	0.612162
XLOC_023006	XLOC_023006	STEAP1	chr7:89783688-89794141	OK	32.9849	13.9489	1.24165	2.59727	0.01155	0.6237
XLOC_012376	XLOC_012376	CCDC106	chr19:56158953-56165007	OK	14.4952	4.61722	1.65048	2.67507	0.01165	0.626468
XLOC_012488	XLOC_012488	AES	chr19:3052907-3062964	OK	141.372	71.2834	0.987857	2.53503	0.0117	0.626468
XLOC_025426	XLOC_025426	TUBB4B	chr9:140135710-140142222	OK	209.331	412.623	-0.979037	-2.49367	0.01175	0.626468
XLOC_024065	XLOC_024065	EPB49	chr8:21906418-21940036	OK	16.0539	6.31635	1.34576	2.54574	0.01175	0.626468
XLOC_013978	XLOC_013978	UGT1A1,UGT1A10,UGT1A3,UGT1A4,UGT1A5,UGT1A6,UGT1A7,UGT1A8,UGT1A9	chr2:234526290-234681951	OK	9.32894	2.84743	1.71205	2.66493	0.012	0.637779
XLOC_000650	XLOC_000650	ITGA10	chr1:145524974-145543868	OK	0.913879	0.13194	2.79212	2.89798	0.01205	0.638423
XLOC_012189	XLOC_012189	SULT2B1	chr19:49055428-49102684	OK	11.7437	1.85669	2.66108	3.02875	0.01215	0.639697
XLOC_000140	XLOC_000140	PADI3	chr1:17575592-17610727	OK	1.91154	0.167609	3.51156	2.86052	0.01215	0.639697
XLOC_017254	XLOC_017254	ST6GAL1	chr3:186648314-186796341	OK	4.0479	1.26513	1.67789	2.64584	0.0124	0.650826
XLOC_004853	XLOC_004853	ARRB1	chr11:74971165-75062875	OK	8.27395	3.84082	1.10716	2.50264	0.01245	0.651421
XLOC_000216	XLOC_000216	SFN	chr1:27189632-27190947	OK	80.3973	159.34	-0.986888	-2.51326	0.01265	0.658368
XLOC_003504	XLOC_003504	MKI67	chr10:129894711-129924468	OK	7.57404	14.4781	-0.934734	-2.38775	0.0127	0.658368
XLOC_017733	XLOC_017733	PLSCR4	chr3:145910123-145968966	OK	12.4532	5.01475	1.31227	2.59526	0.0127	0.658368
XLOC_015624	XLOC_015624	LOC100652730	chr20:61405472-61408208	OK	0.375789	0	inf	#NAME?	0.01285	0.664101
XLOC_018435	XLOC_018435	FGB	chr4:155484131-155493915	OK	4.31157	1.44146	1.58068	2.55732	0.0129	0.664646
XLOC_013002	XLOC_013002	TEAD2	chr19:49836731-49865714	OK	18.5005	7.22686	1.35612	2.57234	0.013	0.667756
XLOC_009489	XLOC_009489	CES1	chr16:55836758-55867075	OK	63.4324	31.9129	0.991078	2.41706	0.01305	0.668287
XLOC_025307	XLOC_025307	STXBP1	chr9:130374485-130454995	OK	2.84987	7.2966	-1.35633	-2.50409	0.0131	0.668815
XLOC_005997	XLOC_005997	GALNT6	chr12:51745524-51785413	OK	4.29804	1.5272	1.49279	2.56634	0.01315	0.669339
XLOC_016905	XLOC_016905	CACNA1D	chr3:53529030-53846614	OK	0.418651	0.0399165	3.39069	2.99999	0.01325	0.672398
XLOC_023117	XLOC_023117	MDFIC	chr7:114562147-114659970	OK	22.4885	10.7153	1.06951	2.05513	0.0133	0.672908
XLOC_002166	XLOC_002166	C1orf116	chr1:207191865-207206101	OK	1.91423	0.425723	2.16878	2.79517	0.0134	0.675938
XLOC_020433	XLOC_020433	BRD2	chr6:32936386-32949282	OK	21.6154	42.5357	-0.976614	-2.45768	0.0135	0.676929
XLOC_026819	XLOC_026819	SMC1A	chrX:53401069-53449618	OK	8.37382	16.3464	-0.965016	-2.48798	0.0135	0.676929
XLOC_024427	XLOC_024427	FAM167A	chr8:11197145-11324276	OK	3.17299	0.926882	1.77539	2.52827	0.0136	0.677908
XLOC_024518	XLOC_024518	-	chr8:37454573-37457354	OK	2.35364	0.482873	2.28518	2.70326	0.0136	0.677908
XLOC_013890	XLOC_013890	CPS1	chr2:211342405-211543831	OK	15.8848	7.93263	1.00177	2.43003	0.0138	0.685848
XLOC_012144	XLOC_012144	FOXA3	chr19:46367517-46377055	OK	3.81097	0.623716	2.6112	2.87414	0.01405	0.696219
XLOC_017628	XLOC_017628	IGSF11	chr3:118619446-118864898	OK	6.05607	2.11795	1.51571	2.53021	0.0141	0.696648
XLOC_002408	XLOC_002408	-	chr1:89569785-89570902	OK	34.0482	72.41	-1.08861	-2.50964	0.0142	0.699537
XLOC_010468	XLOC_010468	TRAPPC1	chr17:7833662-7835317	OK	17.3877	44.3876	-1.35209	-2.45449	0.0144	0.704421
XLOC_006272	XLOC_006272	TESC	chr12:117476727-117537251	OK	65.4114	29.9774	1.12566	2.49204	0.0144	0.704421
XLOC_013403	XLOC_013403	QPCT	chr2:37571752-37600465	OK	42.1576	19.3448	1.12385	2.54833	0.01445	0.704421
XLOC_024714	XLOC_024714	SYBU	chr8:110586404-110704020	OK	10.5842	4.17785	1.34107	2.48833	0.0145	0.704421
XLOC_023370	XLOC_023370	TRA2A	chr7:23544400-23571656	OK	11.2639	26.1374	-1.21442	-2.57585	0.01455	0.704421
XLOC_010264	XLOC_010264	KCNJ16	chr17:68071425-68131746	OK	1.0197	0.0836413	3.60779	3.28561	0.01455	0.704421
XLOC_005604	XLOC_005604	DRAM1	chr12:102270836-102317401	OK	18.5036	8.92517	1.05185	2.37246	0.01465	0.70723
XLOC_019886	XLOC_019886	CD14	chr5:140011312-140013286	OK	9.99734	2.50937	1.99422	2.74316	0.01475	0.710023
XLOC_000139	XLOC_000139	PADI1	chr1:17531620-17572501	OK	1.4024	0.16273	3.10735	2.98366	0.015	0.72
XLOC_017575	XLOC_017575	PROS1	chr3:93591880-93693038	OK	17.9292	8.59591	1.06059	2.42029	0.0151	0.721037
XLOC_006635	XLOC_006635	LMO7	chr13:76194569-76434006	OK	13.3979	6.59997	1.02148	2.46254	0.01515	0.721037
XLOC_018259	XLOC_018259	IL8	chr4:74606222-74610549	OK	11.2429	4.06394	1.46807	2.46324	0.01515	0.721037
XLOC_004604	XLOC_004604	SYT13	chr11:45261852-45307884	OK	15.3199	7.28375	1.07265	2.48406	0.01525	0.723752
XLOC_005026	XLOC_005026	CLMP	chr11:122940463-123066021	OK	3.52087	1.22748	1.52023	2.43869	0.01555	0.731008
XLOC_001247	XLOC_001247	PLEKHG5,TNFRSF25	chr1:6521213-6580069	OK	1.57362	0.454443	1.79191	1.84257	0.01555	0.731008
XLOC_009128	XLOC_009128	CALB2	chr16:71392615-71424342	OK	8.92971	2.49304	1.84071	2.70065	0.01555	0.731008
XLOC_010430	XLOC_010430	GPR172B	chr17:4935896-4938731	OK	3.51715	0.522791	2.7501	2.95171	0.01565	0.731008
XLOC_020379	XLOC_020379	ABCF1	chr6:30539169-30559309	OK	11.0823	21.9278	-0.984501	-2.38457	0.0157	0.731008
XLOC_010127	XLOC_010127	HEXIM1	chr17:43224683-43248957	OK	24.8054	51.1531	-1.04416	-2.40999	0.01575	0.731008
XLOC_012714	XLOC_012714	FKBP8	chr19:18642567-18654386	OK	95.4162	49.1593	0.95677	2.39199	0.01575	0.731008
XLOC_001863	XLOC_001863	S100A3	chr1:153519802-153524866	OK	49.0486	17.8479	1.45846	2.53619	0.01575	0.731008
XLOC_000967	XLOC_000967	C1orf106	chr1:200860626-200884864	OK	14.7198	6.77677	1.11909	2.41651	0.01585	0.733629
XLOC_006066	XLOC_006066	TIMELESS	chr12:56810156-56843200	OK	17.4325	33.0664	-0.923582	-2.35506	0.016	0.738542
XLOC_014628	XLOC_014628	TNS1	chr2:218664380-218808796	OK	0.907373	0.203845	2.15423	2.26808	0.0162	0.745731
XLOC_026280	XLOC_026280	MAOA	chrX:43515408-43606068	OK	3.54939	1.05464	1.75082	2.63112	0.0163	0.746257
XLOC_012702	XLOC_012702	JAK3	chr19:17935592-17958841	OK	1.44345	0.316203	2.1906	2.56228	0.0163	0.746257
XLOC_010177	XLOC_010177	ACSF2	chr17:48503518-48552200	OK	16.6763	7.28251	1.1953	2.4645	0.01645	0.749053
XLOC_019988	XLOC_019988	DRD1	chr5:174866917-174871163	OK	1.06064	0.107919	3.29691	3.06841	0.01645	0.749053
XLOC_005618	XLOC_005618	TCP11L2	chr12:106695663-106743075	OK	8.41716	3.51613	1.25935	2.46125	0.0166	0.751819
XLOC_014465	XLOC_014465	PLA2R1	chr2:160796112-160919195	OK	3.63451	1.37619	1.40109	2.493	0.0166	0.751819
XLOC_025762	XLOC_025762	KIF12	chr9:116853917-116861545	OK	5.64196	0.950487	2.56946	2.93222	0.0168	0.756809
XLOC_001704	XLOC_001704	EPS8L3	chr1:110292701-110306644	OK	1.99966	0.158253	3.65946	3.18423	0.0168	0.756809
XLOC_011539	XLOC_011539	CCDC68	chr18:52568739-52626739	OK	6.54572	2.70464	1.27512	2.42586	0.01695	0.759504
XLOC_000189	XLOC_000189	C1orf130	chr1:24882566-24935818	OK	1.63626	0.361853	2.17692	2.6199	0.01695	0.759504
XLOC_025576	XLOC_025576	CNTNAP3	chr9:39068343-39288611	OK	12.6332	5.9268	1.0919	2.44498	0.017	0.759724
XLOC_003787	XLOC_003787	CTR9	chr11:10772372-10801292	OK	6.17921	12.5235	-1.01915	-2.37704	0.01705	0.759943
XLOC_017804	XLOC_017804	TNFSF10	chr3:172223297-172241297	OK	1.33309	0.230237	2.53358	2.48136	0.01725	0.766828
XLOC_004589	XLOC_004589	LMO2	chr11:33880122-33913836	OK	0.246334	2.58418	-3.39102	-3.08378	0.01735	0.769244
XLOC_023526	XLOC_023526	HIP1	chr7:75162615-75368283	OK	12.3024	6.31922	0.961126	2.37221	0.01745	0.769627
XLOC_014618	XLOC_014618	ABCA12	chr2:215796265-216003151	OK	0.743008	0.139929	2.40868	2.80219	0.01745	0.769627
XLOC_002948	XLOC_002948	KAZALD1	chr10:102819113-102828236	OK	4.82741	1.38197	1.80452	2.41017	0.0176	0.770194
XLOC_026226	XLOC_026226	PPEF1	chrX:18709044-18846034	OK	1.52389	0.312959	2.28371	2.48915	0.0176	0.770194
XLOC_014625	XLOC_014625	IGFBP5	chr2:217536827-217560272	OK	0.669104	0.0446749	3.9047	3.44229	0.0176	0.770194
XLOC_023422	XLOC_023422	ELMO1	chr7:36892510-37488895	OK	1.10895	0.243384	2.18789	2.56227	0.0177	0.770567
XLOC_010245	XLOC_010245	MILR1	chr17:62461566-62470124	OK	7.53788	0.888603	3.08455	3.07089	0.0177	0.770567
XLOC_025631	XLOC_025631	FRMD3	chr9:85857904-86153348	OK	9.07479	4.24027	1.09771	2.3402	0.0178	0.772924
XLOC_011689	XLOC_011689	TJP3	chr19:3708347-3761673	OK	11.1637	4.211	1.40658	2.42432	0.01785	0.773102
XLOC_013894	XLOC_013894	ATIC	chr2:216176678-216214496	OK	22.4572	45.4316	-1.01652	-2.44528	0.01795	0.77544
XLOC_005898	XLOC_005898	BCAT1	chr12:24962957-25102393	OK	7.25678	3.56158	1.02681	2.3605	0.018	0.775611
XLOC_012870	XLOC_012870	RABAC1	chr19:42460832-42463528	OK	284.781	144.827	0.975517	2.42505	0.01805	0.775782
XLOC_009894	XLOC_009894	ADORA2B	chr17:15848230-15879210	OK	16.9514	6.63968	1.35222	2.42995	0.0181	0.775951
XLOC_004079	XLOC_004079	CCDC85B	chr11:65657373-65668375	OK	33.998	84.8095	-1.31878	-2.39444	0.01815	0.77612
XLOC_015841	XLOC_015841	ABCG1	chr21:43619798-43722548	OK	5.94309	2.05694	1.53071	2.40181	0.0183	0.780553
XLOC_003861	XLOC_003861	PRR5L	chr11:36317724-36486754	OK	3.07473	0.941586	1.70729	2.33809	0.01835	0.780709
XLOC_018582	XLOC_018582	QDPR	chr4:17488015-17513857	OK	9.34146	22.4483	-1.26489	-2.42155	0.01845	0.781019
XLOC_007919	XLOC_007919	GABRA5	chr15:27111711-27194357	OK	28.4617	13.9532	1.02843	2.38807	0.01845	0.781019
XLOC_018739	XLOC_018739	HSD17B11	chr4:88257690-88312455	OK	69.9044	35.6927	0.969754	2.40535	0.0185	0.781173
XLOC_025052	XLOC_025052	PRSS3	chr9:33750463-33799229	OK	15.1801	4.3169	1.81411	2.46907	0.01855	0.781326
XLOC_025149	XLOC_025149	RMI1	chr9:86595636-86618987	OK	3.08417	7.70458	-1.32083	-2.42185	0.0187	0.783725
XLOC_016237	XLOC_016237	APOL6	chr22:36044423-36064456	OK	4.27455	1.94339	1.13719	2.42671	0.0187	0.783725
XLOC_023072	XLOC_023072	TRIP6	chr7:100464949-100471076	OK	36.7613	17.0734	1.10644	2.37048	0.0189	0.790142
XLOC_000243	XLOC_000243	PTPRU	chr1:29563027-29653325	OK	10.5991	4.9215	1.10677	2.38896	0.01895	0.790271
XLOC_006703	XLOC_006703	CHAMP1	chr13:115079964-115092803	OK	1.2076	3.96264	-1.71432	-2.54591	0.01905	0.790528
XLOC_006161	XLOC_006161	GALNT4,POC1B,POC1B-GALNT4	chr12:89813396-89954962	OK	31.2302	15.795	0.983473	2.30793	0.01905	0.790528
XLOC_008209	XLOC_008209	ISG20	chr15:89182038-89199037	OK	11.9243	3.06749	1.95877	2.55434	0.0191	0.790656
XLOC_003482	XLOC_003482	ATE1	chr10:123499935-123688054	OK	30.4422	15.7112	0.954279	2.29058	0.0193	0.793683
XLOC_026766	XLOC_026766	-	chrX:45616493-45631382	OK	0.575083	1.52693	-1.40879	-2.40091	0.0194	0.793683
XLOC_009772	XLOC_009772	SERPINF2	chr17:1646129-1658559	OK	2.38496	0.417933	2.51262	2.59886	0.0194	0.793683
XLOC_023199	XLOC_023199	TBXAS1	chr7:139478046-139720125	OK	6.35619	1.92851	1.72067	2.41552	0.0195	0.793683
XLOC_012450	XLOC_012450	LPPR3	chr19:812517-821952	OK	3.16992	0.570899	2.47314	2.55711	0.0195	0.793683
XLOC_006073	XLOC_006073	PTGES3	chr12:57057124-57083270	OK	85.2993	160.28	-0.909984	-2.33709	0.01955	0.793683
XLOC_011001	XLOC_011001	TMC6	chr17:76108998-76139049	OK	10.5549	3.85845	1.45182	2.41449	0.01955	0.793683
XLOC_016004	XLOC_016004	-	chr21:44748024-44759637	OK	3.56423	1.25227	1.50905	2.41733	0.01955	0.793683
XLOC_003602	XLOC_003602	-	chr10:69510433-69510684	OK	702.712	329.745	1.09158	2.41337	0.0196	0.7938
XLOC_005486	XLOC_005486	GLI1	chr12:57849081-57873633	OK	7.30527	2.19419	1.73525	2.64176	0.01965	0.793917
XLOC_010339	XLOC_010339	BAIAP2	chr17:79008946-79156964	OK	5.72739	13.448	-1.23145	-2.40305	0.0197	0.794033
XLOC_006343	XLOC_006343	POLE	chr12:133199611-133263985	OK	5.15918	10.1133	-0.971035	-2.30106	0.0198	0.796158
XLOC_006160	XLOC_006160	DUSP6	chr12:89740711-89749675	OK	22.9281	10.9552	1.06551	2.29135	0.0199	0.798274
XLOC_011346	XLOC_011346	SETBP1	chr18:42260137-42648475	OK	2.02248	0.768654	1.39572	2.22134	0.02025	0.804828
XLOC_013126	XLOC_013126	PTPRH	chr19:55692598-55720874	OK	2.72062	0.865302	1.65266	2.38942	0.0203	0.804828
XLOC_009166	XLOC_009166	NECAB2	chr16:84002236-84036379	OK	0.697987	3.83847	-2.45926	-2.74964	0.02035	0.804828
XLOC_007560	XLOC_007560	-	chr14:54151776-54318660	OK	7.22341	1.76167	2.03574	2.63144	0.02035	0.804828
XLOC_008388	XLOC_008388	ATP8B4	chr15:50150434-50411419	OK	0.890423	0.209099	2.0903	2.46292	0.02035	0.804828
XLOC_013443	XLOC_013443	GTF2A1L,STON1,STON1-GTF2A1L	chr2:48757063-49003656	OK	0.551556	0.128849	2.09782	1.97823	0.02035	0.804828
XLOC_004847	XLOC_004847	KCNE3	chr11:74165885-74178600	OK	1.00012	0.082726	3.59569	3.11681	0.02045	0.806889
XLOC_020598	XLOC_020598	NT5E	chr6:86159301-86205509	OK	16.1856	7.98561	1.01923	2.34203	0.0206	0.810908
XLOC_023346	XLOC_023346	AGMO	chr7:15239942-15601640	OK	2.02727	0.209974	3.27126	3.18185	0.02065	0.810982
XLOC_021285	XLOC_021285	EPB41L2	chr6:131160487-131384462	OK	5.14161	10.4705	-1.02604	-2.27442	0.0208	0.814973
XLOC_010726	XLOC_010726	JUP	chr17:39910798-39942964	OK	127.436	69.4154	0.87645	2.24348	0.02105	0.822855
XLOC_005315	XLOC_005315	C12orf39	chr12:21679156-21685691	OK	7.96823	2.91937	1.4486	2.31501	0.0212	0.824891
XLOC_019616	XLOC_019616	-	chr5:17367684-17375776	OK	4.23805	0.858202	2.30401	2.68825	0.0212	0.824891
XLOC_019454	XLOC_019454	LARP1	chr5:154092461-154197394	OK	20.0081	37.0349	-0.888306	-2.2974	0.0213	0.824971
XLOC_020432	XLOC_020432	LOC100294145	chr6:32861952-32871535	OK	8.66299	3.85451	1.16832	2.30333	0.0213	0.824971
XLOC_005226	XLOC_005226	GPR162	chr12:6930962-6936583	OK	2.53593	0.454873	2.47898	2.66207	0.02135	0.825011
XLOC_023538	XLOC_023538	PION	chr7:76940067-77045788	OK	5.63527	1.61173	1.80587	2.57426	0.0214	0.825051
XLOC_000043	XLOC_000043	ARHGEF16	chr1:3371146-3397677	OK	4.29254	1.18553	1.8563	2.49689	0.02155	0.828937
XLOC_018774	XLOC_018774	BDH2	chr4:103998781-104021024	OK	4.52473	1.44697	1.6448	2.41977	0.02165	0.830887
XLOC_018875	XLOC_018875	FGG	chr4:155525285-155533902	OK	13.5221	5.6317	1.26368	2.348	0.0217	0.830913
XLOC_008101	XLOC_008101	THSD4	chr15:71402582-72075727	OK	26.1603	14.1355	0.888054	2.26518	0.02185	0.834759
XLOC_015062	XLOC_015062	SMOX	chr20:4129449-4168369	OK	81.7272	43.3943	0.913311	2.26602	0.02195	0.836682
XLOC_007680	XLOC_007680	TC2N	chr14:92245853-92333880	OK	5.99139	2.45123	1.28938	2.42902	0.022	0.836695
XLOC_003258	XLOC_003258	RHOBTB1	chr10:62629096-62761198	OK	11.358	5.30912	1.09716	2.36366	0.02215	0.840503
XLOC_022770	XLOC_022770	ZNF815	chr7:5862772-5894066	OK	2.39286	0.344493	2.79619	2.44892	0.0223	0.8424
XLOC_003690	XLOC_003690	EFCAB4A,PNPLA2	chr11:818900-832876	OK	8.56498	20.59	-1.26542	-2.30468	0.0224	0.8424
XLOC_014049	XLOC_014049	ODC1	chr2:10580507-10588453	OK	75.0754	137.292	-0.870838	-2.23847	0.0224	0.8424
XLOC_025611	XLOC_025611	KLF9	chr9:72999512-73029573	OK	2.3612	0.681777	1.79215	2.47025	0.0224	0.8424
XLOC_023527	XLOC_023527	CCL26	chr7:75398841-75419064	OK	7.61818	0.640553	3.57206	3.09632	0.02275	0.853657
XLOC_015561	XLOC_015561	NCOA5	chr20:44689625-44718603	OK	6.58987	13.8278	-1.06925	-2.27	0.0231	0.864864
XLOC_013492	XLOC_013492	MXD1	chr2:70142172-70170076	OK	0.963533	2.74001	-1.50778	-2.27811	0.0235	0.877889
XLOC_009852	XLOC_009852	EFNB3	chr17:7608519-7614693	OK	1.57503	0.296527	2.40914	2.526	0.0237	0.878947
XLOC_005744	XLOC_005744	EP400	chr12:132434416-132565011	OK	2.21401	4.55969	-1.04228	-2.27428	0.02375	0.878947
XLOC_024535	XLOC_024535	ZMAT4	chr8:40388110-40755343	OK	2.53266	0.629667	2.00799	2.36095	0.02375	0.878947
XLOC_001688	XLOC_001688	VAV3	chr1:108113781-108507545	OK	11.7165	5.46957	1.09905	2.27554	0.0238	0.878947
XLOC_005217	XLOC_005217	LTBR	chr12:6493356-6500732	OK	106.513	57.3157	0.894032	2.29168	0.02385	0.878947
XLOC_005464	XLOC_005464	ERBB3	chr12:56473808-56497291	OK	3.73414	0.976782	1.93467	1.85369	0.0239	0.878947
XLOC_002941	XLOC_002941	HIF1AN	chr10:102295640-102318752	OK	6.88434	13.1532	-0.934022	-2.22236	0.024	0.878947
XLOC_009615	XLOC_009615	COTL1	chr16:84599203-84651669	OK	104.401	192.172	-0.880255	-2.27645	0.02405	0.878947
XLOC_004922	XLOC_004922	TRPC6	chr11:101322294-101454659	OK	0.76223	0.144959	2.39458	2.50053	0.02405	0.878947
XLOC_024722	XLOC_024722	SAMD12	chr8:119201694-119738306	OK	0.450471	0.0842532	2.41863	2.36672	0.02405	0.878947
XLOC_011878	XLOC_011878	FAM125A	chr19:17530911-17536140	OK	26.7001	11.1255	1.26298	2.24135	0.02415	0.880444
XLOC_009446	XLOC_009446	PYCARD	chr16:31212806-31214097	OK	58.5	24.7835	1.23906	2.29212	0.0242	0.880444
XLOC_013883	XLOC_013883	CCNYL1	chr2:208576263-208620896	OK	7.45177	15.0785	-1.01683	-2.19633	0.02425	0.880444
XLOC_001825	XLOC_001825	SELENBP1	chr1:151336779-151345164	OK	16.805	7.25135	1.21257	2.3161	0.0243	0.880444
XLOC_019222	XLOC_019222	F2RL1	chr5:76114832-76131140	OK	38.3939	19.9752	0.942667	2.29547	0.0244	0.882085
XLOC_013954	XLOC_013954	C2orf72	chr2:231902280-231914427	OK	11.389	5.10865	1.15663	2.2712	0.02445	0.882085
XLOC_009008	XLOC_009008	-	chr16:48657362-48782242	OK	0.774635	0.0952849	3.0232	2.91006	0.0248	0.890385
XLOC_010172	XLOC_010172	PDK2	chr17:48172100-48188733	OK	11.4541	4.30006	1.41343	2.14812	0.02485	0.890385
XLOC_010718	XLOC_010718	KRT19	chr17:39679868-39684641	OK	232.972	126.67	0.879079	2.26869	0.0249	0.890385
XLOC_010943	XLOC_010943	LOC100499467	chr17:70399462-70588943	OK	16.9105	7.69488	1.13595	2.23752	0.02495	0.890385
XLOC_023007	XLOC_023007	STEAP2	chr7:89840999-89867879	OK	16.5834	8.27453	1.00299	2.18266	0.025	0.890385
XLOC_007181	XLOC_007181	ACOT2	chr14:74034323-74043277	OK	40.3435	19.7611	1.02967	2.25026	0.025	0.890385
XLOC_005871	XLOC_005871	C12orf36	chr12:13523537-13529684	OK	1.96291	0.0859976	4.51256	4.0191	0.02505	0.890385
XLOC_021011	XLOC_021011	HLA-DMA	chr6:32916390-32920899	OK	9.21483	2.26068	2.0272	2.51915	0.02515	0.892057
XLOC_023026	XLOC_023026	ASB4	chr7:95090879-95169543	OK	2.2052	0.189137	3.54341	1.7037	0.02545	0.900679
XLOC_010904	XLOC_010904	CYB561	chr17:61509664-61523722	OK	19.1704	9.27952	1.04676	2.24746	0.0255	0.900679
XLOC_001273	XLOC_001273	FBXO2	chr1:11708417-11723384	OK	22.2778	7.04555	1.66083	2.3169	0.02565	0.904082
XLOC_020686	XLOC_020686	TPD52L1	chr6:125474878-125584644	OK	100.903	54.4497	0.889969	2.21336	0.02585	0.907335
XLOC_007256	XLOC_007256	SERPINA5	chr14:95047730-95059457	OK	1.19517	0.112221	3.41279	2.89774	0.02585	0.907335
XLOC_013725	XLOC_013725	HNMT	chr2:138717021-138773998	OK	4.02701	0.88061	2.19314	1.94737	0.02595	0.908539
XLOC_025127	XLOC_025127	GDA	chr9:74729510-74867140	OK	1.94224	0.660067	1.55704	2.19713	0.0261	0.908539
XLOC_011750	XLOC_011750	CERS4	chr19:8274216-8327304	OK	5.4824	1.62043	1.75843	2.2567	0.0261	0.908539
XLOC_023465	XLOC_023465	DDC	chr7:50526133-50633154	OK	4.00738	1.15197	1.79856	2.30478	0.0261	0.908539
XLOC_017030	XLOC_017030	PLA1A	chr3:119316694-119348658	OK	2.76849	0.706175	1.971	2.23339	0.0264	0.9152
XLOC_019837	XLOC_019837	FSTL4	chr5:132532151-132948296	OK	1.12461	0.27738	2.01949	2.40144	0.0264	0.9152
XLOC_010673	XLOC_010673	KRT222	chr17:38811871-38821416	OK	2.80366	0.567514	2.30459	2.53177	0.02655	0.916476
XLOC_013384	XLOC_013384	LBH	chr2:30454396-30482899	OK	73.5433	40.6581	0.855052	2.20031	0.0266	0.916476
XLOC_012226	XLOC_012226	CPT1C	chr19:50194364-50216990	OK	3.13982	0.940284	1.73951	2.15227	0.0266	0.916476
XLOC_020590	XLOC_020590	TPBG	chr6:83072922-83080416	OK	36.4486	19.313	0.916295	2.20905	0.0267	0.918044
XLOC_013433	XLOC_013433	SOCS5	chr2:46926098-46989927	OK	24.8494	13.4809	0.882289	2.18384	0.027	0.926468
XLOC_017546	XLOC_017546	PRICKLE2	chr3:64053639-64211131	OK	3.34119	1.52155	1.13482	2.18648	0.0271	0.92801
XLOC_009994	XLOC_009994	CCL2	chr17:32582295-32584220	OK	17.4302	5.23604	1.73504	2.37838	0.0276	0.942605
XLOC_000887	XLOC_000887	PRRC2C	chr1:171454597-171562650	OK	7.78361	14.0865	-0.855803	-2.15463	0.0277	0.942605
XLOC_015363	XLOC_015363	C20orf54	chr20:740723-749228	OK	2.80366	0.660321	2.08607	2.43456	0.02775	0.942605
XLOC_007696	XLOC_007696	SERPINA6	chr14:94770584-94789688	OK	1.97593	0.223214	3.14603	2.87055	0.02775	0.942605
XLOC_014542	XLOC_014542	TFPI	chr2:188328957-188419219	OK	60.7784	33.9144	0.84166	2.14651	0.0279	0.943691
XLOC_005760	XLOC_005760	SLC6A12	chr12:299242-323371	OK	1.00401	0.0982514	3.35315	2.85825	0.0279	0.943691
XLOC_019909	XLOC_019909	DPYSL3	chr5:146770370-146889692	OK	5.42623	10.548	-0.958951	-2.16712	0.02795	0.943691
XLOC_009223	XLOC_009223	RGS11	chr16:318306-325950	OK	2.25356	0.26237	3.10253	2.70144	0.02805	0.945173
XLOC_010369	XLOC_010369	RPH3AL	chr17:61450-236152	OK	20.0163	9.7386	1.03939	2.18257	0.02815	0.946649
XLOC_008028	XLOC_008028	SLC27A2	chr15:50474392-50528589	OK	55.2103	30.2157	0.869639	2.18639	0.02825	0.947491
XLOC_015791	XLOC_015791	C21orf63	chr21:33783285-33888132	OK	26.6404	12.9157	1.04449	2.19004	0.0283	0.947491
XLOC_023791	XLOC_023791	EZH2	chr7:148504463-148581441	OK	5.78271	12.1275	-1.06847	-2.21544	0.0284	0.947491
XLOC_001021	XLOC_001021	C4BPA	chr1:207277589-207318317	OK	1.54304	0.290246	2.41042	2.47183	0.0284	0.947491
XLOC_026574	XLOC_026574	FHL1	chrX:135228860-135293518	OK	11.7983	5.22342	1.17551	2.19898	0.0286	0.9504
XLOC_003675	XLOC_003675	ATHL1	chr11:289137-295688	OK	7.83825	3.40753	1.20181	2.18982	0.0286	0.9504
XLOC_013198	XLOC_013198	-	chr19:20236069-20236239	OK	4708.88	8693.22	-0.884508	-2.2225	0.0287	0.951846
XLOC_007047	XLOC_007047	NYNRIN	chr14:24867991-24888494	OK	0.392365	0.0464517	3.07839	2.80788	0.0288	0.953286
XLOC_016571	XLOC_016571	TTLL12	chr22:43562627-43583137	OK	11.7435	23.0965	-0.975812	-2.24274	0.0289	0.95472
XLOC_005012	XLOC_005012	MCAM	chr11:119179233-119187840	OK	3.79402	8.59682	-1.18008	-2.28752	0.0291	0.959446
XLOC_013838	XLOC_013838	SLC39A10	chr2:196521531-196602426	OK	33.3528	18.5638	0.845318	2.15749	0.0292	0.960863
XLOC_003695	XLOC_003695	-	chr11:1151587-1158464	OK	3.27178	0.277293	3.56059	2.51758	0.02935	0.963916
XLOC_026851	XLOC_026851	EDA2R	chrX:65814235-65859140	OK	10.9415	5.25408	1.0583	2.16826	0.02945	0.965318
XLOC_013489	XLOC_013489	ANXA4	chr2:69967983-70054200	OK	208.763	117.702	0.826735	2.09787	0.02975	0.973258
XLOC_012370	XLOC_012370	RPL28	chr19:55897299-55903451	OK	73.0218	158.166	-1.11504	-2.1062	0.02985	0.974637
XLOC_019694	XLOC_019694	PDE4D	chr5:58264865-59843484	OK	78.886	41.9801	0.910062	2.19976	0.02995	0.976011
XLOC_003123	XLOC_003123	FAM107B	chr10:14560482-14816896	OK	82.9511	47.0451	0.818217	2.11642	0.0301	0.979005
XLOC_020593	XLOC_020593	PRSS35	chr6:84222193-84235421	OK	1.94797	0.499607	1.96311	2.29448	0.03025	0.979572
XLOC_013977	XLOC_013977	DGKD	chr2:234263152-234380745	OK	23.6683	12.9908	0.865466	2.15674	0.0303	0.979572
XLOC_018325	XLOC_018325	BMPR1B	chr4:95664824-96080652	OK	11.7531	6.02811	0.963267	2.15028	0.0303	0.979572
XLOC_012207	XLOC_012207	PPFIA3	chr19:49622662-49654280	OK	3.06848	1.03442	1.5687	2.2846	0.03035	0.979572
XLOC_003417	XLOC_003417	MGEA5	chr10:103544199-103578222	OK	17.2409	31.0172	-0.847233	-2.15297	0.03045	0.980921
XLOC_005875	XLOC_005875	HIST4H4	chr12:14915485-14924098	OK	359.766	658.102	-0.871252	-2.13696	0.03055	0.982264
XLOC_010418	XLOC_010418	ANKFY1	chr17:4066664-4167274	OK	10.3356	18.6852	-0.854278	-2.06147	0.0308	0.988138
XLOC_025726	XLOC_025726	ABCA1	chr9:107543283-107690527	OK	7.68699	4.03288	0.930609	2.23175	0.03085	0.988138
XLOC_003473	XLOC_003473	EIF3A	chr10:120789227-120840475	OK	28.9406	50.7196	-0.809447	-2.06995	0.0311	0.98911
XLOC_009113	XLOC_009113	CYB5B	chr16:69458497-69500167	OK	163.284	90.0782	0.858133	2.16129	0.03115	0.98911
XLOC_019481	XLOC_019481	WWC1	chr5:167718570-167899308	OK	31.6944	17.3493	0.869353	2.14253	0.0312	0.98911
XLOC_026054	XLOC_026054	-	chr9:75596843-75598789	OK	0.347607	1.69416	-2.28504	-2.30692	0.03125	0.98911
XLOC_005375	XLOC_005375	DNAJC22	chr12:49741040-49751952	OK	35.6013	12.8534	1.46978	2.08718	0.03125	0.98911
XLOC_015081	XLOC_015081	SPTLC3	chr20:12989601-13147414	OK	0.654557	0.131065	2.32023	2.25872	0.0313	0.98911
XLOC_024587	XLOC_024587	MYBL1	chr8:67474409-67525527	OK	3.94384	8.02352	-1.02463	-2.14766	0.03135	0.98911
XLOC_020596	XLOC_020596	MRAP2	chr6:84743419-84800605	OK	3.82195	1.00905	1.92131	2.3764	0.03135	0.98911
XLOC_020536	XLOC_020536	GPR115	chr6:47666212-47689757	OK	3.6554	1.25686	1.5402	2.2412	0.0315	0.991985
XLOC_024472	XLOC_024472	LOXL2	chr8:23154409-23261722	OK	38.9205	69.3484	-0.833334	-2.13518	0.03175	0.997127
XLOC_005636	XLOC_005636	C12orf34	chr12:110152186-110211292	OK	1.4462	4.58165	-1.6636	-2.23702	0.0318	0.997127
XLOC_012122	XLOC_012122	PVRL2	chr19:45349392-45392485	OK	67.375	37.5703	0.842622	2.08122	0.03185	0.997127
XLOC_013502	XLOC_013502	DYSF	chr2:71680752-71913893	OK	0.160168	0.535489	-1.74127	-1.88752	0.0319	0.997127
XLOC_006152	XLOC_006152	RASSF9	chr12:86194967-86230318	OK	2.63783	0.753443	1.80778	2.25243	0.032	0.9984
XLOC_004936	XLOC_004936	PDGFD	chr11:103777909-104035027	OK	20.9923	11.1276	0.915718	2.12886	0.0321	0.99935
XLOC_015531	XLOC_015531	JPH2	chr20:42740286-42816218	OK	1.48015	0.217131	2.76911	2.72022	0.03215	0.99935
XLOC_007265	XLOC_007265	BDKRB2	chr14:96671015-96711097	OK	7.26369	3.53898	1.03737	2.15616	0.03225	0.99935
XLOC_019458	XLOC_019458	SGCD	chr5:155753766-156194798	OK	6.24671	1.90554	1.71289	2.10142	0.0323	0.99935
XLOC_001478	XLOC_001478	PABPC4	chr1:40026484-40042548	OK	16.4924	30.8808	-0.904911	-2.16453	0.03255	0.99935
XLOC_013341	XLOC_013341	EFR3B	chr2:25264972-25382007	OK	7.05138	13.1928	-0.903773	-2.1663	0.0326	0.99935
XLOC_012709	XLOC_012709	JUND	chr19:18388420-18392432	OK	46.8732	88.4677	-0.916388	-2.13792	0.03265	0.99935
XLOC_018501	XLOC_018501	LOC401164	chr4:189376731-189523062	OK	0.522731	0	inf	#NAME?	0.0327	0.99935
XLOC_016156	XLOC_016156	-	chr22:23775757-23804461	OK	2.21256	0.258456	3.09772	2.43287	0.0328	0.99935
XLOC_026399	XLOC_026399	DLG3	chrX:69664704-69725339	OK	4.9305	2.19055	1.17044	2.18047	0.03295	0.99935
XLOC_025520	XLOC_025520	AQP3	chr9:33441151-33447631	OK	9.54011	3.57314	1.41681	2.20139	0.03295	0.99935
XLOC_005428	XLOC_005428	HOXC9	chr12:54393876-54397120	OK	6.19893	1.65993	1.90089	2.35015	0.033	0.99935
XLOC_000035	XLOC_000035	SKI	chr1:2160133-2241750	OK	2.61255	5.86773	-1.16734	-2.11929	0.03305	0.99935
XLOC_022874	XLOC_022874	UBE2D4	chr7:43966034-44058763	OK	2.71097	7.24959	-1.41909	-2.19061	0.0332	0.99935
XLOC_006296	XLOC_006296	OASL	chr12:121458094-121476780	OK	3.97769	1.1114	1.83956	2.26508	0.03325	0.99935
XLOC_009208	XLOC_009208	DPEP1	chr16:89679715-89704839	OK	1.80759	0.24189	2.90164	2.60034	0.03335	0.99935
XLOC_020982	XLOC_020982	NEU1	chr6:31826828-31830709	OK	29.1112	54.8257	-0.913277	-2.21229	0.03345	0.99935
XLOC_019803	XLOC_019803	TRIM36	chr5:114460458-114516243	OK	0.507019	1.724	-1.76565	-1.7652	0.03355	0.99935
XLOC_013437	XLOC_013437	EPCAM	chr2:47595911-47614167	OK	2.74475	0.585756	2.2283	2.38448	0.03355	0.99935
XLOC_009841	XLOC_009841	CHRNB1	chr17:7348405-7361192	OK	6.28763	1.99313	1.65748	2.22411	0.0336	0.99935
XLOC_024079	XLOC_024079	TNFRSF10C	chr8:22941867-22979511	OK	7.36095	1.53302	2.26352	2.20326	0.0337	0.99935
XLOC_016443	XLOC_016443	PITPNB	chr22:28247655-28315255	OK	6.06505	12.002	-0.984679	-1.93633	0.0341	0.99935
XLOC_002172	XLOC_002172	LAMB3	chr1:209788217-209827353	OK	18.8225	9.8354	0.936407	2.10244	0.03425	0.99935
XLOC_004579	XLOC_004579	DCDC5	chr11:30885149-31014233	OK	0.56939	0.0856628	2.73268	2.49632	0.0343	0.99935
XLOC_003186	XLOC_003186	FZD8	chr10:35927176-35930362	OK	17.3068	8.11335	1.09297	2.16915	0.0345	0.99935
XLOC_000371	XLOC_000371	TSPAN1	chr1:46640748-46651634	OK	3.87628	0.903201	2.10155	2.36469	0.0345	0.99935
XLOC_012569	XLOC_012569	ADAMTS10	chr19:8645125-8675648	OK	8.09167	3.67684	1.13797	2.09943	0.0347	0.99935
XLOC_019831	XLOC_019831	KIF3A	chr5:132028234-132073265	OK	4.18402	7.95234	-0.92649	-2.06188	0.03475	0.99935
XLOC_020470	XLOC_020470	CDKN1A	chr6:36644236-36655116	OK	104.947	59.6101	0.816036	2.07905	0.0348	0.99935
XLOC_021303	XLOC_021303	SGK1	chr6:134490383-134639196	OK	19.7603	10.0974	0.968623	2.08097	0.03485	0.99935
XLOC_023819	XLOC_023819	XRCC2	chr7:152339178-152373250	OK	2.83441	6.17007	-1.12224	-2.07798	0.0349	0.99935
XLOC_017026	XLOC_017026	ARHGAP31	chr3:119013219-119138323	OK	0.613709	0.168559	1.8643	2.194	0.0349	0.99935
XLOC_013303	XLOC_013303	ID2	chr2:8821506-8824591	OK	38.5236	71.4207	-0.8906	-2.13378	0.035	0.99935
XLOC_012958	XLOC_012958	ZC3H4	chr19:47567397-47617009	OK	6.85347	12.7889	-0.899988	-2.11116	0.0351	0.99935
XLOC_001647	XLOC_001647	GBP3	chr1:89472359-89488549	OK	1.57427	0.450948	1.80365	2.1845	0.0351	0.99935
XLOC_018791	XLOC_018791	CFI	chr4:110661847-110723335	OK	1.00933	0.139261	2.85754	2.62456	0.0351	0.99935
XLOC_026637	XLOC_026637	DUSP9	chrX:152907896-152916781	OK	2.06556	0.446718	2.2091	2.24917	0.0353	0.99935
XLOC_000426	XLOC_000426	INADL	chr1:62207998-62629591	OK	8.31295	4.52076	0.878794	2.05878	0.0354	0.99935
XLOC_005404	XLOC_005404	NR4A1	chr12:52416615-52453291	OK	17.4366	9.22993	0.917724	2.04497	0.03555	0.99935
XLOC_015250	XLOC_015250	CD40	chr20:44746905-44758384	OK	6.29122	1.96609	1.67801	2.297	0.0356	0.99935
XLOC_009085	XLOC_009085	PLEKHG4	chr16:67309169-67360661	OK	8.60994	4.02164	1.09822	2.15807	0.0358	0.99935
XLOC_002996	XLOC_002996	HABP2	chr10:115310589-115423805	OK	1.06904	0.163484	2.7091	2.45883	0.036	0.99935
XLOC_017403	XLOC_017403	ZNF445	chr3:44481228-44519162	OK	1.61198	3.33934	-1.05073	-2.09829	0.03605	0.99935
XLOC_023367	XLOC_023367	FAM126A	chr7:22980877-23053770	OK	5.64168	10.4732	-0.892499	-2.06549	0.03605	0.99935
XLOC_021039	XLOC_021039	FKBP5	chr6:35541361-35704724	OK	4.1333	8.26081	-0.99899	-2.04418	0.0363	0.99935
XLOC_015380	XLOC_015380	FAM113A	chr20:2815970-2821332	OK	26.97	13.1505	1.03624	2.16615	0.0365	0.99935
XLOC_019863	XLOC_019863	HNRNPA0	chr5:137085803-137090248	OK	39.2459	69.167	-0.81754	-2.05937	0.0366	0.99935
XLOC_010992	XLOC_010992	CYGB	chr17:74523429-74553765	OK	1.66485	0.359126	2.21283	2.20113	0.03695	0.99935
XLOC_000524	XLOC_000524	SLC44A3	chr1:95285900-95360802	OK	3.99749	1.21806	1.71451	2.21319	0.037	0.99935
XLOC_018584	XLOC_018584	DCAF16	chr4:17801963-17812381	OK	2.88481	6.18041	-1.09923	-2.09965	0.03705	0.99935
XLOC_001489	XLOC_001489	RIMS3	chr1:41086348-41131324	OK	2.77433	1.1627	1.25466	2.12935	0.03725	0.99935
XLOC_008808	XLOC_008808	SRRM2	chr16:2787076-2827297	OK	5.50354	15.0117	-1.44766	-2.09031	0.0373	0.99935
XLOC_016345	XLOC_016345	ADM2	chr22:50919984-50924866	OK	0.474285	0.066286	2.83898	2.27359	0.0373	0.99935
XLOC_002879	XLOC_002879	STAMBPL1	chr10:90639943-90683259	OK	17.0193	8.39194	1.0201	2.10068	0.03745	0.99935
XLOC_025478	XLOC_025478	PTPLAD2	chr9:21003613-21031635	OK	6.62225	2.14863	1.6239	2.10558	0.03745	0.99935
XLOC_025512	XLOC_025512	DDX58	chr9:32455299-32526322	OK	4.02184	1.77518	1.17989	2.13073	0.0375	0.99935
XLOC_000417	XLOC_000417	PCSK9	chr1:55505148-55530526	OK	18.7683	9.60797	0.965996	2.14632	0.03765	0.99935
XLOC_002349	XLOC_002349	-	chr1:16871947-16872466	OK	0	0.540401	#NAME?	#NAME?	0.0377	0.99935
XLOC_012428	XLOC_012428	LOC646862	chr19:58907456-58908446	OK	0	0.743383	#NAME?	#NAME?	0.0377	0.99935
XLOC_013542	XLOC_013542	VAMP8	chr2:85804613-85809156	OK	27.1713	12.1034	1.16667	2.07674	0.03775	0.99935
XLOC_011678	XLOC_011678	TLE6	chr19:2977535-2995182	OK	2.0606	0.431976	2.25404	2.40378	0.03775	0.99935
XLOC_009843	XLOC_009843	POLR2A	chr17:7362684-7417935	OK	8.96397	18.8688	-1.07379	-2.09773	0.03795	0.99935
XLOC_026268	XLOC_026268	SYTL5	chrX:37765339-37988073	OK	0.720124	0.0329923	4.44804	3.16674	0.038	0.99935
XLOC_013746	XLOC_013746	GALNT5	chr2:158114020-158170697	OK	4.7012	2.06799	1.1848	2.08359	0.0381	0.99935
XLOC_019156	XLOC_019156	GPX8	chr5:54408798-54469005	OK	23.9854	13.394	0.840574	2.02523	0.03815	0.99935
XLOC_004368	XLOC_004368	-	chr11:126887734-126894320	OK	0.910351	0.14105	2.69022	2.5499	0.03825	0.99935
XLOC_001057	XLOC_001057	SPATA17	chr1:217804640-218041285	OK	2.50751	0.491599	2.3507	2.41007	0.03855	0.99935
XLOC_019260	XLOC_019260	GPR150	chr5:94955979-94957284	OK	0.38189	0	inf	#NAME?	0.03855	0.99935
XLOC_021619	XLOC_021619	-	chr6:168687964-168688113	OK	27.4404	0	inf	#NAME?	0.03855	0.99935
XLOC_009422	XLOC_009422	MAPK3	chr16:30125425-30134630	OK	17.242	8.0574	1.09754	2.06893	0.0386	0.99935
XLOC_008474	XLOC_008474	ITGA11	chr15:68593998-68724519	OK	2.22858	0.802561	1.47344	2.16116	0.03865	0.99935
XLOC_003198	XLOC_003198	ZNF32	chr10:44124264-44170147	OK	17.5796	7.98999	1.13764	2.07391	0.0387	0.99935
XLOC_003892	XLOC_003892	F2	chr11:46740742-46761059	OK	1.60656	0.253605	2.66332	2.42812	0.03885	0.99935
XLOC_014541	XLOC_014541	CALCRL	chr2:188207848-188313021	OK	0.417749	0.0545485	2.93703	2.46916	0.03915	0.99935
XLOC_006942	XLOC_006942	-	chr13:66361994-66362285	OK	7.24925	30.636	-2.07932	-2.22627	0.03925	0.99935
XLOC_016941	XLOC_016941	MIR4444-1	chr3:75263626-75264923	OK	5.00889	11.3335	-1.17803	-1.98258	0.0398	0.99935
XLOC_001245	XLOC_001245	HES2	chr1:6475293-6479979	OK	0.7763	0.172106	2.17332	2.20272	0.03985	0.99935
XLOC_011056	XLOC_011056	FASN	chr17:80036213-80056106	OK	65.5446	117.168	-0.838033	-2.08966	0.0399	0.99935
XLOC_025761	XLOC_025761	AMBP	chr9:116822237-116840752	OK	8.42753	3.12023	1.43346	2.08109	0.04015	0.99935
XLOC_001707	XLOC_001707	SLC16A4	chr1:110905472-110933704	OK	47.6865	26.8289	0.829793	2.03448	0.04035	0.99935
XLOC_019133	XLOC_019133	CARD6	chr5:40841409-40855456	OK	5.12365	2.32398	1.14057	2.11272	0.04045	0.99935
XLOC_008956	XLOC_008956	TMEM219	chr16:29973350-29984373	OK	56.2619	29.2124	0.945575	2.03089	0.0405	0.99935
XLOC_009992	XLOC_009992	TMEM98	chr17:31254927-31268667	OK	21.3672	10.2884	1.05438	2.04826	0.0406	0.99935
XLOC_022768	XLOC_022768	SLC29A4	chr7:5322560-5344385	OK	14.0117	6.50773	1.1064	2.07605	0.0406	0.99935
XLOC_016871	XLOC_016871	SEMA3B	chr3:50297758-50314758	OK	10.2595	4.50629	1.18695	2.06174	0.04075	0.99935
XLOC_019540	XLOC_019540	HNRNPAB	chr5:177631507-177659803	OK	60.2217	104.759	-0.798715	-1.99265	0.04115	0.99935
XLOC_013123	XLOC_013123	TNNI3	chr19:55663135-55669100	OK	6.0062	1.39612	2.10503	2.28224	0.04115	0.99935
XLOC_013596	XLOC_013596	EIF5B	chr2:99953815-100106496	OK	4.32477	9.14756	-1.08076	-2.06134	0.04135	0.99935
XLOC_012905	XLOC_012905	KCNN4	chr19:44270684-44285409	OK	27.9281	14.7901	0.917092	2.0316	0.04145	0.99935
XLOC_006582	XLOC_006582	LINC00284	chr13:44596470-44604599	OK	0.732176	0.0988015	2.88959	2.43041	0.0416	0.99935
XLOC_002206	XLOC_002206	HHIPL2	chr1:222695520-222721444	OK	11.0936	5.122	1.11495	2.057	0.0417	0.99935
XLOC_011293	XLOC_011293	C18orf1	chr18:13218785-13652753	OK	0.982797	0.328975	1.57892	2.07995	0.0417	0.99935
XLOC_002742	XLOC_002742	ANXA8L2	chr10:47746858-47771239	OK	8.74788	2.82554	1.63041	2.11093	0.0419	0.99935
XLOC_016934	XLOC_016934	MITF	chr3:69788585-70019047	OK	6.62072	3.25133	1.02596	2.01781	0.04205	0.99935
XLOC_005547	XLOC_005547	NAV3	chr12:78225068-78606790	OK	3.80479	1.78104	1.09509	1.90535	0.04205	0.99935
XLOC_011393	XLOC_011393	SERPINB7	chr18:61420276-61472604	OK	1.322	0.234434	2.49546	2.32261	0.04205	0.99935
XLOC_026711	XLOC_026711	FIGF,PIR	chrX:15363712-15511711	OK	43.7582	24.0421	0.86399	2.00183	0.0421	0.99935
XLOC_004027	XLOC_004027	RARRES3	chr11:63014620-63330855	OK	5.23149	1.14765	2.18854	2.18646	0.0421	0.99935
XLOC_002156	XLOC_002156	RAB7L1	chr1:205737112-205744610	OK	11.6863	5.81542	1.00686	2.03655	0.0422	0.99935
XLOC_009013	XLOC_009013	ADCY7	chr16:50280002-50402845	OK	7.62837	2.84301	1.42396	2.07076	0.04235	0.99935
XLOC_015873	XLOC_015873	ADARB1	chr21:46494492-46646478	OK	1.20441	3.67074	-1.60775	-2.06443	0.04255	0.99935
XLOC_008014	XLOC_008014	C15orf48	chr15:45722762-45725647	OK	4.64573	13.7585	-1.56634	-2.06506	0.04255	0.99935
XLOC_003678	XLOC_003678	B4GALNT4	chr11:369746-382117	OK	7.47289	3.18812	1.22896	2.08229	0.04255	0.99935
XLOC_014678	XLOC_014678	SLC16A14	chr2:230899689-230933715	OK	0.826623	0.13426	2.6222	2.44346	0.0427	0.99935
XLOC_012487	XLOC_012487	TLE2	chr19:2997635-3047633	OK	2.59948	0.660765	1.97601	2.23934	0.04285	0.99935
XLOC_010757	XLOC_010757	ETV4	chr17:41561316-41623938	OK	39.5643	10.5416	1.9081	2.18285	0.0429	0.99935
XLOC_018129	XLOC_018129	LOC152742	chr4:14113247-14142093	OK	1.14058	0.193528	2.55915	2.33481	0.0429	0.99935
XLOC_003692	XLOC_003692	TSPAN4	chr11:842823-867116	OK	163.427	93.7217	0.802191	1.98812	0.04295	0.99935
XLOC_007971	XLOC_007971	SPINT1	chr15:41136245-41149853	OK	1.53197	0.26596	2.52611	2.28883	0.0432	0.99935
XLOC_003697	XLOC_003697	-	chr11:1213703-1219264	OK	3.07553	0.0910569	5.07792	2.16283	0.0436	0.99935
XLOC_003246	XLOC_003246	-	chr10:54203735-54215083	OK	2.72221	1.25083	1.12189	2.03719	0.04365	0.99935
XLOC_013766	XLOC_013766	NOSTRIN	chr2:169643048-169746971	OK	5.2727	1.20566	2.12872	1.99771	0.04375	0.99935
XLOC_009594	XLOC_009594	CHST6	chr16:75507021-75528926	OK	0.889928	0.258422	1.78396	2.16425	0.0439	0.99935
XLOC_001727	XLOC_001727	SLC16A1	chr1:113454469-113511162	OK	23.9805	41.3049	-0.784454	-1.95453	0.04425	0.99935
XLOC_015631	XLOC_015631	NKAIN4	chr20:61871975-61892967	OK	3.83513	0.780964	2.29595	2.34071	0.04425	0.99935
XLOC_003341	XLOC_003341	RNLS	chr10:90033620-90343082	OK	3.41116	1.15776	1.55892	2.04172	0.04435	0.99935
XLOC_006166	XLOC_006166	LUM	chr12:91497231-91505542	OK	1.02462	0.146935	2.80183	2.39904	0.0444	0.99935
XLOC_014556	XLOC_014556	STAT4	chr2:191894301-192016322	OK	8.29653	3.29606	1.33176	1.99173	0.04455	0.99935
XLOC_007135	XLOC_007135	HIF1A	chr14:62162118-62215807	OK	152.815	88.1982	0.792961	1.94932	0.0446	0.99935
XLOC_001618	XLOC_001618	CRYZ	chr1:75171164-75232360	OK	67.1885	36.6968	0.87256	1.96689	0.0446	0.99935
XLOC_010774	XLOC_010774	ITGA2B	chr17:42449549-42466873	OK	1.03235	0.192269	2.42473	2.17053	0.0448	0.99935
XLOC_000706	XLOC_000706	RIIAD1	chr1:151694012-151702082	OK	0	0.449917	#NAME?	#NAME?	0.04485	0.99935
XLOC_009097	XLOC_009097	NRN1L	chr16:67918780-67920271	OK	0	0.464438	#NAME?	#NAME?	0.04485	0.99935
XLOC_006244	XLOC_006244	PPTC7	chr12:110971040-111021110	OK	4.54565	8.77493	-0.9489	-1.97778	0.045	0.99935
XLOC_009840	XLOC_009840	FGF11,TMEM102	chr17:7338657-7348251	OK	11.455	4.63302	1.30596	2.00203	0.0452	0.99935
XLOC_002795	XLOC_002795	VPS26A	chr10:70883907-70932616	OK	18.4052	32.683	-0.828426	-1.99597	0.04525	0.99935
XLOC_005946	XLOC_005946	AMIGO2	chr12:47469489-47475097	OK	166.762	97.6322	0.772365	1.9286	0.0458	0.99935
XLOC_017123	XLOC_017123	ZBTB38	chr3:141043054-141168776	OK	27.6408	16.194	0.771339	1.96281	0.04585	0.99935
XLOC_018909	XLOC_018909	HPGD	chr4:175410321-175445913	OK	82.5559	48.1818	0.776882	1.97628	0.0459	0.99935
XLOC_026660	XLOC_026660	DKC1	chrX:153991030-154005964	OK	19.9243	34.6064	-0.796514	-1.96836	0.046	0.99935
XLOC_024267	XLOC_024267	-	chr8:103819195-103824053	OK	5.72206	2.67006	1.09966	2.03478	0.0461	0.99935
XLOC_005233	XLOC_005233	ENO2	chr12:7023613-7032859	OK	13.5987	24.8861	-0.871871	-1.99099	0.04625	0.99935
XLOC_024074	XLOC_024074	PDLIM2	chr8:22436253-22456514	OK	18.9663	8.66274	1.13054	2.00239	0.0463	0.99935
XLOC_003363	XLOC_003363	RBP4	chr10:95351316-95361463	OK	7.06877	2.08212	1.76341	2.0865	0.0463	0.99935
XLOC_004689	XLOC_004689	TCN1	chr11:59620280-59634041	OK	1.68002	0.394206	2.09145	2.10139	0.04635	0.99935
XLOC_021334	XLOC_021334	PLAGL1	chr6:144261436-144385735	OK	0.830886	2.68865	-1.69416	-2.12418	0.04645	0.99935
XLOC_000829	XLOC_000829	KLHDC9	chr1:161068150-161070138	OK	3.36804	0.821022	2.03642	2.06104	0.0465	0.99935
XLOC_025402	XLOC_025402	FAM69B	chr9:139606922-139622636	OK	10.0079	2.16576	2.20819	2.11623	0.0467	0.99935
XLOC_004886	XLOC_004886	SYTL2	chr11:85405264-85522183	OK	11.005	5.75066	0.936359	1.97885	0.0469	0.99935
XLOC_004044	XLOC_004044	CCDC88B	chr11:64107689-64125006	OK	2.18003	0.758701	1.52275	2.0666	0.04695	0.99935
XLOC_010797	XLOC_010797	WNT3	chr17:44840006-44896082	OK	8.36313	4.03283	1.05225	1.94698	0.0471	0.99935
XLOC_000143	XLOC_000143	ARHGEF10L	chr1:17866328-18024370	OK	8.61537	4.14864	1.05427	2.03699	0.04735	0.99935
XLOC_023342	XLOC_023342	THSD7A	chr7:11410011-11872141	OK	9.04765	4.71346	0.940756	1.95715	0.0477	0.99935
XLOC_018269	XLOC_018269	PARM1	chr4:75858284-75975325	OK	3.2892	1.38971	1.24295	2.04898	0.04775	0.99935
XLOC_007629	XLOC_007629	PNMA1	chr14:74178485-74181128	OK	18.7927	34.1538	-0.861872	-2.02436	0.04805	0.99935
XLOC_013499	XLOC_013499	NAGK	chr2:71294744-71305998	OK	18.3441	33.7174	-0.878179	-1.96574	0.0481	0.99935
XLOC_000444	XLOC_000444	PDE4B	chr1:66258192-66840262	OK	16.4544	9.30454	0.822467	1.92942	0.0481	0.99935
XLOC_018721	XLOC_018721	SCD5	chr4:83550689-83720010	OK	12.5363	6.35818	0.979427	1.93283	0.04825	0.99935
XLOC_000210	XLOC_000210	HMGN2	chr1:26798901-26804782	OK	16.1598	29.7407	-0.880026	-1.95973	0.0483	0.99935
XLOC_005292	XLOC_005292	EMP1	chr12:13349601-13369708	OK	11.9166	6.06009	0.975564	1.96061	0.04865	0.99935
XLOC_004842	XLOC_004842	UCP2	chr11:73685715-73693889	OK	8.21416	17.8943	-1.12331	-1.98214	0.04875	0.99935
XLOC_001303	XLOC_001303	FAM131C	chr1:16363153-16400127	OK	5.02195	1.30463	1.94461	1.92289	0.04905	0.99935
XLOC_000279	XLOC_000279	GJB3	chr1:35246789-35251967	OK	1.33642	0.326884	2.03152	1.972	0.04915	0.99935
XLOC_005310	XLOC_005310	SLCO1B3,SLCO1B7	chr12:20963637-21244271	OK	19.0585	10.3112	0.886223	1.92136	0.04925	0.99935
XLOC_024604	XLOC_024604	LACTB2	chr8:71520811-71581455	OK	76.0396	43.5866	0.802868	1.95451	0.04935	0.99935
XLOC_020872	XLOC_020872	DCDC2	chr6:24171982-24383520	OK	4.02392	1.87882	1.09878	1.94106	0.04945	0.99935
XLOC_017046	XLOC_017046	PARP14	chr3:122399671-122449687	OK	12.3509	7.23024	0.772498	1.9192	0.0496	0.99935
XLOC_004787	XLOC_004787	CTSF	chr11:66330934-66336047	OK	37.9016	21.1819	0.839428	1.95042	0.04965	0.99935
XLOC_017772	XLOC_017772	LXN	chr3:158362316-158410360	OK	57.5671	17.3268	1.73224	2.09749	0.04965	0.99935
XLOC_015594	XLOC_015594	CYP24A1	chr20:52769350-52792374	OK	855.868	413.494	1.04952	1.97639	0.0497	0.99935
XLOC_015027	XLOC_015027	TRIB3	chr20:361307-378203	OK	61.9346	35.5398	0.801311	1.98877	0.04975	0.99935
XLOC_023528	XLOC_023528	CCL24	chr7:75441113-75443033	OK	0.825407	0	inf	#NAME?	0.04995	0.99935
XLOC_009711	XLOC_009711	-	chr16:29538928-29625038	OK	0.311978	0.401251	-0.363061	-0.167376	0.05	0.99935
XLOC_008094	XLOC_008094	PAQR5	chr15:69591230-69701458	OK	48.2639	28.4133	0.764376	1.94971	0.0501	0.99935
XLOC_019071	XLOC_019071	SLC9A3	chr5:473333-524549	OK	1.52244	3.69686	-1.27992	-2.00707	0.05015	0.99935
XLOC_010120	XLOC_010120	C17orf104	chr17:42733749-42754638	OK	6.72895	3.48034	0.951152	1.94986	0.05015	0.99935
XLOC_012591	XLOC_012591	DNMT1	chr19:10244021-10305755	OK	12.1535	20.6608	-0.76553	-1.93284	0.0502	0.99935
XLOC_004199	XLOC_004199	PRSS23	chr11:86510793-86523346	OK	171.725	100.695	0.770109	1.94385	0.0502	0.99935
XLOC_014352	XLOC_014352	UXS1	chr2:106709758-106810795	OK	15.0506	27.0442	-0.845493	-1.9392	0.0503	0.99935
XLOC_025731	XLOC_025731	CTNNAL1	chr9:111704850-111775764	OK	22.4875	38.6431	-0.781086	-1.95091	0.0503	0.99935
XLOC_002137	XLOC_002137	ETNK2	chr1:204100188-204121307	OK	4.47548	1.58761	1.49518	2.09823	0.05035	0.99935
XLOC_013031	XLOC_013031	KCNC3	chr19:50818764-50836762	OK	0.112805	0.775614	-2.78151	-2.11197	0.0504	0.99935
XLOC_008805	XLOC_008805	PDPK1	chr16:2587969-2653189	OK	4.6742	8.58208	-0.876609	-1.93382	0.0504	0.99935
XLOC_024499	XLOC_024499	KIF13B	chr8:28924793-29120645	OK	9.91948	5.55295	0.83701	1.36284	0.0506	0.99935
XLOC_000981	XLOC_000981	LGR6	chr1:202163117-202288889	OK	2.24188	0.69038	1.69925	2.04923	0.0507	0.99935
XLOC_007978	XLOC_007978	RTF1	chr15:41709301-41775761	OK	5.34894	9.80161	-0.873767	-1.97642	0.0508	0.99935
XLOC_001550	XLOC_001550	RAB3B	chr1:52373627-52456436	OK	6.0783	3.43488	0.823406	1.97228	0.0509	0.99935
XLOC_016887	XLOC_016887	PARP3	chr3:51976360-51982883	OK	6.28801	2.56823	1.29183	2.01058	0.05115	0.99935
XLOC_001013	XLOC_001013	RASSF5	chr1:206680878-206762616	OK	1.64318	0.465971	1.81818	2.05617	0.05125	0.99935
XLOC_014545	XLOC_014545	COL5A2	chr2:189896640-190044725	OK	109.696	63.2174	0.795113	1.93254	0.0513	0.99935
XLOC_007927	XLOC_007927	APBA2	chr15:29131150-29410516	OK	12.7935	6.86965	0.897104	1.92453	0.0513	0.99935
XLOC_005378	XLOC_005378	KCNH3	chr12:49932839-49952077	OK	2.07572	0.547365	1.92304	2.11094	0.05145	0.99935
XLOC_012838	XLOC_012838	RPS16	chr19:39922453-39926958	OK	846.073	1449.7	-0.776897	-1.94432	0.05155	0.99935
XLOC_017741	XLOC_017741	WWTR1	chr3:149235021-149421060	OK	39.5316	23.3113	0.761977	1.93827	0.05155	0.99935
XLOC_010892	XLOC_010892	LOC645638	chr17:58160765-58165902	OK	14.3434	4.66997	1.6189	2.03523	0.05175	0.99935
XLOC_006598	XLOC_006598	MLNR	chr13:49794329-49797144	OK	0.150921	1.20719	-2.99979	-2.00533	0.05195	0.99935
XLOC_009358	XLOC_009358	ARL6IP1	chr16:18802990-18812857	OK	160.866	274.83	-0.772677	-1.97581	0.05205	0.99935
XLOC_013812	XLOC_013812	SSFA2	chr2:182756251-182795464	OK	52.4016	30.9261	0.760789	1.94332	0.0521	0.99935
XLOC_011416	XLOC_011416	ATP9B	chr18:76829394-77138282	OK	7.21465	3.52439	1.03356	1.96559	0.05235	0.99935
XLOC_008962	XLOC_008962	CORO1A	chr16:30194730-30201421	OK	0.734128	2.62198	-1.83655	-1.95649	0.0524	0.99935
XLOC_015946	XLOC_015946	SCAF4	chr21:33041879-33104470	OK	1.76942	3.95945	-1.16202	-1.94426	0.0525	0.99935
XLOC_012671	XLOC_012671	NOTCH3	chr19:15270442-15311797	OK	12.3274	6.99712	0.817037	1.8959	0.053	0.99935
XLOC_012072	XLOC_012072	AXL	chr19:41725107-41767671	OK	44.8251	74.0847	-0.72487	-1.87781	0.0532	0.99935
XLOC_001203	XLOC_001203	ACAP3	chr1:1227633-1243280	OK	6.34528	12.8747	-1.02079	-1.92742	0.05355	0.99935
XLOC_007966	XLOC_007966	CASC5	chr15:40886446-40956528	OK	5.04554	8.68541	-0.783584	-1.92255	0.05355	0.99935
XLOC_022791	XLOC_022791	SCIN	chr7:12610202-12693228	OK	0.450769	0.0782493	2.52624	2.09947	0.0536	0.99935
XLOC_013396	XLOC_013396	LTBP1	chr2:33171394-33624575	OK	11.3188	6.40789	0.820797	1.90696	0.05365	0.99935
XLOC_023061	XLOC_023061	MEPCE	chr7:99998494-100034849	OK	16.5557	31.539	-0.929804	-1.8825	0.05375	0.99935
XLOC_015998	XLOC_015998	TFF1	chr21:43782390-43786644	OK	5.5379	0.889792	2.6378	2.22425	0.05375	0.99935
XLOC_008803	XLOC_008803	ATP6V0C	chr16:2563726-2570224	OK	17.4333	36.4848	-1.06545	-1.90112	0.0538	0.99935
XLOC_011379	XLOC_011379	ZNF532	chr18:56530060-56653709	OK	8.12744	4.2669	0.929611	1.90499	0.05405	0.99935
XLOC_011713	XLOC_011713	SAFB	chr19:5623045-5668489	OK	7.20328	13.2725	-0.881714	-1.89867	0.05415	0.99935
XLOC_011642	XLOC_011642	CFD	chr19:859664-866577	OK	47.8453	24.1535	0.986145	1.92857	0.05415	0.99935
XLOC_007716	XLOC_007716	SLC25A29	chr14:100757446-100772860	OK	20.1086	10.4129	0.949443	1.93092	0.0542	0.99935
XLOC_017849	XLOC_017849	LEPREL1	chr3:189674516-189840226	OK	14.521	7.91572	0.875346	1.91894	0.0544	0.99935
XLOC_000146	XLOC_000146	KLHDC7A	chr1:18807423-18812480	OK	3.10522	1.25988	1.3014	2.04294	0.05445	0.99935
XLOC_017145	XLOC_017145	TSC22D2	chr3:150124890-150177811	OK	3.67808	7.45011	-1.01831	-1.92715	0.0545	0.99935
XLOC_001649	XLOC_001649	GBP2	chr1:89573309-89591799	OK	1.12998	0.28962	1.96406	2.06116	0.0545	0.99935
XLOC_011285	XLOC_011285	CHMP1B	chr18:11689083-11909173	OK	33.3124	59.5775	-0.838707	-1.87753	0.0549	0.99935
XLOC_002705	XLOC_002705	-	chr10:33267851-33371039	OK	3.50863	1.71759	1.03052	1.90281	0.05495	0.99935
XLOC_020418	XLOC_020418	CFB	chr6:31913720-31919861	OK	2.02598	0.636324	1.67078	2.02152	0.05505	0.99935
XLOC_024794	XLOC_024794	NAPRT1	chr8:144656954-144660513	OK	18.5672	8.40306	1.14377	1.96062	0.0551	0.99935
XLOC_004311	XLOC_004311	HMBS	chr11:118955586-118964259	OK	11.5019	22.1148	-0.943135	-1.93616	0.05525	0.99935
XLOC_015603	XLOC_015603	PMEPA1	chr20:56223447-56286592	OK	29.5263	17.2688	0.773834	1.91157	0.05525	0.99935
XLOC_018336	XLOC_018336	BANK1	chr4:102711763-102995969	OK	1.17642	0.371262	1.66389	1.96327	0.05525	0.99935
XLOC_015078	XLOC_015078	SNAP25	chr20:10004459-10288096	OK	10.6153	1.89122	2.48875	2.12261	0.05525	0.99935
XLOC_004348	XLOC_004348	NRGN	chr11:124609828-124617102	OK	0.503454	2.83178	-2.49177	-2.15817	0.05535	0.99935
XLOC_018396	XLOC_018396	PHF17	chr4:129730778-129796534	OK	18.3277	10.7801	0.765657	1.85897	0.0554	0.99935
XLOC_025737	XLOC_025737	C9orf152	chr9:112961845-112970413	OK	1.14528	0.216173	2.40544	2.241	0.0554	0.99935
XLOC_015470	XLOC_015470	BCL2L1	chr20:30252260-30311861	OK	109.97	64.8756	0.76136	1.91957	0.0556	0.99935
XLOC_007166	XLOC_007166	SMOC1	chr14:70346113-70499085	OK	8.10817	2.69257	1.59039	1.80039	0.0559	0.99935
XLOC_020505	XLOC_020505	KLC4	chr6:43027371-43042833	OK	8.10871	3.92512	1.04674	1.87751	0.056	0.99935
XLOC_019550	XLOC_019550	SQSTM1	chr5:179224597-179285840	OK	476.169	974.174	-1.03271	-1.88224	0.0563	0.99935
XLOC_011547	XLOC_011547	ALPK2	chr18:56148481-56296189	OK	6.21156	3.43868	0.853101	1.90695	0.0563	0.99935
XLOC_011636	XLOC_011636	-	chr19:780961-786553	OK	3.50257	1.40309	1.3198	1.91375	0.0563	0.99935
XLOC_011042	XLOC_011042	FAM195B	chr17:79780292-79791167	OK	34.9972	63.9609	-0.869949	-1.89573	0.0566	0.99935
XLOC_012824	XLOC_012824	ECH1	chr19:39306061-39322497	OK	103.953	61.5171	0.756877	1.88984	0.0566	0.99935
XLOC_001320	XLOC_001320	PADI2	chr1:17393255-17445948	OK	1.55881	0.560328	1.47611	1.86201	0.0566	0.99935
XLOC_004174	XLOC_004174	SERPINH1	chr11:75273100-75283849	OK	64.5311	38.2657	0.753942	1.88665	0.0568	0.99935
XLOC_005561	XLOC_005561	NTS	chr12:86268072-86276770	OK	11.4274	4.72872	1.27297	1.98536	0.057	0.99935
XLOC_013037	XLOC_013037	LRRC4B	chr19:51020149-51071302	OK	1.38116	0.339106	2.02607	2.02418	0.05705	0.99935
XLOC_010949	XLOC_010949	SDK2	chr17:71330522-71641231	OK	1.21058	0.487132	1.31331	1.90688	0.0571	0.99935
XLOC_008167	XLOC_008167	KIAA1199	chr15:81071711-81263236	OK	0.697278	0.137092	2.34659	2.29306	0.05715	0.99935
XLOC_002882	XLOC_002882	IFIT2	chr10:91061705-91069033	OK	2.7675	1.07579	1.36319	1.99154	0.0573	0.99935
XLOC_007452	XLOC_007452	SLC7A7	chr14:23235730-23289020	OK	34.1452	9.14716	1.90029	1.95782	0.0573	0.99935
XLOC_016496	XLOC_016496	FOXRED2	chr22:36882872-36903167	OK	4.89162	9.10184	-0.895846	-1.87328	0.05775	0.99935
XLOC_010907	XLOC_010907	CCDC47	chr17:61822609-61851088	OK	30.5055	50.5981	-0.730014	-1.87616	0.0578	0.99935
XLOC_023797	XLOC_023797	ZNF467	chr7:149461288-149470295	OK	3.47374	0.96613	1.8462	1.97367	0.0578	0.99935
XLOC_025851	XLOC_025851	FNBP1	chr9:132649464-132805473	OK	5.58366	9.93056	-0.830665	-1.87003	0.058	0.99935
XLOC_019255	XLOC_019255	LOC100129716	chr5:90664037-90716532	OK	2.1187	4.88941	-1.20648	-1.73809	0.05815	0.99935
XLOC_020631	XLOC_020631	AIM1	chr6:106959729-107018334	OK	0.471981	0.143547	1.71721	1.90979	0.05825	0.99935
XLOC_003679	XLOC_003679	PKP3	chr11:393316-404908	OK	23.7972	13.1479	0.855955	1.89255	0.05845	0.99935
XLOC_016531	XLOC_016531	PDGFB	chr22:39619684-39640957	OK	1.51329	0.400548	1.91764	2.00667	0.0586	0.99935
XLOC_021403	XLOC_021403	-	chr6:168698790-168702802	OK	0.897364	0.159702	2.49031	2.21483	0.0587	0.99935
XLOC_021227	XLOC_021227	LOC100422737	chr6:107165326-107235361	OK	2.88553	0.356977	3.01493	2.21715	0.0587	0.99935
XLOC_002625	XLOC_002625	AKR1C4	chr10:5238797-5261846	OK	2.0879	0.511904	2.02811	2.04867	0.05895	0.99935
XLOC_024695	XLOC_024695	NCALD	chr8:102698769-103137135	OK	5.4175	2.59769	1.0604	1.88769	0.059	0.99935
XLOC_023218	XLOC_023218	EPHB6	chr7:142552791-142568847	OK	0.535981	0.0877177	2.61124	1.9259	0.059	0.99935
XLOC_008591	XLOC_008591	MESP1	chr15:90293097-90294540	OK	16.8071	6.04148	1.4761	1.99771	0.0591	0.99935
XLOC_001971	XLOC_001971	F11R	chr1:160965000-160991133	OK	27.3046	16.1853	0.754458	1.88601	0.05925	0.99935
XLOC_025524	XLOC_025524	UBAP2	chr9:33921591-34048947	OK	8.04996	14.24	-0.822898	-1.86899	0.05935	0.99935
XLOC_001919	XLOC_001919	BCAN	chr1:156607369-156631231	OK	1.65083	3.28226	-0.991499	-1.89652	0.0597	0.99935
XLOC_009662	XLOC_009662	-	chr16:851021-853972	OK	0.258745	1.02711	-1.98899	-2.04649	0.05995	0.99935
XLOC_015074	XLOC_015074	PLCB1	chr20:8113295-8865547	OK	1.55995	0.45376	1.7815	1.85217	0.06015	0.99935
XLOC_012025	XLOC_012025	SPINT2	chr19:38755097-38783254	OK	492.754	299.159	0.719954	1.81389	0.0602	0.99935
XLOC_010389	XLOC_010389	RTN4RL1	chr17:1837970-1928178	OK	1.57239	0.428485	1.87564	2.02177	0.0602	0.99935
XLOC_006640	XLOC_006640	SCEL	chr13:78109808-78219398	OK	0.809771	0.22464	1.8499	1.87504	0.06025	0.99935
XLOC_010184	XLOC_010184	LUC7L3	chr17:48796925-48833575	OK	11.6467	20.3552	-0.805477	-1.87418	0.0603	0.99935
XLOC_010166	XLOC_010166	NGFR	chr17:47572654-47592382	OK	0.13348	0.722582	-2.43653	-2.18201	0.06035	0.99935
XLOC_020306	XLOC_020306	HIST1H4A	chr6:26021783-26023019	OK	215.871	373.155	-0.789606	-1.86129	0.06035	0.99935
XLOC_015409	XLOC_015409	TMX4	chr20:7957925-8000545	OK	13.7384	24.3396	-0.825088	-1.83843	0.06045	0.99935
XLOC_002918	XLOC_002918	C10orf12,LCOR	chr10:98592010-98749426	OK	5.94539	10.2874	-0.791032	-1.71946	0.06055	0.99935
XLOC_016037	XLOC_016037	LSS	chr21:47608359-47648738	OK	16.5395	28.4263	-0.781315	-1.86454	0.06075	0.99935
XLOC_008215	XLOC_008215	C15orf42	chr15:90118693-90198703	OK	3.50863	6.83698	-0.962451	-1.86905	0.06085	0.99935
XLOC_012926	XLOC_012926	RTN2	chr19:45988549-46000313	OK	6.3244	2.35362	1.42605	1.89484	0.06105	0.99935
XLOC_017656	XLOC_017656	ITGB5	chr3:124480794-124607163	OK	220.758	129.575	0.768677	1.86714	0.06125	0.99935
XLOC_015217	XLOC_015217	MYBL2	chr20:42295708-42345122	OK	15.3958	26.78	-0.798622	-1.8957	0.0613	0.99935
XLOC_003698	XLOC_003698	-	chr11:1220115-1222358	OK	2.72672	0.285485	3.25568	2.60811	0.06145	0.99935
XLOC_001345	XLOC_001345	ECE1	chr1:21543739-21672034	OK	33.4871	20.409	0.7144	1.83449	0.06155	0.99935
XLOC_009905	XLOC_009905	-	chr17:16931687-16938358	OK	6.7478	1.75171	1.94566	2.02292	0.06155	0.99935
XLOC_026666	XLOC_026666	BRCC3	chrX:154299694-154358539	OK	6.20966	11.6776	-0.911162	-1.82743	0.06165	0.99935
XLOC_007939	XLOC_007939	SCG5	chr15:32933869-32989298	OK	1.59936	0.223889	2.83663	2.36224	0.06185	0.99935
XLOC_009155	XLOC_009155	BCMO1	chr16:81272184-81324815	OK	3.61801	1.34155	1.4313	1.96228	0.06195	0.99935
XLOC_003554	XLOC_003554	-	chr10:22514694-22514911	OK	0	2.29864	#NAME?	#NAME?	0.0622	0.99935
XLOC_006324	XLOC_006324	NCOR2	chr12:124808882-125052015	OK	9.40466	16.0466	-0.77082	-1.83903	0.06235	0.99935
XLOC_000963	XLOC_000963	NR5A2	chr1:199996769-200146550	OK	9.68658	5.42136	0.837334	1.84878	0.06235	0.99935
XLOC_024890	XLOC_024890	-	chr8:62671135-62675498	OK	0.441044	1.37021	-1.63541	-1.97985	0.06245	0.99935
XLOC_005640	XLOC_005640	IFT81	chr12:110562139-110656816	OK	23.863	13.8879	0.780945	1.86547	0.0625	0.99935
XLOC_015394	XLOC_015394	ADRA1D	chr20:4200259-4230553	OK	3.45255	1.12735	1.61473	1.91792	0.0625	0.99935
XLOC_016167	XLOC_016167	SUSD2	chr22:24577443-24585074	OK	5.54406	2.38397	1.21758	1.9052	0.063	0.99935
XLOC_025707	XLOC_025707	CORO2A	chr9:100883254-100954956	OK	1.8372	0.740527	1.31088	1.88404	0.0631	0.99935
XLOC_019891	XLOC_019891	DIAPH1	chr5:140894587-140998745	OK	12.0726	19.8863	-0.720042	-1.79587	0.06315	0.99935
XLOC_002058	XLOC_002058	SEC16B	chr1:177897939-178007296	OK	6.66968	3.02099	1.1426	1.90859	0.06335	0.99935
XLOC_002887	XLOC_002887	KIF20B	chr10:91461350-91534700	OK	9.12942	15.1513	-0.73085	-1.83357	0.06345	0.99935
XLOC_004746	XLOC_004746	CDC42BPG	chr11:64591661-64612041	OK	1.07371	0.168066	2.67551	2.30617	0.06345	0.99935
XLOC_025035	XLOC_025035	DMRTA1	chr9:22446807-22456047	OK	3.50806	1.25183	1.48664	1.84132	0.06365	0.99935
XLOC_012032	XLOC_012032	RYR1	chr19:38924339-39078204	OK	0.619225	0.232215	1.415	1.97361	0.0639	0.99935
XLOC_012599	XLOC_012599	KRI1	chr19:10654574-10676702	OK	2.68862	6.23962	-1.21459	-1.85765	0.064	0.99935
XLOC_005842	XLOC_005842	STYK1	chr12:10771537-10826891	OK	0.49095	0.0910824	2.43033	2.07855	0.064	0.99935
XLOC_022994	XLOC_022994	MAGI2-AS3	chr7:77646373-79100524	OK	0.700205	0.124176	2.49539	1.44911	0.0642	0.99935
XLOC_025624	XLOC_025624	RFK	chr9:79000432-79009444	OK	92.6933	56.3996	0.716781	1.85618	0.06445	0.99935
XLOC_009481	XLOC_009481	TOX3	chr16:52471917-52581714	OK	0.545544	0.0624223	3.12756	2.2203	0.06445	0.99935
XLOC_001304	XLOC_001304	EPHA2	chr1:16450831-16482582	OK	64.7467	39.5289	0.711898	1.8433	0.06465	0.99935
XLOC_021540	XLOC_021540	-	chr6:99622628-99623376	OK	7.75541	2.46112	1.65588	1.91625	0.06485	0.99935
XLOC_011768	XLOC_011768	C19orf66	chr19:10196805-10213425	OK	5.52389	2.25745	1.29099	1.84677	0.0649	0.99935
XLOC_008992	XLOC_008992	TGFB1I1	chr16:31483475-31489281	OK	5.48529	1.74813	1.64976	1.9816	0.0649	0.99935
XLOC_004403	XLOC_004403	CEND1	chr11:787109-790126	OK	0.306807	1.58892	-2.37264	-2.11817	0.06495	0.99935
XLOC_009430	XLOC_009430	SEPHS2	chr16:30454951-30457224	OK	30.5395	51.5611	-0.755607	-1.87176	0.06535	0.99935
XLOC_009400	XLOC_009400	EIF3C,EIF3CL	chr16:28390899-28437775	OK	0.0434864	0.590767	-3.76395	-2.85555	0.0654	0.99935
XLOC_010423	XLOC_010423	PELP1	chr17:4574678-4608843	OK	19.0582	32.0377	-0.749361	-1.82506	0.0654	0.99935
XLOC_008967	XLOC_008967	ITGAL	chr16:30483982-30534506	OK	0.420294	0.036885	3.51029	2.55397	0.0655	0.99935
XLOC_012686	XLOC_012686	CHERP	chr19:16607204-16653263	OK	3.23165	6.96117	-1.10706	-1.86946	0.0658	0.99935
XLOC_013607	XLOC_013607	IL18R1	chr2:102972291-103015217	OK	1.35408	0.394248	1.78013	1.91904	0.06585	0.99935
XLOC_000654	XLOC_000654	PDZK1	chr1:145727532-145764206	OK	0.962188	0.217956	2.14228	1.94492	0.06585	0.99935
XLOC_006689	XLOC_006689	F7	chr13:113760104-113774995	OK	0.470849	0.100242	2.23178	1.82585	0.06585	0.99935
XLOC_010143	XLOC_010143	ITGB3	chr17:45331207-45391240	OK	0.615885	1.52425	-1.30736	-1.82671	0.06595	0.99935
XLOC_010073	XLOC_010073	EIF1	chr17:39844976-39847898	OK	73.1562	119.596	-0.709119	-1.79689	0.066	0.99935
XLOC_013604	XLOC_013604	IL1R1	chr2:102686800-102796334	OK	11.7597	6.76751	0.79715	1.81241	0.06625	0.99935
XLOC_025782	XLOC_025782	STOM	chr9:124101352-124132545	OK	62.4412	38.3424	0.703559	1.8103	0.0663	0.99935
XLOC_002838	XLOC_002838	PPIF	chr10:81107087-81115717	OK	17.7586	31.2145	-0.813695	-1.82903	0.06665	0.99935
XLOC_015207	XLOC_015207	PPP1R16B	chr20:37434347-37551667	OK	1.05416	0.36981	1.51124	1.90344	0.0667	0.99935
XLOC_023735	XLOC_023735	-	chr7:134100323-134117260	OK	9.17375	4.40827	1.0573	1.81742	0.0668	0.99935
XLOC_003056	XLOC_003056	MGMT	chr10:131265453-131565783	OK	12.9667	5.63891	1.20132	1.82546	0.0668	0.99935
XLOC_004317	XLOC_004317	PDZD3	chr11:119056165-119060932	OK	0.566688	0.0392885	3.85038	2.01646	0.0669	0.99935
XLOC_011528	XLOC_011528	MYO5B	chr18:47349155-47721451	OK	4.04179	2.01489	1.00429	1.8022	0.0673	0.99935
XLOC_024687	XLOC_024687	RNF19A	chr8:101269287-101322327	OK	27.1646	16.4763	0.721335	1.8093	0.0674	0.99935
XLOC_005372	XLOC_005372	TUBA1C	chr12:49658864-49667113	OK	164.447	269.648	-0.713452	-1.8464	0.0681	0.99935
XLOC_008785	XLOC_008785	SYNGR3	chr16:2039419-2044442	OK	7.55979	3.00931	1.32891	1.85699	0.0681	0.99935
XLOC_019265	XLOC_019265	CAST	chr5:95997740-96149848	OK	94.5379	56.6038	0.739994	1.77008	0.06815	0.99935
XLOC_024799	XLOC_024799	FAM83H	chr8:144805864-144816246	OK	27.317	16.3415	0.741258	1.75619	0.06885	0.99935
XLOC_025976	XLOC_025976	-	chr9:21682760-21686505	OK	0.373666	1.15119	-1.6233	-1.86008	0.0689	0.99935
XLOC_001352	XLOC_001352	LUZP1	chr1:23410515-23495351	OK	5.79737	9.63438	-0.732794	-1.78655	0.0689	0.99935
XLOC_005311	XLOC_005311	SLCO1B1	chr12:21279042-21548371	OK	1.26434	0.269542	2.2298	2.19229	0.06895	0.99935
XLOC_027124	XLOC_027124	HCFC1	chrX:153213007-153236819	OK	9.79877	16.1131	-0.717558	-1.77545	0.06915	0.99935
XLOC_000190	XLOC_000190	SRRM1	chr1:24969593-24999914	OK	7.08374	12.3718	-0.804474	-1.78789	0.06925	0.99935
XLOC_010081	XLOC_010081	STAT5A	chr17:40439564-40463960	OK	2.28968	0.903388	1.34173	1.86058	0.0693	0.99935
XLOC_006069	XLOC_006069	BAZ2A	chr12:56915608-57030163	OK	4.95495	9.57201	-0.949952	-1.77823	0.06945	0.99935
XLOC_005491	XLOC_005491	DTX3	chr12:57998429-58003583	OK	7.47238	3.31177	1.17397	1.86592	0.0696	0.99935
XLOC_001096	XLOC_001096	IBA57	chr1:228353428-228369958	OK	0.911518	1.99208	-1.12793	-1.80464	0.06975	0.99935
XLOC_024313	XLOC_024313	MYC	chr8:128748314-128753680	OK	37.2054	60.8937	-0.710781	-1.76455	0.06985	0.99935
XLOC_013860	XLOC_013860	NOP58	chr2:203130514-203168384	OK	23.489	38.5547	-0.714922	-1.76506	0.07015	0.99935
XLOC_002239	XLOC_002239	HIST3H2A	chr1:228643111-228646532	OK	134.357	279.872	-1.0587	-1.82465	0.0703	0.99935
XLOC_016248	XLOC_016248	SH3BP1	chr22:38035604-38052116	OK	1.89007	0.606435	1.64001	1.84073	0.0703	0.99935
XLOC_016753	XLOC_016753	RBMS3	chr3:29322659-30051886	OK	1.70873	0.436828	1.96779	1.74225	0.0705	0.99935
XLOC_013670	XLOC_013670	TMEM37	chr2:120189406-120282028	OK	6.45204	2.48327	1.37751	1.86032	0.0707	0.99935
XLOC_024299	XLOC_024299	FAM83A	chr8:124194751-124222318	OK	0.895377	0.259786	1.78517	1.8039	0.0707	0.99935
XLOC_023804	XLOC_023804	KCNH2	chr7:150642043-150675402	OK	1.56213	0.332007	2.23423	2.268	0.0708	0.99935
XLOC_005003	XLOC_005003	BCL9L	chr11:118754474-118797466	OK	9.90222	16.6238	-0.747428	-1.76399	0.07085	0.99935
XLOC_018715	XLOC_018715	PRKG2	chr4:82009290-82126215	OK	0.741618	0.188565	1.97562	2.0828	0.07085	0.99935
XLOC_004071	XLOC_004071	SIPA1	chr11:65405577-65418391	OK	14.0136	7.52865	0.896362	1.83005	0.0709	0.99935
XLOC_018902	XLOC_018902	MFAP3L	chr4:170907747-170948084	OK	3.54212	1.79889	0.977504	1.79384	0.07095	0.99935
XLOC_021092	XLOC_021092	C6orf108	chr6:43193366-43197211	OK	103.964	58.2115	0.836711	1.79295	0.0711	0.99935
XLOC_009858	XLOC_009858	CHD3	chr17:7788104-7816075	OK	22.0222	13.5475	0.700928	1.77078	0.0713	0.99935
XLOC_026840	XLOC_026840	SPIN4	chrX:62567106-62571218	OK	4.82028	9.15067	-0.924761	-1.80496	0.0714	0.99935
XLOC_013428	XLOC_013428	PRKCE	chr2:45878355-46415129	OK	5.4725	2.90373	0.914295	1.80076	0.0714	0.99935
XLOC_001732	XLOC_001732	BCL2L15	chr1:114356432-114447741	OK	1.3995	0.229229	2.61005	1.61181	0.0714	0.99935
XLOC_005617	XLOC_005617	C12orf75	chr12:105724413-105765296	OK	69.7596	41.325	0.755376	1.78114	0.07145	0.99935
XLOC_006001	XLOC_006001	KRT81,KRT83	chr12:52679695-52715182	OK	1387.67	742.914	0.901395	1.82807	0.0715	0.99935
XLOC_019324	XLOC_019324	LYRM7	chr5:130506600-130541374	OK	3.47451	6.21577	-0.839124	-1.79077	0.07155	0.99935
XLOC_020853	XLOC_020853	NEDD9	chr6:11183530-11382581	OK	40.174	25.0147	0.683484	1.71008	0.07165	0.99935
XLOC_007415	XLOC_007415	TMEM121	chr14:105992952-105996539	OK	12.6158	4.77655	1.40119	1.88668	0.0717	0.99935
XLOC_020384	XLOC_020384	DDR1	chr6:30850706-30867933	OK	33.1312	19.9264	0.73351	1.76536	0.07185	0.99935
XLOC_025845	XLOC_025845	IER5L	chr9:131936505-131940723	OK	248.576	154.656	0.684626	1.76275	0.07195	0.99935
XLOC_026638	XLOC_026638	SLC6A8	chrX:152953751-152962698	OK	1.97225	4.57529	-1.21402	-1.81117	0.072	0.99935
XLOC_019434	XLOC_019434	ARHGEF37	chr5:148960928-149014530	OK	1.83504	0.74789	1.29491	1.84682	0.072	0.99935
XLOC_009192	XLOC_009192	ZC3H18	chr16:88636788-88698372	OK	10.2791	17.4472	-0.763275	-1.78457	0.07215	0.99935
XLOC_004106	XLOC_004106	KDM2A	chr11:66886739-67025550	OK	8.02662	13.3325	-0.732085	-1.71816	0.07215	0.99935
XLOC_016113	XLOC_016113	GP1BB,SEPT5	chr22:19701986-19712297	OK	6.2796	2.71171	1.21147	1.77569	0.0723	0.99935
XLOC_014782	XLOC_014782	-	chr2:31494569-31498220	OK	0.885623	0.244988	1.85398	1.95336	0.0723	0.99935
XLOC_017557	XLOC_017557	FRMD4B	chr3:69219145-69435430	OK	1.60739	0.615036	1.38597	1.85075	0.07235	0.99935
XLOC_010377	XLOC_010377	YWHAE	chr17:1247833-1303556	OK	220.07	360.211	-0.710878	-1.76312	0.07255	0.99935
XLOC_016260	XLOC_016260	MAFF	chr22:38597938-38612517	OK	2.66635	0.890093	1.58284	1.87013	0.0726	0.99935
XLOC_011563	XLOC_011563	CDH19	chr18:64171320-64271216	OK	0.620008	0.0567676	3.44915	2.63229	0.0726	0.99935
XLOC_006632	XLOC_006632	KLF5	chr13:73633141-73651762	OK	26.3951	15.753	0.744646	1.7737	0.07265	0.99935
XLOC_012540	XLOC_012540	CD70	chr19:6582517-6591652	OK	71.1386	39.4811	0.849471	1.75524	0.0728	0.99935
XLOC_010809	XLOC_010809	PRR15L	chr17:46029333-46035110	OK	1.88883	0.417733	2.17684	2.0217	0.0728	0.99935
XLOC_008437	XLOC_008437	RPS27L	chr15:63445538-63449741	OK	324.105	199.564	0.699609	1.80869	0.0729	0.99935
XLOC_002069	XLOC_002069	GLUL	chr1:182350838-182361341	OK	16.6744	9.64853	0.789254	1.81856	0.0731	0.99935
XLOC_009500	XLOC_009500	DOK4	chr16:57462086-57520385	OK	49.4667	16.592	1.57597	1.82531	0.0731	0.99935
XLOC_007561	XLOC_007561	BMP4	chr14:54416454-54423554	OK	15.1097	7.95567	0.925422	1.78249	0.0732	0.99935
XLOC_017833	XLOC_017833	LIPH	chr3:185224049-185270862	OK	15.3862	8.83153	0.800906	1.76232	0.0733	0.99935
XLOC_004429	XLOC_004429	CDKN1C	chr11:2904447-2906995	OK	1.64067	0.218273	2.91008	2.12143	0.0733	0.99935
XLOC_015588	XLOC_015588	SALL4	chr20:50400582-50419048	OK	0.636666	0.145308	2.13142	1.91858	0.07345	0.99935
XLOC_015056	XLOC_015056	CDC25B	chr20:3767604-3786761	OK	63.5334	102.966	-0.696582	-1.75307	0.0736	0.99935
XLOC_004811	XLOC_004811	MTL5	chr11:68474907-68518988	OK	2.4577	0.77105	1.67241	1.77314	0.07375	0.99935
XLOC_017429	XLOC_017429	SMARCC1	chr3:47627377-47823405	OK	7.9201	13.3093	-0.748841	-1.82265	0.07385	0.99935
XLOC_022885	XLOC_022885	ADCY1	chr7:45614124-45762714	OK	0.643411	1.641	-1.35076	-1.80476	0.07415	0.99935
XLOC_020949	XLOC_020949	PPP1R10	chr6:30568170-30585020	OK	9.37338	15.6805	-0.742332	-1.76003	0.07415	0.99935
XLOC_011260	XLOC_011260	MYL12A	chr18:3247527-3256234	OK	255.351	158.031	0.692273	1.79601	0.07445	0.99935
XLOC_026683	XLOC_026683	ARSD,ARSE	chrX:2822010-2882640	OK	34.7081	20.4243	0.764987	1.72142	0.07445	0.99935
XLOC_002651	XLOC_002651	MCM10	chr10:13203553-13253104	OK	10.7397	17.5104	-0.705255	-1.74529	0.0745	0.99935
XLOC_013466	XLOC_013466	EHBP1	chr2:62900985-63275656	OK	31.0268	19.2076	0.691838	1.74482	0.0748	0.99935
XLOC_016371	XLOC_016371	PRODH	chr22:18900060-18924066	OK	4.08556	1.2517	1.70665	1.96637	0.07485	0.99935
XLOC_015224	XLOC_015224	TTPAL	chr20:43104546-43123244	OK	3.95751	6.9295	-0.808157	-1.74335	0.0749	0.99935
XLOC_024576	XLOC_024576	-	chr8:62631895-62637769	OK	0.4114	1.06715	-1.37515	-1.76156	0.0755	0.99935
XLOC_016107	XLOC_016107	DGCR5	chr22:18958010-18982232	OK	3.32158	1.34504	1.30422	1.8238	0.07565	0.99935
XLOC_014660	XLOC_014660	FARSB	chr2:223436161-223520827	OK	26.7213	43.3961	-0.699579	-1.72306	0.07585	0.99935
XLOC_027133	XLOC_027133	UBL4A	chrX:153712055-153714932	OK	37.4775	22.457	0.738859	1.75674	0.0759	0.99935
XLOC_018431	XLOC_018431	TRIM2	chr4:154074269-154260474	OK	0.974073	0.231827	2.07098	1.87885	0.0759	0.99935
XLOC_003389	XLOC_003389	LOXL4	chr10:100007356-100028019	OK	1.99493	0.724407	1.46147	1.86031	0.0761	0.99935
XLOC_009524	XLOC_009524	CDH16	chr16:66942024-66952887	OK	0.41479	0.0813039	2.35099	1.67912	0.07615	0.99935
XLOC_008971	XLOC_008971	SRCAP	chr16:30709027-30756616	OK	3.98001	6.73831	-0.759614	-1.73869	0.07625	0.99935
XLOC_013503	XLOC_013503	SPR	chr2:73114511-73119289	OK	160.714	99.6021	0.690252	1.78202	0.0763	0.99935
XLOC_019659	XLOC_019659	PLCXD3	chr5:41307047-41510730	OK	2.45845	1.24932	0.976607	1.77996	0.07635	0.99935
XLOC_015754	XLOC_015754	LINC00478	chr21:17442841-17982094	OK	1.01143	0.3115	1.6991	1.8554	0.07675	0.99935
XLOC_019150	XLOC_019150	FST	chr5:52776263-52782304	OK	1.00609	0.211437	2.25046	1.97549	0.077	0.99935
XLOC_014282	XLOC_014282	ST3GAL5	chr2:86066269-86116157	OK	24.6745	14.5838	0.75865	1.7301	0.0771	0.99935
XLOC_007439	XLOC_007439	ZNF219	chr14:21538526-21572863	OK	22.136	9.50277	1.21997	1.82121	0.07755	0.99935
XLOC_001577	XLOC_001577	PPAP2B	chr1:56960418-57045257	OK	11.5317	6.31367	0.86905	1.79046	0.0776	0.99935
XLOC_008578	XLOC_008578	NTRK3	chr15:88419987-88814297	OK	4.29083	1.72726	1.31277	1.85695	0.07765	0.99935
XLOC_026713	XLOC_026713	TMEM27	chrX:15645440-15683154	OK	1.66199	0.376687	2.14147	1.98211	0.0781	0.99935
XLOC_000362	XLOC_000362	UROD	chr1:45477804-45481341	OK	26.2889	14.5057	0.857831	1.74735	0.0782	0.99935
XLOC_003194	XLOC_003194	RASGEF1A	chr10:43689980-43762367	OK	3.8289	1.67504	1.19274	1.79613	0.0783	0.99935
XLOC_019219	XLOC_019219	IQGAP2	chr5:75699148-76003957	OK	3.46032	1.70865	1.01804	1.70502	0.0785	0.99935
XLOC_006574	XLOC_006574	C13orf15	chr13:42031541-42045013	OK	2.6246	0.569889	2.20335	2.01226	0.0785	0.99935
XLOC_025902	XLOC_025902	SEC16A	chr9:139334425-139380519	OK	7.29858	12.0548	-0.723917	-1.74887	0.07875	0.99935
XLOC_011367	XLOC_011367	C18orf54	chr18:51884267-51908569	OK	1.97547	3.86827	-0.969493	-1.75149	0.0788	0.99935
XLOC_024096	XLOC_024096	SCARA3	chr8:27491144-27534286	OK	33.2095	19.7364	0.750738	1.71338	0.07885	0.99935
XLOC_013420	XLOC_013420	PLEKHH2	chr2:43864438-43995260	OK	4.07233	2.16485	0.91159	1.74507	0.0789	0.99935
XLOC_022798	XLOC_022798	HDAC9	chr7:18126571-19036992	OK	0.562357	0.180581	1.63884	1.64297	0.0789	0.99935
XLOC_000115	XLOC_000115	PRDM2	chr1:14026733-14151574	OK	1.70339	3.3197	-0.962647	-1.72183	0.079	0.99935
XLOC_014710	XLOC_014710	RAB17	chr2:238482964-238499769	OK	0.930891	0.0782611	3.57224	2.44641	0.07905	0.99935
XLOC_020289	XLOC_020289	SOX4	chr6:21589713-21601235	OK	38.9756	24.0683	0.695436	1.7425	0.0792	0.99935
XLOC_019073	XLOC_019073	TPPP	chr5:659976-693510	OK	0.455769	1.31823	-1.53223	-1.68841	0.0797	0.99935
XLOC_012439	XLOC_012439	PPAP2C	chr19:281043-291435	OK	71.6438	42.7138	0.746139	1.72366	0.07975	0.99935
XLOC_019605	XLOC_019605	-	chr5:10493396-10502797	OK	2.94737	0.739541	1.99473	1.91692	0.07985	0.99935
XLOC_003947	XLOC_003947	RTN4RL2	chr11:57228338-57244384	OK	17.5976	6.84884	1.36145	1.8391	0.07995	0.99935
XLOC_006080	XLOC_006080	MYO1A	chr12:57422300-57444549	OK	0.393629	0.0863673	2.18828	1.91173	0.07995	0.99935
XLOC_018253	XLOC_018253	SLC4A4	chr4:72053002-72437804	OK	1.27236	0.568307	1.16277	1.70272	0.08005	0.99935
XLOC_010131	XLOC_010131	CRHR1	chr17:43697709-43913194	OK	12.8478	6.50718	0.98142	1.70518	0.08015	0.99935
XLOC_017761	XLOC_017761	PLCH1	chr3:155197539-155463015	OK	6.58457	3.76976	0.804615	1.7137	0.0803	0.99935
XLOC_011859	XLOC_011859	TPM4	chr19:16178316-16213889	OK	208.872	129.373	0.691084	1.72818	0.0804	0.99935
XLOC_012138	XLOC_012138	VASP	chr19:46010270-46088122	OK	78.3297	43.1388	0.860574	1.72279	0.0804	0.99935
XLOC_006280	XLOC_006280	CIT	chr12:120123594-120315163	OK	5.89293	9.60021	-0.704081	-1.65192	0.08085	0.99935
XLOC_002924	XLOC_002924	ANKRD2	chr10:99332255-99343641	OK	5.56574	2.31782	1.26381	1.708	0.08095	0.99935
XLOC_012046	XLOC_012046	PLEKHG2	chr19:39903220-39919280	OK	6.54038	3.78169	0.790344	1.71927	0.081	0.99935
XLOC_002183	XLOC_002183	BATF3	chr1:212859758-212873327	OK	7.90252	2.76924	1.51282	1.82669	0.081	0.99935
XLOC_023776	XLOC_023776	FAM131B	chr7:143050492-143059840	OK	0.712915	0.204554	1.80125	1.83935	0.08105	0.99935
XLOC_008738	XLOC_008738	ITFG3	chr16:284800-316119	OK	26.5874	43.366	-0.705822	-1.73037	0.0812	0.99935
XLOC_025315	XLOC_025315	LCN2	chr9:130911731-130915734	OK	4.97162	1.7386	1.51579	1.71865	0.0812	0.99935
XLOC_010484	XLOC_010484	MYH10	chr17:8377522-8534733	OK	9.92078	15.8491	-0.675877	-1.71458	0.08125	0.99935
XLOC_010242	XLOC_010242	C17orf72	chr17:62075710-62097994	OK	0.84688	0.222251	1.92997	1.78906	0.0813	0.99935
XLOC_004374	XLOC_004374	APLP2	chr11:129939715-130014706	OK	76.4796	121.576	-0.66871	-1.70094	0.0814	0.99935
XLOC_011774	XLOC_011774	ICAM1	chr19:10381516-10397291	OK	0.452307	0.095782	2.23948	1.90465	0.08155	0.99935
XLOC_015230	XLOC_015230	STK4	chr20:43595119-43708593	OK	7.13928	11.8399	-0.72981	-1.74797	0.08175	0.99935
XLOC_017762	XLOC_017762	C3orf33	chr3:155480400-155524055	OK	9.86929	4.96759	0.990402	1.74219	0.08185	0.99935
XLOC_012616	XLOC_012616	ACP5	chr19:11685474-11689801	OK	0.628623	0.0958693	2.71305	1.65676	0.08185	0.99935
XLOC_020495	XLOC_020495	-	chr6:42420079-42425265	OK	0.871594	4.02603	-2.20763	-1.89955	0.0819	0.99935
XLOC_020720	XLOC_020720	PDE7B	chr6:136172833-136516709	OK	4.37003	2.32757	0.908814	1.71334	0.0819	0.99935
XLOC_017657	XLOC_017657	MUC13	chr3:124624288-124658283	OK	4.88012	2.17578	1.16539	1.73525	0.082	0.99935
XLOC_013833	XLOC_013833	NAB1	chr2:191513847-191557492	OK	24.0018	14.6743	0.709854	1.71961	0.08205	0.99935
XLOC_018462	XLOC_018462	ANXA10	chr4:169013687-169108893	OK	1.45052	0.113991	3.66958	2.76536	0.0821	0.99935
XLOC_015215	XLOC_015215	SGK2	chr20:42187341-42216840	OK	4.44628	1.86393	1.25425	1.73981	0.08225	0.99935
XLOC_001120	XLOC_001120	C1orf31	chr1:234509213-234519795	OK	106.362	64.127	0.729985	1.71176	0.08245	0.99935
XLOC_006285	XLOC_006285	PXN	chr12:120639093-120703574	OK	19.1323	31.7993	-0.732985	-1.70481	0.08305	0.99935
XLOC_025267	XLOC_025267	GSN	chr9:124030379-124095120	OK	47.8043	29.817	0.681007	1.68104	0.08355	0.99935
XLOC_024500	XLOC_024500	DUSP4	chr8:29190578-29208267	OK	95.3391	60.3048	0.660795	1.67783	0.08375	0.99935
XLOC_018568	XLOC_018568	HS3ST1	chr4:11399987-11430537	OK	1.85738	0.557754	1.73557	1.75691	0.08375	0.99935
XLOC_010174	XLOC_010174	TMEM92	chr17:48348766-48359191	OK	3.55369	1.51429	1.23067	1.72133	0.0839	0.99935
XLOC_012772	XLOC_012772	ZNF792	chr19:35446296-35455182	OK	3.40559	1.59842	1.09125	1.76937	0.08395	0.99935
XLOC_007721	XLOC_007721	DIO3OS,MIR1247	chr14:102018541-102031543	OK	4.79137	1.05567	2.18229	1.90944	0.084	0.99935
XLOC_020485	XLOC_020485	NFYA	chr6:41040706-41108573	OK	4.26426	7.25387	-0.766456	-1.69376	0.08405	0.99935
XLOC_008877	XLOC_008877	C16orf45	chr16:15528324-15682116	OK	25.7007	15.3296	0.745491	1.70544	0.08405	0.99935
XLOC_003676	XLOC_003676	IFITM2	chr11:308093-315272	OK	9.28251	2.90262	1.67716	1.80076	0.0841	0.99935
XLOC_015170	XLOC_015170	MAP1LC3A	chr20:33134687-33148149	OK	10.1273	3.88232	1.38326	1.76547	0.0844	0.99935
XLOC_011357	XLOC_011357	LIPG	chr18:47088396-47119278	OK	0.566004	0.151056	1.90573	1.85836	0.08475	0.99935
XLOC_015330	XLOC_015330	BIRC7	chr20:61866447-61871854	OK	5.05512	1.70974	1.56397	1.8382	0.0848	0.99935
XLOC_026229	XLOC_026229	CNKSR2	chrX:21392493-21672813	OK	3.50155	1.79643	0.962863	1.7598	0.08485	0.99935
XLOC_005294	XLOC_005294	H2AFJ	chr12:14927242-14930987	OK	32.3547	51.6455	-0.674665	-1.71625	0.08495	0.99935
XLOC_001422	XLOC_001422	COL16A1	chr1:32116895-32169768	OK	2.65639	0.891186	1.57567	1.67157	0.085	0.99935
XLOC_004269	XLOC_004269	DIXDC1	chr11:111800586-111893435	OK	4.84105	2.68967	0.847891	1.70613	0.08505	0.99935
XLOC_013935	XLOC_013935	SGPP2	chr2:223289321-223423617	OK	1.9201	0.434018	2.14535	1.88374	0.08515	0.99935
XLOC_027050	XLOC_027050	MAP7D3	chrX:135295378-135338641	OK	3.35861	6.01032	-0.839577	-1.72087	0.08525	0.99935
XLOC_005454	XLOC_005454	METTL7B	chr12:56075329-56106089	OK	9.96248	4.39	1.18229	1.72039	0.08535	0.99935
XLOC_010527	XLOC_010527	PEMT	chr17:17408868-17495431	OK	36.1542	19.5537	0.886724	1.70517	0.0854	0.99935
XLOC_004734	XLOC_004734	RCOR2	chr11:63678692-63684316	OK	0.866082	0.188043	2.20344	1.9689	0.0854	0.99935
XLOC_003483	XLOC_003483	NSMCE4A	chr10:123716589-123734743	OK	71.0471	44.0814	0.688606	1.68555	0.08545	0.99935
XLOC_015417	XLOC_015417	ESF1	chr20:13690965-13765578	OK	6.12256	10.2889	-0.748882	-1.68764	0.08565	0.99935
XLOC_015945	XLOC_015945	TIAM1	chr21:32490735-32931290	OK	0.31327	0.870379	-1.47424	-1.81068	0.0857	0.99935
XLOC_016774	XLOC_016774	CTDSPL	chr3:37903668-38025960	OK	9.07878	5.23367	0.794676	1.69194	0.08575	0.99935
XLOC_024326	XLOC_024326	KHDRBS3	chr8:136469715-136659848	OK	1.30496	3.33616	-1.35418	-1.73983	0.08585	0.99935
XLOC_000934	XLOC_000934	SMG7	chr1:183430010-183523328	OK	5.18012	8.9438	-0.787904	-1.72022	0.08615	0.99935
XLOC_007995	XLOC_007995	MAP1A	chr15:43803159-43823850	OK	0.571402	1.15625	-1.01687	-1.68632	0.0863	0.99935
XLOC_020024	XLOC_020024	HNRNPH1	chr5:179041178-179050722	OK	76.1043	119.335	-0.648972	-1.66684	0.08635	0.99935
XLOC_001835	XLOC_001835	S100A10	chr1:151950174-151967195	OK	157.442	249.476	-0.664078	-1.6705	0.0865	0.99935
XLOC_006403	XLOC_006403	-	chr12:34496428-34498923	OK	0.633928	0.143665	2.14161	1.87687	0.0865	0.99935
XLOC_016291	XLOC_016291	CSDC2	chr22:41957013-41972670	OK	1.03644	0.238639	2.11873	1.92961	0.0867	0.99935
XLOC_002180	XLOC_002180	LPGAT1	chr1:211916798-212004341	OK	51.7529	32.6415	0.664932	1.68081	0.08715	0.99935
XLOC_019143	XLOC_019143	NNT	chr5:43602790-43705668	OK	9.87505	5.87522	0.749146	1.66269	0.0872	0.99935
XLOC_014466	XLOC_014466	ITGB6	chr2:160958232-161056590	OK	0.694016	0.157922	2.13575	1.93923	0.08725	0.99935
XLOC_017199	XLOC_017199	ECT2	chr3:172468313-172539263	OK	81.1984	51.8336	0.647564	1.65174	0.0874	0.99935
XLOC_000286	XLOC_000286	EIF2C1	chr1:36348809-36395211	OK	5.20665	8.59921	-0.72385	-1.67478	0.08755	0.99935
XLOC_002971	XLOC_002971	INA	chr10:105036919-105050108	OK	13.0501	22.0647	-0.757674	-1.72562	0.0876	0.99935
XLOC_025667	XLOC_025667	NOL8	chr9:95059639-95432547	OK	5.99862	11.6071	-0.952311	-1.74398	0.08765	0.99935
XLOC_001801	XLOC_001801	HIST2H2AA3	chr1:149754244-149859862	OK	0	0.4862	#NAME?	#NAME?	0.08775	0.99935
XLOC_010257	XLOC_010257	KPNA2	chr17:66031847-66042970	OK	196.837	315.277	-0.67962	-1.70568	0.0878	0.99935
XLOC_016338	XLOC_016338	CRELD2	chr22:50312282-50321186	OK	24.8691	13.6832	0.861949	1.71057	0.0878	0.99935
XLOC_014398	XLOC_014398	CYP27C1	chr2:127941411-127985807	OK	1.19333	0.463485	1.3644	1.70088	0.088	0.99935
XLOC_026720	XLOC_026720	SCML2	chrX:18257432-18372844	OK	3.89851	7.06123	-0.856997	-1.69894	0.0881	0.99935
XLOC_007650	XLOC_007650	-	chr14:77394328-77415117	OK	5.52131	1.20511	2.19585	1.928	0.0882	0.99935
XLOC_011482	XLOC_011482	DSC3	chr18:28570051-28622781	OK	1.60249	0.749811	1.09572	1.69208	0.0883	0.99935
XLOC_003635	XLOC_003635	-	chr10:98749484-98755691	OK	0.793918	1.81653	-1.19413	-1.73645	0.08845	0.99935
XLOC_023021	XLOC_023021	GNG11	chr7:93551015-93555826	OK	156.067	97.6606	0.676319	1.71915	0.08845	0.99935
XLOC_002254	XLOC_002254	EGLN1	chr1:231499496-231560790	OK	44.2977	28.2698	0.647971	1.66942	0.0886	0.99935
XLOC_025429	XLOC_025429	C9orf167	chr9:140172279-140177093	OK	28.8254	17.3839	0.729584	1.70403	0.0886	0.99935
XLOC_010813	XLOC_010813	SKAP1	chr17:46210801-46507594	OK	0.534799	0.115629	2.2095	1.63284	0.08885	0.99935
XLOC_015828	XLOC_015828	B3GALT5	chr21:41029253-41034815	OK	0.705447	0.186497	1.91939	1.67978	0.08905	0.99935
XLOC_005881	XLOC_005881	ARHGDIB	chr12:15094949-15114562	OK	4.91219	1.96979	1.31833	1.69597	0.08915	0.99935
XLOC_020243	XLOC_020243	FAM50B	chr6:3849631-3851551	OK	6.34877	2.53202	1.32619	1.78208	0.08915	0.99935
XLOC_014578	XLOC_014578	FAM126B	chr2:201838440-201936392	OK	1.1414	2.20409	-0.949382	-1.68788	0.0892	0.99935
XLOC_015368	XLOC_015368	NSFL1C	chr20:1422806-1448337	OK	20.2899	32.3597	-0.673433	-1.67531	0.0894	0.99935
XLOC_020286	XLOC_020286	ID4	chr6:19837600-19842431	OK	1.15654	2.8138	-1.28271	-1.71573	0.0896	0.99935
XLOC_026949	XLOC_026949	TSC22D3	chrX:106955919-107020445	OK	13.6417	7.30402	0.901255	1.7168	0.0896	0.99935
XLOC_001557	XLOC_001557	ECHDC2	chr1:53361581-53387446	OK	5.97154	2.33265	1.35613	1.83003	0.08965	0.99935
XLOC_001873	XLOC_001873	RAB13	chr1:153954127-153958851	OK	4.53842	9.32968	-1.03964	-1.70382	0.09	0.99935
XLOC_012031	XLOC_012031	FAM98C	chr19:38893774-38916945	OK	24.0876	12.5862	0.936446	1.69013	0.0902	0.99935
XLOC_013624	XLOC_013624	SULT1C2	chr2:108905094-108926796	OK	0.811567	0.247145	1.71536	1.70699	0.09035	0.99935
XLOC_017153	XLOC_017153	SUCNR1	chr3:151591430-151600925	OK	0.653543	0.0740465	3.14178	2.25123	0.0908	0.99935
XLOC_006884	XLOC_006884	EFNB2	chr13:107142078-107187388	OK	0.416279	1.1393	-1.45253	-1.73934	0.09085	0.99935
XLOC_014350	XLOC_014350	FHL2	chr2:105977282-106055230	OK	17.8056	9.55364	0.898209	1.66406	0.09085	0.99935
XLOC_021404	XLOC_021404	DACT2	chr6:168707583-168720402	OK	1.17879	0.28736	2.03638	1.88353	0.09085	0.99935
XLOC_000079	XLOC_000079	KIF1B	chr1:10270594-10458928	OK	4.63211	7.96169	-0.781405	-1.66385	0.0909	0.99935
XLOC_013603	XLOC_013603	IL1R2	chr2:102608305-102644884	OK	3.11856	0.705832	2.14348	1.8748	0.0909	0.99935
XLOC_008314	XLOC_008314	ZNF770	chr15:35270541-35280497	OK	11.9246	19.1202	-0.681156	-1.68678	0.0912	0.99935
XLOC_000912	XLOC_000912	SOAT1	chr1:179262848-179327814	OK	12.0825	19.0971	-0.660442	-1.62682	0.09125	0.99935
XLOC_026587	XLOC_026587	-	chrX:139846602-139855043	OK	1.31471	0.149351	3.13797	2.11343	0.0913	0.99935
XLOC_005492	XLOC_005492	ARHGEF25	chr12:58003962-58011028	OK	8.37006	4.27485	0.969364	1.73523	0.09135	0.99935
XLOC_000503	XLOC_000503	LRRC8D	chr1:90286572-90401989	OK	26.4742	16.4767	0.684161	1.67169	0.0914	0.99935
XLOC_006042	XLOC_006042	ITGA5	chr12:54789044-54813050	OK	16.1347	9.7605	0.72514	1.69458	0.09145	0.99935
XLOC_005691	XLOC_005691	HNF1A	chr12:121415640-121454300	OK	4.93578	1.02333	2.27001	1.92334	0.09165	0.99935
XLOC_023110	XLOC_023110	DLD	chr7:107531585-107561643	OK	21.6668	34.3604	-0.665263	-1.68159	0.0919	0.99935
XLOC_005827	XLOC_005827	DDX12P	chr12:9569673-9600809	OK	2.72664	5.13036	-0.911934	-1.66078	0.09215	0.99935
XLOC_014753	XLOC_014753	-	chr2:10273858-10278176	OK	0.198149	0.643403	-1.69914	-1.77224	0.09225	0.99935
XLOC_012535	XLOC_012535	KHSRP	chr19:6413118-6424852	OK	22.375	35.4377	-0.663399	-1.63468	0.0924	0.99935
XLOC_019529	XLOC_019529	RGS14	chr5:176784843-176799600	OK	3.16292	1.17477	1.42887	1.75379	0.09255	0.99935
XLOC_008931	XLOC_008931	IL4R	chr16:27324880-27376099	OK	6.142	3.22951	0.927393	1.6188	0.0927	0.99935
XLOC_016978	XLOC_016978	TMEM45A	chr3:100211354-100296326	OK	3.33592	1.26506	1.39887	1.66441	0.09275	0.99935
XLOC_008017	XLOC_008017	SQRDL	chr15:45927255-45983481	OK	62.6246	39.4749	0.665794	1.64934	0.09285	0.99935
XLOC_003843	XLOC_003843	PRRG4	chr11:32851480-32879669	OK	1.59948	0.652978	1.2925	1.72506	0.0929	0.99935
XLOC_015366	XLOC_015366	TMEM74B	chr20:1161076-1166029	OK	3.88959	1.3329	1.54505	1.81545	0.09315	0.99935
XLOC_019929	XLOC_019929	ANXA6	chr5:150479544-150537531	OK	19.5634	11.9419	0.712127	1.66497	0.0932	0.99935
XLOC_007718	XLOC_007718	BEGAIN	chr14:101003483-101036131	OK	1.18582	0.312907	1.92207	1.82065	0.0933	0.99935
XLOC_010025	XLOC_010025	DUSP14	chr17:35849950-35873588	OK	24.0542	41.089	-0.772466	-1.71578	0.0934	0.99935
XLOC_012521	XLOC_012521	SAFB2	chr19:5586918-5622938	OK	4.46176	8.06816	-0.854628	-1.69485	0.09345	0.99935
XLOC_002956	XLOC_002956	NOLC1	chr10:103911932-103923630	OK	34.0792	52.7813	-0.631134	-1.62805	0.0937	0.99935
XLOC_012861	XLOC_012861	TGFB1	chr19:41836811-41859831	OK	12.4629	22.1619	-0.83044	-1.69968	0.0938	0.99935
XLOC_000619	XLOC_000619	PTGFRN	chr1:117452688-117532972	OK	12.9891	7.96505	0.705544	1.68724	0.09395	0.99935
XLOC_003068	XLOC_003068	KNDC1	chr10:134973877-135039916	OK	2.73557	0.87039	1.65211	1.66684	0.0942	0.99935
XLOC_008148	XLOC_008148	IDH3A	chr15:78441718-78462884	OK	33.027	52.6048	-0.671546	-1.70866	0.09435	0.99935
XLOC_023532	XLOC_023532	YWHAG	chr7:75956107-75988342	OK	83.8793	130.763	-0.640566	-1.64784	0.0945	0.99935
XLOC_012348	XLOC_012348	LENG8	chr19:54955425-54974894	OK	9.9883	17.0722	-0.773334	-1.64554	0.0946	0.99935
XLOC_024734	XLOC_024734	ATAD2	chr8:124332090-124408705	OK	16.672	26.1455	-0.649133	-1.67674	0.0946	0.99935
XLOC_010477	XLOC_010477	AURKB	chr17:8108048-8114094	OK	35.4721	57.5586	-0.698347	-1.62996	0.0947	0.99935
XLOC_022963	XLOC_022963	CLIP2	chr7:73703804-73820273	OK	18.7782	11.9257	0.654988	1.60611	0.0947	0.99935
XLOC_002640	XLOC_002640	TAF3	chr10:7860476-8057858	OK	1.613	3.36848	-1.06235	-1.56149	0.0949	0.99935
XLOC_009501	XLOC_009501	CCDC102A	chr16:57546089-57570477	OK	13.1736	7.1074	0.890251	1.70013	0.0951	0.99935
XLOC_002739	XLOC_002739	PPYR1	chr10:47083533-47088320	OK	81.0914	51.2451	0.662135	1.67974	0.0957	0.99935
XLOC_015448	XLOC_015448	CST1,CST2,CST4	chr20:23666276-23807334	OK	3.85362	1.04964	1.87632	1.77428	0.0957	0.99935
XLOC_004662	XLOC_004662	SLC43A1	chr11:57252003-57283225	OK	2.57045	0.944971	1.44368	1.71541	0.09575	0.99935
XLOC_010397	XLOC_010397	LOC284009	chr17:2309246-2318730	OK	0.0999822	0.581317	-2.53958	-1.33228	0.0958	0.99935
XLOC_007126	XLOC_007126	DAAM1	chr14:59655367-59838120	OK	1.81538	3.38307	-0.898064	-1.68198	0.096	0.99935
XLOC_008526	XLOC_008526	PEAK1	chr15:77400497-77712545	OK	2.83088	4.67598	-0.724015	-1.65052	0.096	0.99935
XLOC_024966	XLOC_024966	-	chr8:130719941-130722567	OK	0.195366	0.800779	-2.03523	-1.84553	0.09635	0.99935
XLOC_000402	XLOC_000402	SCP2	chr1:53392900-53517289	OK	63.2432	39.5216	0.678269	1.59264	0.0964	0.99935
XLOC_010182	XLOC_010182	CACNA1G	chr17:48633567-48704832	OK	5.46488	3.15498	0.792558	1.58418	0.0965	0.99935
XLOC_006791	XLOC_006791	SLC25A30	chr13:45967453-45992516	OK	2.32717	4.58413	-0.978072	-1.65998	0.09655	0.99935
XLOC_019202	XLOC_019202	MAP1B	chr5:71403117-71505397	OK	31.92	50.2226	-0.653873	-1.62737	0.09655	0.99935
XLOC_012124	XLOC_012124	APOE	chr19:45409038-45412650	OK	15.0713	6.725	1.16419	1.69005	0.0966	0.99935
XLOC_019183	XLOC_019183	PIK3R1	chr5:67511583-67597649	OK	3.23663	5.53736	-0.774706	-1.65064	0.09665	0.99935
XLOC_013494	XLOC_013494	PCYOX1	chr2:70485222-70521214	OK	30.5604	49.4782	-0.695129	-1.63475	0.0967	0.99935
XLOC_018104	XLOC_018104	SH3TC1	chr4:8183843-8242830	OK	6.27471	3.42268	0.874421	1.60424	0.0967	0.99935
XLOC_013038	XLOC_013038	SYT3	chr19:51125233-51143092	OK	0.402604	0.0408084	3.30243	1.82132	0.0968	0.99935
XLOC_017185	XLOC_017185	SERPINI1	chr3:167453431-167543357	OK	4.90127	2.20902	1.14975	1.65963	0.09685	0.99935
XLOC_012777	XLOC_012777	DMKN	chr19:35988118-36004560	OK	15.1501	5.11523	1.56645	1.73521	0.0969	0.99935
XLOC_014283	XLOC_014283	POLR1A	chr2:86247338-86333278	OK	12.3414	19.519	-0.661379	-1.62448	0.097	0.99935
XLOC_022809	XLOC_022809	GPNMB	chr7:23286315-23314729	OK	2.5011	1.03567	1.272	1.6499	0.0972	0.99935
XLOC_001342	XLOC_001342	SH2D5	chr1:21046222-21059133	OK	6.7518	3.45599	0.966172	1.6903	0.09725	0.99935
XLOC_015069	XLOC_015069	C20orf196	chr20:5731042-5844559	OK	9.29276	3.49793	1.4096	1.68817	0.09725	0.99935
XLOC_012609	XLOC_012609	RAB3D,TMEM205	chr19:11406823-11465859	OK	153.974	87.3104	0.818459	1.65006	0.09745	0.99935
XLOC_005995	XLOC_005995	BIN2	chr12:51674821-51717938	OK	0.492165	0.121165	2.02217	1.76111	0.09775	0.99935
XLOC_012128	XLOC_012128	CLPTM1	chr19:45457841-45496604	OK	34.6507	54.9773	-0.665952	-1.64845	0.0978	0.99935
XLOC_006786	XLOC_006786	TSC22D1	chr13:45006278-45154568	OK	68.0242	43.5226	0.644283	1.62797	0.0978	0.99935
XLOC_019318	XLOC_019318	SLC12A2	chr5:127419482-127525380	OK	94.5916	60.5193	0.644317	1.62183	0.0978	0.99935
XLOC_011921	XLOC_011921	-	chr19:20368647-20370015	OK	2.91165	7.08783	-1.28351	-1.679	0.09785	0.99935
XLOC_014964	XLOC_014964	-	chr2:191679618-191709417	OK	0	0.521066	#NAME?	#NAME?	0.09805	0.99935
XLOC_002638	XLOC_002638	ITIH2	chr10:7745235-7791483	OK	0.379634	0.0371462	3.35332	2.43502	0.0981	0.99935
XLOC_016025	XLOC_016025	ITGB2	chr21:46305867-46350450	OK	1.29271	0.286318	2.17471	1.73428	0.09815	0.99935
XLOC_011653	XLOC_011653	MIDN	chr19:1248551-1259142	OK	7.19901	12.859	-0.836912	-1.64503	0.0983	0.99935
XLOC_003399	XLOC_003399	ERLIN1	chr10:101909846-101945814	OK	18.0868	28.7114	-0.666681	-1.63813	0.09835	0.99935
XLOC_012432	XLOC_012432	TRIM28	chr19:59054810-59066510	OK	191.232	313.748	-0.714279	-1.62896	0.0984	0.99935
XLOC_026848	XLOC_026848	LAS1L	chrX:64732461-64754686	OK	19.472	31.178	-0.679129	-1.65217	0.0984	0.99935
XLOC_018880	XLOC_018880	FAM198B	chr4:159045731-159094202	OK	1.5491	0.615066	1.33262	1.70381	0.09845	0.99935
XLOC_009883	XLOC_009883	MYOCD	chr17:12569206-12672199	OK	1.35145	0.48255	1.48576	1.7515	0.0986	0.99935
XLOC_018407	XLOC_018407	IL15	chr4:142556997-142655140	OK	6.85772	3.14557	1.12441	1.73677	0.09865	0.99935
XLOC_023212	XLOC_023212	MGAM	chr7:141695678-141806547	OK	1.89505	0.580217	1.70757	1.68005	0.09865	0.99935
XLOC_015534	XLOC_015534	R3HDML	chr20:42965625-42983885	OK	0.531981	0	inf	#NAME?	0.0989	0.99935
XLOC_025337	XLOC_025337	PPP2R4	chr9:131873227-131911225	OK	83.5411	53.7754	0.635539	1.61982	0.09895	0.99935
XLOC_018467	XLOC_018467	GALNTL6	chr4:172734574-173962580	OK	0.950078	0.0602498	3.97902	2.67158	0.09905	0.99935
XLOC_007542	XLOC_007542	C14orf182	chr14:50448429-50474238	OK	4.91603	1.48096	1.73097	1.7039	0.09915	0.99935
XLOC_017879	XLOC_017879	RNF168	chr3:196195656-196230662	OK	3.45167	5.9081	-0.775402	-1.63513	0.09925	0.99935
XLOC_002250	XLOC_002250	FAM89A	chr1:231154703-231175995	OK	19.5301	10.8269	0.851072	1.60092	0.09925	0.99935
XLOC_023731	XLOC_023731	PODXL	chr7:131185020-131241376	OK	5.17455	8.4978	-0.715655	-1.58222	0.0996	0.99935
XLOC_001338	XLOC_001338	CAMK2N1	chr1:20808883-20812728	OK	33.1774	19.7004	0.751978	1.6827	0.09965	0.99935
XLOC_017484	XLOC_017484	C3orf18	chr3:50595454-50623589	OK	4.77038	1.16813	2.02991	1.77607	0.09965	0.99935
XLOC_014788	XLOC_014788	-	chr2:42147486-42149336	OK	0.20418	0.840387	-2.04121	-1.78343	0.0997	0.99935
XLOC_023245	XLOC_023245	ARHGEF5	chr7:144052488-144077725	OK	0.619544	0.231613	1.41949	1.62506	0.0997	0.99935
XLOC_024186	XLOC_024186	RRS1	chr8:67341262-67342968	OK	9.68028	17.4047	-0.846358	-1.66102	0.0998	0.99935
XLOC_018671	XLOC_018671	UGT2B15	chr4:69512314-69536494	OK	0.501114	0.0453722	3.46526	2.20837	0.0998	0.99935
XLOC_021066	XLOC_021066	UNC5CL	chr6:40994639-41006938	OK	1.47579	0.398913	1.88734	1.74485	0.09985	0.99935
XLOC_012078	XLOC_012078	CEACAM5	chr19:42212529-42234437	OK	0.407857	0.098991	2.0427	1.8151	0.09995	0.99935
XLOC_013321	XLOC_013321	DDX1	chr2:15731769-15771225	OK	39.4051	61.2573	-0.6365	-1.64832	0.1001	0.99935
XLOC_024728	XLOC_024728	SNTB1	chr8:121547984-121824309	OK	0.759665	0.234691	1.6946	1.76975	0.1001	0.99935
XLOC_017107	XLOC_017107	IL20RB	chr3:136676706-136729926	OK	0.54312	0.112202	2.27517	1.82542	0.10025	0.99935
XLOC_003446	XLOC_003446	-	chr10:112188596-112220263	OK	2.9155	0.605357	2.26788	1.81958	0.1006	0.99935
XLOC_025888	XLOC_025888	C9orf116	chr9:138387025-138391761	OK	8.56572	3.13263	1.4512	1.67731	0.10065	0.99935
XLOC_026978	XLOC_026978	UPF3B	chrX:118967416-118986991	OK	1.53752	3.56944	-1.2151	-1.62205	0.10075	0.99935
XLOC_001526	XLOC_001526	PIK3R3	chr1:46505811-46598708	OK	1.46048	2.86105	-0.970101	-1.66688	0.10075	0.99935
XLOC_012367	XLOC_012367	BRSK1	chr19:55795533-55823903	OK	1.44677	0.473543	1.61127	1.71486	0.10075	0.99935
XLOC_012816	XLOC_012816	PPP1R14A	chr19:38741876-38747231	OK	16.8453	32.3546	-0.941621	-1.63375	0.10085	0.99935
XLOC_012789	XLOC_012789	THAP8	chr19:36505402-36545664	OK	3.04497	7.07604	-1.21651	-1.61124	0.1009	0.99935
XLOC_015213	XLOC_015213	SRSF6	chr20:42086217-42092244	OK	34.7803	53.9946	-0.634543	-1.62061	0.1012	0.99935
XLOC_018453	XLOC_018453	LOC100505989	chr4:165675282-165724947	OK	0.44589	0.044793	3.31534	2.40198	0.10125	0.99935
XLOC_000831	XLOC_000831	UFC1,USP21	chr1:161103290-161135628	OK	39.7687	23.6147	0.751948	1.62805	0.10155	0.99935
XLOC_016811	XLOC_016811	-	chr3:43916371-43950783	OK	1.38451	0	inf	#NAME?	0.10155	0.99935
XLOC_007021	XLOC_007021	LRP10	chr14:23340602-23350781	OK	64.6038	40.5921	0.670419	1.60805	0.10185	0.99935
XLOC_020101	XLOC_020101	-	chr5:58184891-58187902	OK	0.337696	1.0576	-1.64699	-1.74199	0.10195	0.99935
XLOC_010202	XLOC_010202	DYNLL2	chr17:56160779-56178848	OK	26.0157	49.7591	-0.935579	-1.58353	0.10195	0.99935
XLOC_014567	XLOC_014567	HSPD1	chr2:198351307-198418423	OK	131.067	220.053	-0.747547	-1.61386	0.10205	0.99935
XLOC_018177	XLOC_018177	CHRNA9	chr4:40337345-40357234	OK	0.558346	0.0506089	3.4637	2.07407	0.10205	0.99935
XLOC_013329	XLOC_013329	RHOB	chr2:20646834-20650845	OK	107.083	68.8733	0.636708	1.61608	0.1025	0.99935
XLOC_009749	XLOC_009749	-	chr16:87822666-87825007	OK	0.0789524	0.649744	-3.04082	-2.24009	0.10255	0.99935
XLOC_022881	XLOC_022881	ZMIZ2	chr7:44788161-44811391	OK	3.12259	5.71232	-0.871335	-1.65548	0.1026	0.99935
XLOC_010058	XLOC_010058	CDC6	chr17:38444145-38459413	OK	28.0777	44.0932	-0.65113	-1.65783	0.10275	0.99935
XLOC_002624	XLOC_002624	AKR1C3	chr10:5090957-5149878	OK	1588.99	950.38	0.741531	1.59784	0.10285	0.99935
XLOC_010124	XLOC_010124	CCDC103	chr17:42977089-42982732	OK	11.9903	6.36281	0.914126	1.5746	0.10295	0.99935
XLOC_009387	XLOC_009387	GGA2	chr16:23473345-23522194	OK	7.26653	11.67	-0.683466	-1.61634	0.10305	0.99935
XLOC_002775	XLOC_002775	ARID5B	chr10:63661012-63856707	OK	0.540644	0.198967	1.44215	1.66305	0.1031	0.99935
XLOC_016893	XLOC_016893	PHF7	chr3:52444526-52457657	OK	1.03326	2.73088	-1.40217	-1.689	0.1033	0.99935
XLOC_001105	XLOC_001105	GALNT2	chr1:230202955-230417875	OK	36.5624	56.7934	-0.635364	-1.64602	0.1035	0.99935
XLOC_009325	XLOC_009325	EMP2	chr16:10622278-10674539	OK	19.5825	12.4625	0.651973	1.61256	0.10365	0.99935
XLOC_009186	XLOC_009186	MAP1LC3B	chr16:87425800-87525843	OK	11.1766	20.5417	-0.878071	-1.55699	0.10375	0.99935
XLOC_000424	XLOC_000424	HOOK1	chr1:60280532-60342050	OK	0.995454	0.401783	1.30894	1.65925	0.10375	0.99935
XLOC_017378	XLOC_017378	TRANK1	chr3:36868307-36986548	OK	1.0412	0.50119	1.05482	1.64588	0.1038	0.99935
XLOC_009957	XLOC_009957	SUPT6H	chr17:26989301-27029249	OK	17.6007	27.2848	-0.632468	-1.63771	0.10385	0.99935
XLOC_013753	XLOC_013753	TANK	chr2:161993465-162092684	OK	34.4702	20.8472	0.725495	1.57055	0.10385	0.99935
XLOC_016494	XLOC_016494	MYH9	chr22:36677322-36784063	OK	64.4123	101.781	-0.660066	-1.60275	0.1039	0.99935
XLOC_018741	XLOC_018741	ABCG2	chr4:89011352-89080560	OK	67.8724	44.2029	0.618683	1.58856	0.1039	0.99935
XLOC_002077	XLOC_002077	NCF2	chr1:183524696-183560056	OK	1.6921	0.613948	1.46263	1.6443	0.1041	0.99935
XLOC_005742	XLOC_005742	ULK1	chr12:132379278-132407707	OK	10.6263	17.285	-0.701874	-1.62003	0.1042	0.99935
XLOC_002863	XLOC_002863	SNCG	chr10:88718287-88723017	OK	6.83105	2.45514	1.4763	1.70088	0.1044	0.99935
XLOC_006227	XLOC_006227	CORO1C	chr12:109038886-109125295	OK	40.2766	61.9487	-0.62113	-1.61515	0.10455	0.99935
XLOC_004916	XLOC_004916	SESN3	chr11:94898542-94964286	OK	3.64814	5.93115	-0.70115	-1.59111	0.105	0.99935
XLOC_017434	XLOC_017434	PLXNB1	chr3:48445019-48471460	OK	3.82062	2.10893	0.857294	1.60297	0.10505	0.99935
XLOC_004331	XLOC_004331	UBASH3B	chr11:122526397-122685187	OK	21.8048	13.8913	0.650462	1.65547	0.1053	0.99935
XLOC_014633	XLOC_014633	C2orf62	chr2:219221578-219232817	OK	1.70429	0.387521	2.13682	1.82714	0.10535	0.99935
XLOC_018717	XLOC_018717	HNRNPD	chr4:83274466-83295149	OK	16.8457	27.594	-0.711979	-1.60175	0.10545	0.99935
XLOC_013728	XLOC_013728	KYNU	chr2:143628454-143799885	OK	340.18	216.211	0.65386	1.62192	0.1055	0.99935
XLOC_013914	XLOC_013914	TTLL4	chr2:219575567-219624677	OK	3.17577	5.6211	-0.823745	-1.61001	0.1057	0.99935
XLOC_004398	XLOC_004398	IRF7	chr11:612554-615999	OK	2.35997	5.77916	-1.29209	-1.69533	0.10575	0.99935
XLOC_006142	XLOC_006142	E2F7	chr12:77415025-77459574	OK	2.37603	4.27119	-0.846084	-1.60191	0.106	0.99935
XLOC_011518	XLOC_011518	HDHD2	chr18:44633693-44676871	OK	3.29191	6.49022	-0.979343	-1.62284	0.1061	0.99935
XLOC_017098	XLOC_017098	TF	chr3:133464976-133497850	OK	0.716367	0.216031	1.72946	1.66435	0.1061	0.99935
XLOC_002125	XLOC_002125	RABIF	chr1:202845273-202858385	OK	4.95683	8.72291	-0.815392	-1.57777	0.10615	0.99935
XLOC_019880	XLOC_019880	TMEM173	chr5:138855112-138862346	OK	1.48358	0.460693	1.68721	1.70498	0.10635	0.99935
XLOC_027036	XLOC_027036	MGC16121,MIR424,MIR503	chrX:133677137-133683623	OK	1.33196	2.96913	-1.15649	-1.0824	0.1064	0.99935
XLOC_000090	XLOC_000090	AGTRAP	chr1:11796141-11810828	OK	46.0733	27.3339	0.753238	1.57973	0.1064	0.99935
XLOC_007935	XLOC_007935	KLF13	chr15:31619082-31670102	OK	41.3595	26.77	0.627605	1.62425	0.1065	0.99935
XLOC_020034	XLOC_020034	GFPT2	chr5:179727577-179780335	OK	7.43299	12.3664	-0.734416	-1.57441	0.1067	0.99935
XLOC_017636	XLOC_017636	LRRC58	chr3:120043575-120068186	OK	18.3741	28.3981	-0.628119	-1.62461	0.10675	0.99935
XLOC_024607	XLOC_024607	TRPA1	chr8:72753776-73163869	OK	4.32809	1.91482	1.17652	1.59506	0.10685	0.99935
XLOC_011898	XLOC_011898	GDF15	chr19:18496889-18508415	OK	164.235	101.011	0.701253	1.59158	0.10695	0.99935
XLOC_015506	XLOC_015506	LOC647979	chr20:34633539-34638882	OK	55.0121	85.2024	-0.631146	-1.61645	0.10705	0.99935
XLOC_008097	XLOC_008097	LOC145837	chr15:69840938-69863779	OK	0.518444	0.066152	2.97033	1.96356	0.10745	0.99935
XLOC_023625	XLOC_023625	TFR2	chr7:100218038-100239173	OK	1.17159	0.37889	1.62862	1.64094	0.10765	0.99935
XLOC_000469	XLOC_000469	ST6GALNAC3	chr1:76540388-77096669	OK	1.00748	0.329467	1.61255	1.6415	0.1077	0.99935
XLOC_003959	XLOC_003959	FAM111B	chr11:58674990-58894888	OK	6.15567	10.6626	-0.792572	-1.31364	0.10775	0.99935
XLOC_007637	XLOC_007637	LTBP2	chr14:74963970-75079369	OK	4.72639	2.1771	1.11833	1.45206	0.10785	0.99935
XLOC_001331	XLOC_001331	TMCO4	chr1:20008657-20126587	OK	4.51465	2.1714	1.05599	1.60538	0.10805	0.99935
XLOC_012749	XLOC_012749	ZNF724P	chr19:23401570-23433186	OK	1.19066	2.31467	-0.959041	-1.52454	0.1082	0.99935
XLOC_023702	XLOC_023702	GPR37	chr7:124386113-124405681	OK	1.85082	0.694798	1.4135	1.66497	0.10825	0.99935
XLOC_009317	XLOC_009317	NAGPA	chr16:5074844-5092972	OK	10.6295	5.45032	0.963664	1.60616	0.1083	0.99935
XLOC_003091	XLOC_003091	AKR1C2	chr10:5029967-5060225	OK	967.401	545.751	0.82587	1.47835	0.1084	0.99935
XLOC_017506	XLOC_017506	PBRM1	chr3:52579367-52719866	OK	4.19839	6.74317	-0.68359	-1.57684	0.10845	0.99935
XLOC_005342	XLOC_005342	FGD4	chr12:32552387-32798984	OK	3.53449	2.0593	0.779351	1.57392	0.10845	0.99935
XLOC_007437	XLOC_007437	NDRG2	chr14:21484921-21493935	OK	2.03755	0.806078	1.33784	1.46357	0.10845	0.99935
XLOC_025231	XLOC_025231	TMEM38B	chr9:108456816-108538881	OK	18.5232	29.9593	-0.693665	-1.56282	0.10865	0.99935
XLOC_013137	XLOC_013137	SBK2,SGK110	chr19:56039913-56061641	OK	7.29813	2.8969	1.33302	1.63268	0.10865	0.99935
XLOC_016410	XLOC_016410	PRAME	chr22:22890122-22901696	OK	84.2013	54.6658	0.623203	1.56459	0.1087	0.99935
XLOC_008813	XLOC_008813	FLYWCH2	chr16:2932808-2949383	OK	44.5139	26.2532	0.76176	1.58	0.10885	0.99935
XLOC_019934	XLOC_019934	SPARC	chr5:151040656-151066615	OK	3.76221	1.92783	0.9646	1.55815	0.10885	0.99935
XLOC_003234	XLOC_003234	ERCC6,PGBD3	chr10:50662952-50747154	OK	2.33865	4.28265	-0.872826	-1.58372	0.10905	0.99935
XLOC_017195	XLOC_017195	SKIL	chr3:170075472-170114637	OK	36.6299	24.069	0.605846	1.56239	0.1094	0.99935
XLOC_005658	XLOC_005658	OAS3	chr12:113376248-113411054	OK	14.8015	9.40094	0.654869	1.60799	0.1095	0.99935
XLOC_020868	XLOC_020868	MBOAT1	chr6:20100934-20212740	OK	5.23686	2.62801	0.994734	1.62209	0.1095	0.99935
XLOC_024793	XLOC_024793	C8orf73	chr8:144648362-144654928	OK	1.65808	4.09302	-1.30365	-1.62725	0.10955	0.99935
XLOC_002228	XLOC_002228	PARP1	chr1:226548391-226595801	OK	33.0827	50.7712	-0.617935	-1.60562	0.1096	0.99935
XLOC_020881	XLOC_020881	SLC17A3	chr6:25845327-25874471	OK	0.731064	0.112975	2.694	1.86676	0.1096	0.99935
XLOC_023512	XLOC_023512	ABHD11	chr7:73149349-73153190	OK	7.49193	14.9953	-1.0011	-1.62152	0.11	0.99935
XLOC_003423	XLOC_003423	CUEDC2	chr10:104183001-104192423	OK	35.573	21.2147	0.74572	1.62008	0.11005	0.99935
XLOC_015881	XLOC_015881	PCNT	chr21:47720314-47865682	OK	2.38306	4.08649	-0.778048	-1.57295	0.11015	0.99935
XLOC_014859	XLOC_014859	-	chr2:109499663-109501935	OK	0.293579	0.953725	-1.69982	-1.63623	0.1104	0.99935
XLOC_015046	XLOC_015046	EBF4	chr20:2673523-2740918	OK	3.06357	1.20722	1.34352	1.69949	0.11055	0.99935
XLOC_003126	XLOC_003126	ACBD7	chr10:15117473-15130775	OK	1.28534	2.77362	-1.10962	-1.58035	0.1106	0.99935
XLOC_006150	XLOC_006150	SLC6A15	chr12:85253266-85306608	OK	2.10903	0.898122	1.2316	1.55538	0.1109	0.99935
XLOC_002271	XLOC_002271	GNG4	chr1:235710984-235814054	OK	0.491162	0.160529	1.61336	1.61031	0.111	0.99935
XLOC_012719	XLOC_012719	HOMER3	chr19:19040009-19052068	OK	22.6759	12.6364	0.843572	1.58464	0.1114	0.99935
XLOC_007606	XLOC_007606	TMEM229B	chr14:67936982-67982021	OK	0.408258	0.0678424	2.58922	1.92877	0.11145	0.99935
XLOC_016576	XLOC_016576	KIAA1644	chr22:44639556-44708731	OK	0.369069	0.12119	1.60662	1.66603	0.11165	0.99935
XLOC_024974	XLOC_024974	-	chr8:141645947-141647637	OK	0.496623	1.49167	-1.5867	-1.6142	0.1118	0.99935
XLOC_009423	XLOC_009423	BOLA2B	chr16:30204255-30218248	OK	0	0.817006	#NAME?	#NAME?	0.1119	0.99935
XLOC_022775	XLOC_022775	RAC1	chr7:6414117-6443598	OK	26.1031	41.2621	-0.660595	-1.58776	0.11215	0.99935
XLOC_016467	XLOC_016467	GAL3ST1	chr22:30950623-30970591	OK	12.5319	6.11211	1.03586	1.60202	0.11215	0.99935
XLOC_013579	XLOC_013579	NCAPH	chr2:97001483-97042792	OK	9.32492	14.7153	-0.658155	-1.57243	0.11235	0.99935
XLOC_018857	XLOC_018857	SLC10A7	chr4:147175136-147443123	OK	2.04501	0.768054	1.41283	1.46966	0.1124	0.99935
XLOC_021080	XLOC_021080	C6orf132	chr6:42068856-42110715	OK	1.00071	0.179713	2.47725	1.60252	0.1124	0.99935
XLOC_018066	XLOC_018066	WHSC1	chr4:1873122-1983934	OK	131.014	20.9354	2.64571	0.288789	0.1126	0.99935
XLOC_024712	XLOC_024712	-	chr8:109928067-109961170	OK	3.86512	0.866594	2.15709	1.7315	0.1127	0.99935
XLOC_009774	XLOC_009774	RPA1	chr17:1733272-1802848	OK	27.1493	41.4917	-0.611905	-1.57892	0.11275	0.99935
XLOC_018355	XLOC_018355	EGF	chr4:110834039-110934118	OK	0.453548	0.148204	1.61367	1.6068	0.11285	0.99935
XLOC_009315	XLOC_009315	GLYR1	chr16:4853201-4897303	OK	14.5114	22.747	-0.648486	-1.56479	0.1131	0.99935
XLOC_026763	XLOC_026763	FUNDC1	chrX:44382884-44402221	OK	18.5036	10.2936	0.846051	1.6137	0.11315	0.99935
XLOC_009401	XLOC_009401	CLN3	chr16:28488599-28503623	OK	23.6066	13.6769	0.787451	1.57622	0.11325	0.99935
XLOC_022929	XLOC_022929	VKORC1L1	chr7:65338256-65424541	OK	9.30319	17.4073	-0.903894	-1.4136	0.11335	0.99935
XLOC_008835	XLOC_008835	GLIS2	chr16:4366062-4389812	OK	4.54239	8.40814	-0.888336	-1.56952	0.11335	0.99935
XLOC_022952	XLOC_022952	VPS37D	chr7:73082167-73086440	OK	8.6357	3.9196	1.13961	1.59243	0.11335	0.99935
XLOC_002706	XLOC_002706	CREM	chr10:35415753-35501886	OK	29.1645	16.995	0.779103	1.60733	0.1134	0.99935
XLOC_008899	XLOC_008899	TMEM159	chr16:20944475-21191937	OK	16.0893	8.98807	0.840022	1.56133	0.1134	0.99935
XLOC_016273	XLOC_016273	MGAT3	chr22:39853324-39888199	OK	0.431449	0.0279641	3.94754	2.62728	0.11345	0.99935
XLOC_013317	XLOC_013317	LPIN1	chr2:11884336-11967761	OK	10.5716	16.5759	-0.648888	-1.56512	0.1135	0.99935
XLOC_018249	XLOC_018249	UTP3	chr4:71554195-71556268	OK	4.39778	8.0056	-0.864234	-1.58597	0.1138	0.99935
XLOC_022880	XLOC_022880	OGDH	chr7:44646120-44748669	OK	21.0232	32.3052	-0.619779	-1.56086	0.11385	0.99935
XLOC_014661	XLOC_014661	SCG2	chr2:224461657-224467217	OK	1.64745	0.657875	1.32435	1.60791	0.11405	0.99935
XLOC_016334	XLOC_016334	FAM19A5	chr22:48885287-49147744	OK	5.74295	2.76267	1.05573	1.54589	0.11425	0.99935
XLOC_004939	XLOC_004939	CASP4	chr11:104813593-104839325	OK	6.35784	2.99736	1.08484	1.56329	0.11435	0.99935
XLOC_002631	XLOC_002631	RBM17	chr10:6130948-6159422	OK	8.35279	13.5036	-0.693016	-1.53915	0.11455	0.99935
XLOC_010767	XLOC_010767	HDAC5	chr17:42148097-42201050	OK	5.04709	1.94613	1.37484	1.59183	0.1146	0.99935
XLOC_015487	XLOC_015487	AHCY	chr20:32868070-32899608	OK	104.736	159.261	-0.604642	-1.56726	0.1148	0.99935
XLOC_003212	XLOC_003212	LOC643650,LOC728643	chr10:47088587-47153494	OK	30.6061	20.2195	0.598072	1.33004	0.11485	0.99935
XLOC_023543	XLOC_023543	SEMA3C	chr7:80371853-80548667	OK	64.3485	42.1693	0.609713	1.58069	0.11495	0.99935
XLOC_005869	XLOC_005869	HEBP1	chr12:13080396-13153243	OK	5.94174	12.8102	-1.10833	-1.58087	0.115	0.99935
XLOC_008885	XLOC_008885	TMC7	chr16:18995255-19075550	OK	2.91986	1.43558	1.02427	1.56449	0.115	0.99935
XLOC_012600	XLOC_012600	CDKN2D	chr19:10677137-10679655	OK	2.37973	5.82405	-1.29122	-1.58034	0.11505	0.99935
XLOC_004218	XLOC_004218	C11orf54	chr11:93474763-93500311	OK	14.3598	8.38952	0.775371	1.53133	0.11535	0.99935
XLOC_013653	XLOC_013653	PSD4	chr2:113915057-113970127	OK	7.1901	4.31339	0.737189	1.53336	0.1154	0.99935
XLOC_007715	XLOC_007715	DEGS2	chr14:100611528-100626012	OK	1.7314	0.426944	2.01982	1.68282	0.11555	0.99935
XLOC_005192	XLOC_005192	ERC1	chr12:1100403-1605100	OK	5.3551	8.36147	-0.642844	-1.54621	0.11565	0.99935
XLOC_005045	XLOC_005045	ESAM	chr11:124623018-124632223	OK	0.985393	0.260914	1.91712	1.73972	0.11565	0.99935
XLOC_001006	XLOC_001006	MFSD4	chr1:205538111-205572046	OK	0.958502	0.319424	1.58531	1.6572	0.1157	0.99935
XLOC_001749	XLOC_001749	VTCN1	chr1:117686208-117753582	OK	0.633033	0.190462	1.73278	1.62584	0.11575	0.99935
XLOC_007442	XLOC_007442	SUPT16H	chr14:21819630-21852425	OK	26.2982	39.84	-0.599255	-1.55801	0.1158	0.99935
XLOC_000305	XLOC_000305	MFSD2A	chr1:40420783-40435628	OK	3.13454	1.20681	1.37705	1.59051	0.11595	0.99935
XLOC_008233	XLOC_008233	SLCO3A1	chr15:92396937-92715665	OK	4.12455	7.46252	-0.855425	-1.52828	0.1161	0.99935
XLOC_006712	XLOC_006712	GJA3	chr13:20712394-20735183	OK	0.839003	1.92302	-1.19663	-1.5901	0.1163	0.99935
XLOC_004744	XLOC_004744	MAP4K2	chr11:64556608-64570713	OK	8.23449	4.58507	0.844735	1.54951	0.11655	0.99935
XLOC_009232	XLOC_009232	FBXL16	chr16:742499-755825	OK	0.999501	0.337097	1.56804	1.59267	0.11655	0.99935
XLOC_013686	XLOC_013686	PROC	chr2:128175995-128186916	OK	3.69964	1.48052	1.32129	1.59097	0.1166	0.99935
XLOC_002734	XLOC_002734	ALOX5	chr10:45869623-45941567	OK	0.656923	0.185578	1.8237	1.5991	0.1166	0.99935
XLOC_016973	XLOC_016973	C3orf26	chr3:99273152-99897476	OK	19.1879	31.4546	-0.713077	-1.56195	0.11685	0.99935
XLOC_005793	XLOC_005793	ING4	chr12:6759703-6772308	OK	15.4799	8.48539	0.867339	1.57466	0.11685	0.99935
XLOC_018974	XLOC_018974	-	chr4:46725772-46726624	OK	23.6837	40.8761	-0.787362	-1.57268	0.117	0.99935
XLOC_018695	XLOC_018695	-	chr4:76006747-76047230	OK	2.4592	0.801073	1.61819	1.61032	0.11705	0.99935
XLOC_021189	XLOC_021189	SNHG5	chr6:86375812-86388451	OK	111.71	176.189	-0.657365	-1.53131	0.1172	0.99935
XLOC_005749	XLOC_005749	FBRSL1	chr12:133067156-133161773	OK	7.13151	12.9524	-0.860938	-1.53466	0.11735	0.99935
XLOC_013784	XLOC_013784	METAP1D	chr2:172864803-172947150	OK	4.53341	1.74449	1.37779	1.53527	0.11735	0.99935
XLOC_018899	XLOC_018899	NEK1	chr4:170314420-170533778	OK	1.23269	2.35964	-0.936756	-1.5439	0.1174	0.99935
XLOC_003789	XLOC_003789	USP47	chr11:11862969-11982045	OK	7.8725	12.0621	-0.61559	-1.53279	0.11745	0.99935
XLOC_008538	XLOC_008538	CTSH	chr15:79214091-79237420	OK	22.5328	13.2143	0.769932	1.58461	0.11745	0.99935
XLOC_023225	XLOC_023225	TMEM139	chr7:142982039-142985141	OK	1.37798	0.473755	1.54034	1.53965	0.11745	0.99935
XLOC_010053	XLOC_010053	THRA	chr17:38218445-38256973	OK	25.6284	15.1683	0.756678	1.59275	0.1175	0.99935
XLOC_019779	XLOC_019779	ELL2	chr5:95220801-95297775	OK	9.55294	5.93447	0.686827	1.38936	0.11755	0.99935
XLOC_007266	XLOC_007266	BDKRB1	chr14:96722546-96731100	OK	2.297	0.724611	1.66447	1.60958	0.11755	0.99935
XLOC_010765	XLOC_010765	TMEM101	chr17:42088555-42092345	OK	43.5753	27.039	0.68847	1.54774	0.1176	0.99935
XLOC_023736	XLOC_023736	AKR1B1	chr7:134127106-134143888	OK	1294.49	789.066	0.714161	1.58346	0.11805	0.99935
XLOC_010805	XLOC_010805	SCRN2	chr17:45908992-45918699	OK	37.0913	22.2328	0.738392	1.55356	0.11805	0.99935
XLOC_006556	XLOC_006556	PDS5B	chr13:33160563-33352158	OK	3.3142	5.45946	-0.7201	-1.53745	0.1181	0.99935
XLOC_011709	XLOC_011709	UHRF1	chr19:4909438-4962456	OK	13.33	22.0851	-0.728401	-1.57242	0.1184	0.99935
XLOC_007782	XLOC_007782	-	chr14:60864429-60866699	OK	16.6194	26.8359	-0.691297	-1.5762	0.1184	0.99935
XLOC_016213	XLOC_016213	TUG1	chr22:31306410-31375380	OK	7.00262	12.0132	-0.778657	-1.52774	0.11845	0.99935
XLOC_025334	XLOC_025334	NUP188	chr9:131707665-131790579	OK	9.87306	18.186	-0.881258	-1.58648	0.1185	0.99935
XLOC_013406	XLOC_013406	GALM	chr2:38893051-38961909	OK	39.0135	25.2868	0.625591	1.55475	0.1185	0.99935
XLOC_010926	XLOC_010926	AXIN2	chr17:63524607-63557740	OK	3.2262	1.55837	1.0498	1.59784	0.1185	0.99935
XLOC_000703	XLOC_000703	TUFT1	chr1:151512780-151556059	OK	9.01158	14.5335	-0.68953	-1.52922	0.1186	0.99935
XLOC_010371	XLOC_010371	VPS53	chr17:411907-620367	OK	6.48079	11.7447	-0.85777	-1.52298	0.11865	0.99935
XLOC_010555	XLOC_010555	C17orf51	chr17:21431570-21454941	OK	3.87367	6.32436	-0.70722	-1.56911	0.11865	0.99935
XLOC_000354	XLOC_000354	C1orf228	chr1:45140393-45191263	OK	0.622616	0.121352	2.35915	1.62131	0.11885	0.99935
XLOC_009075	XLOC_009075	CES3	chr16:66995131-67009053	OK	2.737	1.26435	1.1142	1.59341	0.1189	0.99935
XLOC_018262	XLOC_018262	CXCL1	chr4:74734908-74737019	OK	5.87725	2.45416	1.25991	1.57467	0.1189	0.99935
XLOC_026739	XLOC_026739	ARX	chrX:25021812-25034065	OK	1.17739	0.315601	1.89942	1.71076	0.11895	0.99935
XLOC_015258	XLOC_015258	CSE1L	chr20:47662782-47713497	OK	66.0733	99.6513	-0.592821	-1.53164	0.1193	0.99935
XLOC_008417	XLOC_008417	NEDD4	chr15:56119121-56285910	OK	41.5517	27.559	0.592382	1.53044	0.1193	0.99935
XLOC_006179	XLOC_006179	USP44	chr12:95910887-95945263	OK	0.688325	0.183051	1.91085	1.68052	0.1194	0.99935
XLOC_001884	XLOC_001884	PBXIP1	chr1:154916558-154928567	OK	23.4701	15.0679	0.639351	1.54114	0.11945	0.99935
XLOC_018494	XLOC_018494	TLR3	chr4:186990308-187006252	OK	0.700752	0.226833	1.62727	1.5948	0.11945	0.99935
XLOC_009404	XLOC_009404	SULT1A1,SULT1A2	chr16:28603263-28634907	OK	4.68848	2.03752	1.2023	1.52611	0.11955	0.99935
XLOC_020441	XLOC_020441	B3GALT4	chr6:33244916-33246602	OK	1.75842	0.559026	1.65329	1.59876	0.1196	0.99935
XLOC_026058	XLOC_026058	-	chr9:75606333-75608089	OK	0.12979	0.796677	-2.61781	-1.92725	0.11965	0.99935
XLOC_005774	XLOC_005774	EFCAB4B	chr12:3724493-3862386	OK	1.40546	0.537696	1.38618	1.58822	0.1197	0.99935
XLOC_001279	XLOC_001279	DHRS3	chr1:12627937-12679066	OK	104.418	69.202	0.593484	1.51994	0.11975	0.99935
XLOC_009299	XLOC_009299	SLX4	chr16:3629615-3661598	OK	2.38866	4.06486	-0.767005	-1.55244	0.1198	0.99935
XLOC_002920	XLOC_002920	FRAT1	chr10:99079021-99081672	OK	4.04836	1.7425	1.21618	1.60609	0.12	0.99935
XLOC_017965	XLOC_017965	-	chr3:98622664-98624425	OK	0.107818	0.770805	-2.83777	-2.02921	0.1202	0.99935
XLOC_004845	XLOC_004845	P4HA3	chr11:73970509-74022699	OK	11.3943	6.71653	0.762519	1.50992	0.12025	0.99935
XLOC_020096	XLOC_020096	-	chr5:55749549-55752239	OK	0.747981	0.0441729	4.08177	2.9096	0.1203	0.99935
XLOC_007264	XLOC_007264	C14orf132	chr14:96505660-96560226	OK	4.98749	3.01803	0.724707	1.54938	0.1204	0.99935
XLOC_015438	XLOC_015438	FOXA2	chr20:22561641-22566101	OK	19.7554	11.7977	0.743737	1.54361	0.12045	0.99935
XLOC_013522	XLOC_013522	TLX2	chr2:74741595-74744275	OK	1.10158	0.292067	1.91521	1.69422	0.12055	0.99935
XLOC_003398	XLOC_003398	CPN1	chr10:101802064-101841642	OK	0.745248	0.19371	1.94383	1.65803	0.12075	0.99935
XLOC_004056	XLOC_004056	CAPN1	chr11:64948685-64979477	OK	81.8122	53.9511	0.600663	1.53008	0.12085	0.99935
XLOC_014431	XLOC_014431	LOC100129961	chr2:135596185-135676294	OK	0.400432	1.07272	-1.42165	-1.56034	0.12095	0.99935
XLOC_002885	XLOC_002885	IFIT1	chr10:91152321-91163744	OK	8.0381	4.42852	0.860029	1.5495	0.12105	0.99935
XLOC_026233	XLOC_026233	PHEX	chrX:22050920-22267525	OK	1.97608	0.762133	1.37453	1.64698	0.12125	0.99935
XLOC_008788	XLOC_008788	SLC9A3R2	chr16:2076868-2089027	OK	23.3767	13.8215	0.758162	1.55612	0.1215	0.99935
XLOC_004154	XLOC_004154	-	chr11:72896470-72897944	OK	1.81274	0.304716	2.57264	1.91641	0.1215	0.99935
XLOC_000937	XLOC_000937	C1orf21	chr1:184356149-184598155	OK	1.24421	0.634452	0.971646	1.55479	0.12155	0.99935
XLOC_020663	XLOC_020663	FAM26E	chr6:116817650-116880031	OK	0.595697	0.168795	1.81931	1.58156	0.1216	0.99935
XLOC_023374	XLOC_023374	CYCS	chr7:25158269-25164980	OK	37.9432	57.6262	-0.602883	-1.56458	0.1217	0.99935
XLOC_001378	XLOC_001378	PAQR7	chr1:26187974-26202323	OK	5.05129	2.3825	1.08417	1.55115	0.1219	0.99935
XLOC_017122	XLOC_017122	ACPL2	chr3:140950681-141013486	OK	5.79072	3.15405	0.876537	1.53914	0.122	0.99935
XLOC_003094	XLOC_003094	TUBAL3	chr10:5435060-5446793	OK	1.12859	0.331586	1.76706	1.73936	0.1222	0.99935
XLOC_011481	XLOC_011481	CDH2	chr18:25530929-25757445	OK	6.67078	10.8538	-0.702279	-1.56209	0.12235	0.99935
XLOC_004316	XLOC_004316	NLRX1	chr11:119037288-119054725	OK	9.32112	5.21847	0.836876	1.55312	0.12235	0.99935
XLOC_012587	XLOC_012587	OLFM2	chr19:9964393-10047070	OK	2.46903	0.925491	1.41565	1.60414	0.1225	0.99935
XLOC_013493	XLOC_013493	PCBP1	chr2:70314584-70316334	OK	47.3765	74.1512	-0.646299	-1.57113	0.12255	0.99935
XLOC_014514	XLOC_014514	KIAA1715	chr2:176788396-176867018	OK	9.36142	14.6388	-0.645002	-1.52641	0.1227	0.99935
XLOC_010822	XLOC_010822	HOXB8	chr17:46689707-46692563	OK	6.09136	2.68784	1.18032	1.54619	0.12285	0.99935
XLOC_012798	XLOC_012798	ZNF529	chr19:37034516-37096178	OK	2.13828	3.87399	-0.857371	-1.47157	0.12295	0.99935
XLOC_024771	XLOC_024771	SLC45A4	chr8:142217267-142319746	OK	12.5543	7.9108	0.66629	1.4752	0.12295	0.99935
XLOC_002896	XLOC_002896	HHEX	chr10:94449680-94455408	OK	12.9042	7.11624	0.858655	1.54371	0.12295	0.99935
XLOC_023288	XLOC_023288	INSIG1	chr7:155089485-155101945	OK	29.6668	45.1924	-0.607231	-1.50566	0.123	0.99935
XLOC_006531	XLOC_006531	PABPC3	chr13:25670275-25672704	OK	4.08428	7.54957	-0.886311	-1.58024	0.12305	0.99935
XLOC_010457	XLOC_010457	YBX2	chr17:7191570-7197876	OK	0.652512	0.0891162	2.87225	1.81841	0.12325	0.99935
XLOC_010984	XLOC_010984	SRP68	chr17:74035190-74068607	OK	19.8608	30.8255	-0.634203	-1.53458	0.1233	0.99935
XLOC_005002	XLOC_005002	DDX6	chr11:118618469-118661972	OK	21.6058	32.5251	-0.590132	-1.50553	0.1233	0.99935
XLOC_024476	XLOC_024476	STC1	chr8:23699433-23712320	OK	7.23586	4.21113	0.780956	1.54131	0.1234	0.99935
XLOC_016623	XLOC_016623	-	chr22:19842839-19844091	OK	0.222254	0.894741	-2.00926	-1.6018	0.12345	0.99935
XLOC_007268	XLOC_007268	AK7	chr14:96858447-96956087	OK	3.50748	1.79054	0.970038	1.53224	0.12355	0.99935
XLOC_017738	XLOC_017738	CP	chr3:148847370-148939832	OK	8.84619	1.76194	2.32789	2.06526	0.12365	0.99935
XLOC_011998	XLOC_011998	KIRREL2	chr19:36347809-36358048	OK	0.830584	0.0164951	5.65402	1.88534	0.12415	0.99935
XLOC_011701	XLOC_011701	CHAF1A	chr19:4402659-4443394	OK	8.22611	13.4505	-0.709375	-1.54391	0.12425	0.99935
XLOC_026526	XLOC_026526	DOCK11	chrX:117629619-117820123	OK	5.53727	3.46207	0.677541	1.51831	0.12425	0.99935
XLOC_025878	XLOC_025878	BRD3	chr9:136890560-136933527	OK	3.74916	7.0968	-0.920601	-1.52173	0.12435	0.99935
XLOC_016306	XLOC_016306	RNU12	chr22:43011250-43011399	OK	5.1681	0	inf	#NAME?	0.12435	0.99935
XLOC_015965	XLOC_015965	RCAN1	chr21:35888783-35987382	OK	7.72829	4.23858	0.866569	1.51073	0.1244	0.99935
XLOC_023063	XLOC_023063	AGFG2	chr7:100136793-100167193	OK	12.6488	7.90353	0.678431	1.51338	0.12455	0.99935
XLOC_011884	XLOC_011884	FCHO1	chr19:17858526-17899377	OK	7.64401	3.47239	1.1384	1.55919	0.12475	0.99935
XLOC_025645	XLOC_025645	LOC440173	chr9:89623365-89657041	OK	0.761181	0.203607	1.90245	1.67757	0.12485	0.99935
XLOC_015966	XLOC_015966	RUNX1	chr21:36160097-36421595	OK	1.68663	3.47619	-1.04337	-1.47166	0.12495	0.99935
XLOC_023579	XLOC_023579	PON3	chr7:94985309-95029791	OK	32.4545	19.1263	0.762862	1.51019	0.1252	0.99935
XLOC_000935	XLOC_000935	RGL1	chr1:183605207-183897667	OK	3.15093	1.71982	0.873519	1.5114	0.1252	0.99935
XLOC_021079	XLOC_021079	CCND3	chr6:41888964-42016610	OK	159.871	102.911	0.635511	1.50202	0.12525	0.99935
XLOC_002788	XLOC_002788	CCAR1	chr10:70480816-70552739	OK	12.8259	19.5133	-0.605396	-1.48801	0.1253	0.99935
XLOC_025775	XLOC_025775	MEGF9	chr9:123363195-123476765	OK	23.4578	15.5218	0.595772	1.5198	0.1253	0.99935
XLOC_002229	XLOC_002229	ITPKB	chr1:226819390-226926876	OK	2.13839	1.1032	0.954825	1.49778	0.1253	0.99935
XLOC_021152	XLOC_021152	LGSN	chr6:63985213-64153000	OK	6.4781	3.92992	0.721069	1.49774	0.1255	0.99935
XLOC_008737	XLOC_008737	HBQ1	chr16:230332-231178	OK	6.73619	1.85734	1.8587	1.67408	0.12555	0.99935
XLOC_001311	XLOC_001311	NBPF1	chr1:16888654-16940067	OK	12.5744	20.7894	-0.725362	-1.45738	0.1256	0.99935
XLOC_027190	XLOC_027190	-	chrX:45709679-45710456	OK	0.227141	1.78751	-2.97629	-2.09956	0.12565	0.99935
XLOC_008938	XLOC_008938	ATXN2L	chr16:28829816-28848580	OK	8.85833	14.71	-0.731686	-1.53706	0.1257	0.99935
XLOC_008742	XLOC_008742	NME4	chr16:447191-450754	OK	145.865	95.2848	0.614314	1.52195	0.12575	0.99935
XLOC_008950	XLOC_008950	QPRT	chr16:29690440-29709995	OK	2.68766	1.00774	1.41523	1.57411	0.12575	0.99935
XLOC_023658	XLOC_023658	PUS7	chr7:105096959-105162715	OK	11.5859	17.96	-0.632415	-1.509	0.1258	0.99935
XLOC_009064	XLOC_009064	NDRG4	chr16:58497528-58548315	OK	13.6442	8.36409	0.706002	1.50524	0.1258	0.99935
XLOC_001612	XLOC_001612	ZRANB2	chr1:71318035-71546972	OK	11.425	18.1494	-0.667721	-1.51116	0.12585	0.99935
XLOC_023113	XLOC_023113	ZNF277	chr7:111846642-111996509	OK	14.7171	8.8231	0.738137	1.51153	0.12585	0.99935
XLOC_019414	XLOC_019414	SH3RF2	chr5:145316125-145461311	OK	3.8395	1.97338	0.960255	1.55476	0.12585	0.99935
XLOC_015991	XLOC_015991	RIPK4	chr21:43159528-43187249	OK	5.52271	3.00982	0.875699	1.52984	0.1261	0.99935
XLOC_001726	XLOC_001726	PPM1J	chr1:113252615-113257950	OK	0.0949939	0.741721	-2.96497	-2.09172	0.12615	0.99935
XLOC_023509	XLOC_023509	MLXIPL	chr7:73007523-73038870	OK	0.781115	0.263344	1.56859	1.48499	0.1262	0.99935
XLOC_017180	XLOC_017180	ARL14	chr3:160394947-160396235	OK	1.32086	0.430511	1.61736	1.56767	0.1264	0.99935
XLOC_024580	XLOC_024580	CYP7B1	chr8:65503646-65711348	OK	0.482161	1.08448	-1.16941	-1.50118	0.12665	0.99935
XLOC_020697	XLOC_020697	L3MBTL3	chr6:130339727-130462594	OK	2.60561	1.32333	0.977445	1.53379	0.12665	0.99935
XLOC_003566	XLOC_003566	-	chr10:33260424-33261577	OK	0.139853	1.06127	-2.9238	-2.06268	0.1267	0.99935
XLOC_005234	XLOC_005234	ATN1	chr12:7033625-7051484	OK	3.89887	7.29946	-0.904734	-1.52952	0.1267	0.99935
XLOC_002895	XLOC_002895	KIF11	chr10:94352824-94415152	OK	21.1629	31.9109	-0.592515	-1.53069	0.12685	0.99935
XLOC_000749	XLOC_000749	HAX1	chr1:154245038-154248355	OK	64.0826	41.2365	0.63601	1.52459	0.12685	0.99935
XLOC_024997	XLOC_024997	SLC1A1	chr9:4490342-4587545	OK	3.455	1.79122	0.94774	1.51047	0.12685	0.99935
XLOC_013641	XLOC_013641	TMEM87B	chr2:112812799-112876895	OK	14.9791	9.54977	0.649415	1.53751	0.127	0.99935
XLOC_011799	XLOC_011799	-	chr19:11759237-11763833	OK	0.252364	0.907972	-1.84714	-1.69425	0.12725	0.99935
XLOC_009630	XLOC_009630	SLC7A5	chr16:87863628-87903100	OK	231.173	365.141	-0.659483	-1.54969	0.1273	0.99935
XLOC_006842	XLOC_006842	MYCBP2	chr13:77618781-77901222	OK	3.28143	5.03375	-0.617309	-1.50182	0.12735	0.99935
XLOC_011977	XLOC_011977	FXYD5	chr19:35645624-35660788	OK	44.4196	26.7371	0.732355	1.51912	0.12735	0.99935
XLOC_002474	XLOC_002474	-	chr1:149224477-149225687	OK	0.396462	1.39666	-1.81673	-1.6375	0.1274	0.99935
XLOC_001436	XLOC_001436	TMEM54	chr1:33352097-33366953	OK	34.4942	19.2215	0.843634	1.51305	0.1274	0.99935
XLOC_012972	XLOC_012972	CARD8	chr19:48711309-48761450	OK	14.5936	7.77894	0.907688	1.0815	0.12745	0.99935
XLOC_003073	XLOC_003073	PAOX	chr10:135192740-135205198	OK	5.94045	2.82978	1.06988	1.47748	0.12745	0.99935
XLOC_001960	XLOC_001960	IGSF8	chr1:160061128-160068618	OK	15.4295	8.89209	0.795095	1.53635	0.12765	0.99935
XLOC_024757	XLOC_024757	LRRC6	chr8:133584446-133687813	OK	1.40717	0.462642	1.60483	1.69164	0.12785	0.99935
XLOC_025343	XLOC_025343	PRRX2	chr9:132427919-132484951	OK	3.22311	1.04933	1.61899	1.56947	0.12785	0.99935
XLOC_002719	XLOC_002719	BMS1	chr10:43277953-43330385	OK	11.5146	17.2298	-0.581442	-1.49685	0.1281	0.99935
XLOC_005235	XLOC_005235	C12orf57	chr12:7052368-7055335	OK	219.373	139.849	0.649518	1.48103	0.1281	0.99935
XLOC_019098	XLOC_019098	ROPN1L	chr5:10441973-10479521	OK	1.1156	3.43363	-1.62192	-1.65643	0.12815	0.99935
XLOC_003342	XLOC_003342	ANKRD22	chr10:90562486-90611732	OK	0.526486	0.168471	1.64389	1.56168	0.12815	0.99935
XLOC_026431	XLOC_026431	ATP7A	chrX:77166143-77306026	OK	14.6007	9.53397	0.61489	1.46841	0.1283	0.99935
XLOC_026970	XLOC_026970	KLHL13	chrX:117031775-117251303	OK	1.14992	0.463619	1.31052	1.47502	0.1286	0.99935
XLOC_021018	XLOC_021018	RGL2,TAPBP,ZBTB22	chr6:33259430-33285719	OK	48.7931	31.8187	0.616802	1.49982	0.1289	0.99935
XLOC_010768	XLOC_010768	C17orf65	chr17:42248073-42264082	OK	2.80242	6.11449	-1.12556	-1.43126	0.12895	0.99935
XLOC_004130	XLOC_004130	MYEOV	chr11:69061575-69181615	OK	49.1318	29.1172	0.754787	1.4173	0.12895	0.99935
XLOC_008289	XLOC_008289	TJP1	chr15:29992356-30260361	OK	29.6285	44.0564	-0.572368	-1.48237	0.1291	0.99935
XLOC_000368	XLOC_000368	NASP	chr1:46049659-46084578	OK	22.2724	34.0686	-0.613188	-1.48179	0.12925	0.99935
XLOC_014413	XLOC_014413	CCDC74B	chr2:130887195-130902648	OK	2.49268	0.89951	1.47049	1.5682	0.12925	0.99935
XLOC_012855	XLOC_012855	BLVRB	chr19:40953690-40971725	OK	415.952	279.526	0.573435	1.49156	0.12945	0.99935
XLOC_007514	XLOC_007514	NFKBIA	chr14:35870715-35873960	OK	90.8285	60.0561	0.596835	1.51486	0.1296	0.99935
XLOC_006145	XLOC_006145	LIN7A	chr12:81186301-81331694	OK	1.95652	0.814279	1.26469	1.39251	0.1296	0.99935
XLOC_010620	XLOC_010620	MMP28	chr17:34092875-34122643	OK	6.78879	2.81618	1.26941	1.47352	0.1296	0.99935
XLOC_008100	XLOC_008100	LRRC49	chr15:71184927-71342436	OK	7.4496	4.31001	0.78947	1.51637	0.12965	0.99935
XLOC_023098	XLOC_023098	RINT1	chr7:105172531-105221976	OK	9.40339	15.3461	-0.706623	-1.48771	0.1297	0.99935
XLOC_022908	XLOC_022908	SNORA15	chr7:56119377-56131682	OK	0	23.8474	#NAME?	#NAME?	0.1299	0.99935
XLOC_012125	XLOC_012125	APOC1	chr19:45417618-45422606	OK	51.1685	27.2192	0.910633	1.5038	0.13005	0.99935
XLOC_019692	XLOC_019692	-	chr5:57446745-57447833	OK	2.16928	0.238384	3.18586	2.2101	0.13005	0.99935
XLOC_015210	XLOC_015210	TOP1	chr20:39657461-39753127	OK	8.02081	12.4867	-0.638568	-1.49624	0.1301	0.99935
XLOC_007694	XLOC_007694	IFI27L2	chr14:94594117-94595957	OK	81.944	46.1059	0.829686	1.54255	0.13015	0.99935
XLOC_018002	XLOC_018002	-	chr3:150088101-150090844	OK	0.41289	1.19688	-1.53545	-1.62474	0.13045	0.99935
XLOC_013774	XLOC_013774	UBR3	chr2:170683918-170940639	OK	9.2406	13.9527	-0.594488	-1.47375	0.1306	0.99935
XLOC_004783	XLOC_004783	B3GNT1	chr11:66112842-66115161	OK	26.4149	16.326	0.694179	1.51361	0.1307	0.99935
XLOC_005487	XLOC_005487	MARS	chr12:57881735-57914300	OK	105.178	70.1551	0.584208	1.46166	0.1308	0.99935
XLOC_004172	XLOC_004172	SNORD15A	chr11:75110534-75141674	OK	0	4.46704	#NAME?	#NAME?	0.1308	0.99935
XLOC_006744	XLOC_006744	SLC46A3	chr13:29274217-29293150	OK	9.73628	5.69294	0.774195	1.4935	0.1309	0.99935
XLOC_007981	XLOC_007981	TYRO3	chr15:41851219-41871536	OK	5.80023	3.24693	0.837031	1.52459	0.1309	0.99935
XLOC_011006	XLOC_011006	USP36	chr17:76783627-76837032	OK	5.76003	9.24327	-0.682327	-1.52268	0.131	0.99935
XLOC_020259	XLOC_020259	GCNT2	chr6:10521567-10629618	OK	15.936	10.3631	0.620827	1.48992	0.13105	0.99935
XLOC_024272	XLOC_024272	CTHRC1	chr8:104383742-104395232	OK	1.05733	0.139527	2.9218	2.11269	0.1313	0.99935
XLOC_007383	XLOC_007383	EXOC3L4	chr14:103566075-103587463	OK	2.85081	1.1859	1.26539	1.51676	0.1315	0.99935
XLOC_016007	XLOC_016007	HSF2BP	chr21:44948899-45079374	OK	1.41555	0.490061	1.53033	1.61808	0.1315	0.99935
XLOC_005412	XLOC_005412	IGFBP6	chr12:53491435-53496128	OK	127.15	82.2818	0.627887	1.5283	0.13155	0.99935
XLOC_023577	XLOC_023577	SGCE	chr7:94214535-94285521	OK	26.4612	16.5826	0.674205	1.49019	0.13155	0.99935
XLOC_002786	XLOC_002786	HNRNPH3	chr10:70042416-70167051	OK	4.43026	10.7339	-1.27671	-1.42804	0.1316	0.99935
XLOC_012004	XLOC_012004	WDR62	chr19:36545782-36596012	OK	11.8946	18.1685	-0.611137	-1.46991	0.13165	0.99935
XLOC_024872	XLOC_024872	-	chr8:40009969-40072643	OK	0.649431	0	inf	#NAME?	0.13165	0.99935
XLOC_007152	XLOC_007152	GPHN	chr14:66974124-67648525	OK	3.5787	6.15048	-0.781263	-1.46791	0.13175	0.99935
XLOC_017807	XLOC_017807	TBL1XR1	chr3:176738541-176915048	OK	32.6734	21.9666	0.572802	1.48076	0.13175	0.99935
XLOC_013014	XLOC_013014	AKT1S1	chr19:50372296-50380644	OK	16.0724	26.4064	-0.716299	-1.49002	0.1318	0.99935
XLOC_010717	XLOC_010717	KRT15	chr17:39669996-39678118	OK	2.55205	1.06276	1.26384	1.52342	0.1318	0.99935
XLOC_003109	XLOC_003109	FLJ45983	chr10:8092282-8095447	OK	0.363475	0.0382046	3.25004	1.16401	0.1318	0.99935
XLOC_005467	XLOC_005467	ZC3H10	chr12:56512029-56518909	OK	4.71821	8.52498	-0.853455	-1.47852	0.1319	0.99935
XLOC_021604	XLOC_021604	-	chr6:166288640-166291218	OK	0.996338	0.354454	1.49104	1.54801	0.1319	0.99935
XLOC_005501	XLOC_005501	SLC16A7	chr12:60048969-60176589	OK	0.516827	0.18119	1.51217	1.54277	0.13195	0.99935
XLOC_000504	XLOC_000504	ZNF326	chr1:90460677-90494102	OK	3.06118	5.52163	-0.851009	-1.48798	0.132	0.99935
XLOC_002814	XLOC_002814	DDIT4	chr10:74033676-74035797	OK	249.097	166.499	0.581197	1.50677	0.132	0.99935
XLOC_020225	XLOC_020225	-	chr5:180237187-180238375	OK	0.843892	2.34181	-1.47249	-1.52874	0.1322	0.99935
XLOC_024904	XLOC_024904	-	chr8:70041934-70042629	OK	104.383	65.9624	0.662172	1.50843	0.13225	0.99935
XLOC_010090	XLOC_010090	RAMP2	chr17:40905946-40915060	OK	0.378537	0	inf	#NAME?	0.13225	0.99935
XLOC_015797	XLOC_015797	IFNAR1	chr21:34697213-34733930	OK	5.69244	8.83339	-0.633919	-1.46084	0.1323	0.99935
XLOC_000291	XLOC_000291	THRAP3	chr1:36689890-36770957	OK	27.6257	40.7251	-0.559909	-1.45791	0.1323	0.99935
XLOC_009717	XLOC_009717	-	chr16:35036773-35037097	OK	43.2729	82.6802	-0.934076	-1.47609	0.13235	0.99935
XLOC_017326	XLOC_017326	TIMP4	chr3:12045861-12233532	OK	18.7419	10.1959	0.878283	1.46801	0.13235	0.99935
XLOC_008200	XLOC_008200	PDE8A	chr15:85523743-85682376	OK	35.2371	23.5434	0.58177	1.48538	0.1324	0.99935
XLOC_001619	XLOC_001619	SLC44A5	chr1:75667815-76076799	OK	0.50967	0.163427	1.64091	1.55851	0.1324	0.99935
XLOC_014210	XLOC_014210	SERTAD2	chr2:64858754-64881046	OK	4.03485	6.62063	-0.714453	-1.49464	0.13245	0.99935
XLOC_014264	XLOC_014264	FAM176A	chr2:75719443-75822974	OK	4.1962	1.82411	1.20189	1.55675	0.13245	0.99935
XLOC_020466	XLOC_020466	BRPF3	chr6:36164549-36200567	OK	2.33417	4.02246	-0.785168	-1.4802	0.13265	0.99935
XLOC_019266	XLOC_019266	ERAP2	chr5:96211643-96255406	OK	0.678404	0.266627	1.34732	1.53553	0.13265	0.99935
XLOC_003696	XLOC_003696	-	chr11:1158944-1162355	OK	1.99365	0.296303	2.75026	1.9465	0.13285	0.99935
XLOC_012512	XLOC_012512	LRG1	chr19:4537226-4540036	OK	0.703656	0.104568	2.75043	1.94661	0.13285	0.99935
XLOC_008335	XLOC_008335	RHOV	chr15:41164411-41166487	OK	8.3499	4.40493	0.922639	1.45064	0.1332	0.99935
XLOC_027153	XLOC_027153	-	chrX:2822010-2882640	OK	0	0.486343	#NAME?	#NAME?	0.1334	0.99935
XLOC_007400	XLOC_007400	ADSSL1	chr14:105190533-105213656	OK	6.62966	3.26909	1.02005	1.53999	0.13385	0.99935
XLOC_013313	XLOC_013313	KCNF1	chr2:11051922-11055151	OK	5.87777	2.88865	1.02487	1.49817	0.134	0.99935
XLOC_013731	XLOC_013731	DKFZp686O1327	chr2:145425533-145940601	OK	2.37148	0.576904	2.03939	1.62194	0.134	0.99935
XLOC_007480	XLOC_007480	CHMP4A	chr14:24678786-24683036	OK	14.3736	23.5674	-0.713371	-1.53064	0.13405	0.99935
XLOC_007373	XLOC_007373	LINC00239	chr14:102196773-102198862	OK	2.10689	0.42926	2.29519	1.77121	0.13425	0.99935
XLOC_023659	XLOC_023659	-	chr7:105170475-105172530	OK	1.82228	0.205471	3.14874	2.18025	0.13425	0.99935
XLOC_011888	XLOC_011888	CCDC124	chr19:18043823-18054862	OK	31.4269	51.5444	-0.713814	-1.49498	0.13435	0.99935
XLOC_017379	XLOC_017379	EPM2AIP1	chr3:37027356-37034795	OK	5.38661	8.47923	-0.654555	-1.49783	0.13445	0.99935
XLOC_011254	XLOC_011254	TYMS	chr18:596997-712662	OK	23.5186	41.2513	-0.810638	-1.4664	0.1345	0.99935
XLOC_027041	XLOC_027041	FAM127B	chrX:134184962-134186221	OK	7.27151	14.9625	-1.04102	-1.46301	0.13465	0.99935
XLOC_004602	XLOC_004602	ALX4	chr11:44281990-44347984	OK	1.88704	0.881148	1.09867	1.48468	0.1347	0.99935
XLOC_025069	XLOC_025069	CA9	chr9:35673914-35681154	OK	1.2461	0.356422	1.80577	1.65314	0.1348	0.99935
XLOC_009736	XLOC_009736	-	chr16:74353806-74355475	OK	0.274692	0.94231	-1.77839	-1.59951	0.135	0.99935
XLOC_011540	XLOC_011540	TCF4	chr18:52889561-53303188	OK	2.01532	1.11356	0.855829	1.44982	0.13505	0.99935
XLOC_001049	XLOC_001049	VASH2	chr1:213123886-213164965	OK	2.15229	0.979157	1.13626	1.52466	0.1352	0.99935
XLOC_023856	XLOC_023856	-	chr7:17095210-17097258	OK	0.511282	0.0593268	3.10737	2.15033	0.1354	0.99935
XLOC_011721	XLOC_011721	CLPP	chr19:6361462-6368915	OK	52.7228	33.0351	0.674426	1.4568	0.13555	0.99935
XLOC_012812	XLOC_012812	ZNF573	chr19:38222790-38270781	OK	2.52521	1.3876	0.863807	1.42546	0.13555	0.99935
XLOC_006713	XLOC_006713	GJB2	chr13:20761603-20767114	OK	0.970895	0.323741	1.58447	1.5466	0.13555	0.99935
XLOC_004664	XLOC_004664	UBE2L6	chr11:57319127-57335803	OK	19.2768	10.9798	0.812015	1.49943	0.1356	0.99935
XLOC_008754	XLOC_008754	RHBDL1	chr16:726074-728267	OK	1.58873	0.458619	1.7925	1.641	0.1358	0.99935
XLOC_011660	XLOC_011660	APC2	chr19:1446307-1479532	OK	2.43596	4.5582	-0.903974	-1.4536	0.13595	0.99935
XLOC_020039	XLOC_020039	LOC100859930	chr5:180256321-180262762	OK	20.9091	11.7433	0.832287	1.46762	0.13605	0.99935
XLOC_010944	XLOC_010944	LINC00511	chr17:70594059-70636611	OK	1.22464	0.410282	1.57767	1.59245	0.1361	0.99935
XLOC_021008	XLOC_021008	PSMB8	chr6:32808493-32821748	OK	20.9964	8.28289	1.34193	1.56697	0.13635	0.99935
XLOC_009893	XLOC_009893	MEIS3P1	chr17:15689516-15694866	OK	6.31094	3.57769	0.818826	1.47546	0.13645	0.99935
XLOC_004238	XLOC_004238	C11orf70	chr11:101918168-101955291	OK	6.63337	2.63147	1.33387	1.42062	0.1366	0.99935
XLOC_015747	XLOC_015747	MIR3648,MIR3687	chr21:9825436-9843448	OK	374.879	852.892	-1.18594	-0.125843	0.13675	0.99935
XLOC_020831	XLOC_020831	PXDC1	chr6:3722835-3752246	OK	10.8191	5.92987	0.867514	1.51097	0.13675	0.99935
XLOC_016330	XLOC_016330	GRAMD4	chr22:46973063-47075688	OK	7.6698	4.62455	0.729878	1.47065	0.13685	0.99935
XLOC_002052	XLOC_002052	KIAA0040	chr1:175126122-175162229	OK	0.603995	0.237883	1.34428	1.44129	0.13685	0.99935
XLOC_024864	XLOC_024864	-	chr8:37448247-37450210	OK	0.497327	0.0621496	3.00038	2.07781	0.13685	0.99935
XLOC_015478	XLOC_015478	COMMD7	chr20:31290492-31331814	OK	35.4113	22.8006	0.635136	1.46428	0.13705	0.99935
XLOC_014362	XLOC_014362	MALL	chr2:110841446-110874143	OK	9.42601	5.53138	0.769009	1.47321	0.13705	0.99935
XLOC_018423	XLOC_018423	DCLK2	chr4:150999267-151178608	OK	5.43529	3.0934	0.813165	1.45841	0.1375	0.99935
XLOC_017923	XLOC_017923	-	chr3:43957432-43958608	OK	0.956485	0.14812	2.69097	1.89965	0.13755	0.99935
XLOC_001924	XLOC_001924	HDGF	chr1:156711898-156722240	OK	182.983	123.282	0.569748	1.45962	0.1377	0.99935
XLOC_024788	XLOC_024788	TOP1MT	chr8:144391527-144417050	OK	14.1109	22.1786	-0.652353	-1.47428	0.13775	0.99935
XLOC_007681	XLOC_007681	FBLN5	chr14:92335754-92414050	OK	2.11113	0.917635	1.20202	1.46634	0.13795	0.99935
XLOC_026915	XLOC_026915	XKRX	chrX:100168430-100184207	OK	0.44836	0.125275	1.83956	1.58112	0.138	0.99935
XLOC_015041	XLOC_015041	NOP56	chr20:2633177-2644856	OK	73.9579	126.353	-0.772685	-1.47102	0.13805	0.99935
XLOC_010147	XLOC_010147	TBKBP1	chr17:45771515-45789429	OK	3.23341	1.54964	1.06112	1.46079	0.1381	0.99935
XLOC_006856	XLOC_006856	SOX21	chr13:95361395-95367878	OK	3.68625	1.6756	1.13748	1.50745	0.1382	0.99935
XLOC_026040	XLOC_026040	-	chr9:74948239-74950074	OK	0.700485	0.178524	1.97224	1.61285	0.1382	0.99935
XLOC_008227	XLOC_008227	FURIN	chr15:91411884-91426812	OK	23.5586	15.4812	0.605738	1.46539	0.1383	0.99935
XLOC_025408	XLOC_025408	C9orf172	chr9:139736057-139741825	OK	0.942167	2.37104	-1.33146	-1.47894	0.13835	0.99935
XLOC_009227	XLOC_009227	RAB11FIP3	chr16:475608-604636	OK	0	3.22993	#NAME?	#NAME?	0.13855	0.99935
XLOC_006487	XLOC_006487	-	chr12:104358196-104359497	OK	0.273325	1.05323	-1.94613	-1.60987	0.1387	0.99935
XLOC_019254	XLOC_019254	GPR98	chr5:89854616-90460033	OK	1.45547	0.221774	2.71432	1.78452	0.13875	0.99935
XLOC_003474	XLOC_003474	SNORA19	chr10:120789227-120840475	OK	38.0227	0	inf	#NAME?	0.1389	0.99935
XLOC_019462	XLOC_019462	NIPAL4	chr5:156887026-156901730	OK	2.35849	1.13807	1.05128	1.42147	0.139	0.99935
XLOC_021251	XLOC_021251	-	chr6:112607416-112620173	OK	0.592029	0.0969723	2.61002	1.8439	0.13915	0.99935
XLOC_025189	XLOC_025189	FBP2	chr9:97317361-97356075	OK	1.35074	0.517938	1.3829	1.53928	0.13955	0.99935
XLOC_002244	XLOC_002244	ABCB10	chr1:229652328-229694442	OK	12.7803	19.9006	-0.638889	-1.48382	0.1396	0.99935
XLOC_005469	XLOC_005469	MYL6B	chr12:56546203-56551771	OK	52.2567	33.0869	0.659358	1.47213	0.13965	0.99935
XLOC_025975	XLOC_025975	-	chr9:21681453-21682636	OK	0.101769	1.10318	-3.43829	-2.25896	0.13975	0.99935
XLOC_023894	XLOC_023894	-	chr7:56636183-56636324	OK	26.987	277.888	-3.36417	-2.21163	0.14	0.99935
XLOC_006932	XLOC_006932	-	chr13:45901177-45902428	OK	0.19068	1.13669	-2.57561	-1.85011	0.14005	0.99935
XLOC_023306	XLOC_023306	ZFAND2A	chr7:1192542-1199855	OK	30.3212	17.8894	0.761222	1.47582	0.14005	0.99935
XLOC_002106	XLOC_002106	-	chr1:200434416-200452634	OK	1.17166	0.149366	2.97163	2.05509	0.1402	0.99935
XLOC_017917	XLOC_017917	-	chr3:38572310-38575128	OK	0.245881	0.728561	-1.56709	-1.52292	0.1403	0.99935
XLOC_015097	XLOC_015097	LINC00493	chr20:18547887-18550205	OK	114.641	73.1205	0.648779	1.42875	0.14035	0.99935
XLOC_024989	XLOC_024989	KANK1	chr9:504702-746104	OK	9.41806	6.08188	0.630913	1.44893	0.1404	0.99935
XLOC_015252	XLOC_015252	EYA2	chr20:45523262-45817492	OK	2.44142	1.08933	1.16428	1.4667	0.14045	0.99935
XLOC_025573	XLOC_025573	IGFBPL1	chr9:38406521-38424489	OK	5.43021	9.1268	-0.749101	-1.47277	0.1406	0.99935
XLOC_002698	XLOC_002698	BAMBI	chr10:28966385-28972883	OK	88.9464	59.3804	0.582949	1.46412	0.14065	0.99935
XLOC_014238	XLOC_014238	TEX261	chr2:71213067-71222001	OK	26.3775	39.2163	-0.572148	-1.43082	0.1408	0.99935
XLOC_002428	XLOC_002428	-	chr1:115732998-115733833	OK	0.207193	1.349	-2.70285	-1.90896	0.14085	0.99935
XLOC_009586	XLOC_009586	MLKL	chr16:74705752-74735112	OK	9.30092	5.57888	0.737397	1.44876	0.141	0.99935
XLOC_000252	XLOC_000252	KHDRBS1	chr1:32479490-32509472	OK	40.405	59.8121	-0.565904	-1.45397	0.1411	0.99935
XLOC_007386	XLOC_007386	SNORA28	chr14:103800492-103811361	OK	57.7575	0	inf	#NAME?	0.1411	0.99935
XLOC_022981	XLOC_022981	SRRM3	chr7:75831215-75916605	OK	3.07912	1.42419	1.11238	1.48298	0.1412	0.99935
XLOC_024678	XLOC_024678	SNORA72	chr8:99053937-99057818	OK	0	21.7636	#NAME?	#NAME?	0.1412	0.99935
XLOC_005015	XLOC_005015	THY1	chr11:119252487-119369944	OK	3.22121	1.43881	1.16273	1.48575	0.14135	0.99935
XLOC_014953	XLOC_014953	-	chr2:181737419-181738028	OK	5.35465	11.8964	-1.15166	-1.43643	0.1414	0.99935
XLOC_010918	XLOC_010918	TEX2	chr17:62223146-62340653	OK	6.6359	10.2277	-0.624121	-1.47245	0.14145	0.99935
XLOC_010990	XLOC_010990	UBE2O	chr17:74385611-74466199	OK	9.31223	14.2151	-0.610224	-1.45407	0.14155	0.99935
XLOC_019997	XLOC_019997	SNCB	chr5:176047209-176057557	OK	0.0732335	0.81688	-3.47955	-1.92002	0.1417	0.99935
XLOC_004713	XLOC_004713	INTS5	chr11:62414319-62420774	OK	10.7845	17.2793	-0.680083	-1.47786	0.1417	0.99935
XLOC_013386	XLOC_013386	EHD3	chr2:31456810-31492296	OK	8.96961	5.58746	0.682853	1.45428	0.1417	0.99935
XLOC_002868	XLOC_002868	FAM22D	chr10:88962866-89130452	OK	1.09674	5.32851	-2.28051	-1.36041	0.14175	0.99935
XLOC_009659	XLOC_009659	-	chr16:446686-447049	OK	4.71154	0.594593	2.98623	2.06801	0.14195	0.99935
XLOC_006555	XLOC_006555	BRCA2	chr13:32889616-32973809	OK	3.14634	4.7747	-0.601736	-1.42407	0.142	0.99935
XLOC_017901	XLOC_017901	-	chr3:10034804-10035695	OK	0.143248	1.39867	-3.28746	-2.17057	0.14205	0.99935
XLOC_021147	XLOC_021147	COL21A1	chr6:55921387-56112378	OK	1.27431	0.558887	1.18908	1.54316	0.14205	0.99935
XLOC_025064	XLOC_025064	UNC13B	chr9:35161976-35405335	OK	4.67137	7.22608	-0.629367	-1.44051	0.1421	0.99935
XLOC_017688	XLOC_017688	TMCC1	chr3:129366627-129612430	OK	7.16419	4.51846	0.664971	1.45997	0.1421	0.99935
XLOC_025741	XLOC_025741	LPAR1	chr9:113635478-113801406	OK	19.1932	12.414	0.628627	1.44994	0.14225	0.99935
XLOC_017870	XLOC_017870	APOD	chr3:195295572-195311076	OK	0.739415	0.0996512	2.89143	1.99576	0.14235	0.99935
XLOC_020322	XLOC_020322	BTN3A1,BTN3A2,BTN3A3	chr6:26365397-26482737	OK	6.09902	2.96926	1.03848	1.42134	0.1424	0.99935
XLOC_011723	XLOC_011723	CRB3	chr19:6464238-6481798	OK	5.29545	1.78264	1.57074	1.36862	0.14245	0.99935
XLOC_019653	XLOC_019653	TTC33	chr5:40711677-40756072	OK	8.64779	5.47797	0.658692	1.45886	0.1427	0.99935
XLOC_026292	XLOC_026292	USP11	chrX:47092313-47107727	OK	22.7217	34.1079	-0.586038	-1.46921	0.14275	0.99935
XLOC_026867	XLOC_026867	RGAG4	chrX:71130937-71363424	OK	0.851387	1.801	-1.08091	-1.4263	0.14285	0.99935
XLOC_006206	XLOC_006206	NT5DC3	chr12:104165919-104234994	OK	4.66254	7.24998	-0.636861	-1.44444	0.14285	0.99935
XLOC_010365	XLOC_010365	TBCD	chr17:80709816-80901459	OK	18.1723	27.0259	-0.572606	-1.42869	0.14295	0.99935
XLOC_001129	XLOC_001129	MTR	chr1:236958525-237067474	OK	4.92768	7.38532	-0.583752	-1.43102	0.143	0.99935
XLOC_009392	XLOC_009392	ARHGAP17	chr16:24930711-25026908	OK	4.00097	6.82377	-0.770217	-1.48276	0.1431	0.99935
XLOC_010374	XLOC_010374	NXN	chr17:702552-882998	OK	17.5741	27.2126	-0.630827	-1.46677	0.14315	0.99935
XLOC_010247	XLOC_010247	RGS9	chr17:63133455-63223821	OK	0.434878	0.118226	1.87906	1.44674	0.14325	0.99935
XLOC_000817	XLOC_000817	LOC100505633	chr1:159931013-159948876	OK	0.508458	0.0718255	2.82356	1.9382	0.14325	0.99935
XLOC_024090	XLOC_024090	CDCA2	chr8:25316493-25372913	OK	20.5745	30.9822	-0.590583	-1.41913	0.14335	0.99935
XLOC_026531	XLOC_026531	SLC25A43	chrX:118533257-118588437	OK	23.8933	15.2722	0.645697	1.47088	0.14335	0.99935
XLOC_023078	XLOC_023078	AP1S1	chr7:100797685-100808852	OK	76.965	51.0469	0.592379	1.42728	0.1434	0.99935
XLOC_018896	XLOC_018896	DDX60,DDX60L	chr4:169137441-169402041	OK	7.67195	4.94439	0.633801	1.43192	0.14345	0.99935
XLOC_018362	XLOC_018362	ANK2	chr4:113739238-114304896	OK	1.42558	0.768567	0.891304	1.44911	0.14345	0.99935
XLOC_004508	XLOC_004508	LMO1	chr11:8245854-8285406	OK	1.29366	0.363477	1.83152	1.40518	0.14345	0.99935
XLOC_010934	XLOC_010934	WIPI1	chr17:66417421-66453659	OK	13.6445	8.16409	0.740955	1.44535	0.1435	0.99935
XLOC_002345	XLOC_002345	-	chr1:16541905-16543099	OK	1.10738	0.290999	1.92806	1.57305	0.14355	0.99935
XLOC_020139	XLOC_020139	-	chr5:90575407-90576594	OK	0.270312	1.02555	-1.9237	-1.56565	0.14395	0.99935
XLOC_008334	XLOC_008334	PPP1R14D	chr15:41107642-41120907	OK	1.81234	0.10246	4.14473	2.35835	0.144	0.99935
XLOC_018272	XLOC_018272	-	chr4:76464737-76472486	OK	0.307011	0.74388	-1.27678	-1.5015	0.1441	0.99935
XLOC_007810	XLOC_007810	-	chr14:102414675-102415836	OK	0.589554	2.03009	-1.78385	-1.59842	0.14415	0.99935
XLOC_019449	XLOC_019449	G3BP1	chr5:151151475-151191404	OK	80.7815	123.159	-0.60843	-1.42983	0.14415	0.99935
XLOC_024603	XLOC_024603	TRAM1	chr8:71485452-71520694	OK	347.698	229.829	0.597275	1.45879	0.14415	0.99935
XLOC_018445	XLOC_018445	TMEM144	chr4:159131370-159176439	OK	8.42299	5.05486	0.736661	1.43749	0.1442	0.99935
XLOC_003074	XLOC_003074	MTG1	chr10:135207462-135238121	OK	15.8015	25.6184	-0.697121	-1.44195	0.14435	0.99935
XLOC_003682	XLOC_003682	RASSF7	chr11:560941-564025	OK	39.5801	24.6557	0.682853	1.43973	0.1446	0.99935
XLOC_012763	XLOC_012763	RHPN2	chr19:33463147-33555824	OK	54.6366	36.2947	0.590109	1.44133	0.1448	0.99935
XLOC_024060	XLOC_024060	ATP6V1B2	chr8:20054703-20079207	OK	25.9874	38.9644	-0.584343	-1.4572	0.14495	0.99935
XLOC_010392	XLOC_010392	SMG6	chr17:1963132-2207069	OK	7.51899	11.2918	-0.586661	-1.41107	0.1452	0.99935
XLOC_002564	XLOC_002564	-	chr1:218670114-218673493	OK	0.202835	0.589375	-1.53888	-1.49024	0.14525	0.99935
XLOC_026364	XLOC_026364	MAGED2,TRO	chrX:54834170-54957865	OK	52.6787	35.3069	0.577269	1.43701	0.14545	0.99935
XLOC_012823	XLOC_012823	LGALS4	chr19:39292310-39303740	OK	1.03116	0.172793	2.57715	1.84278	0.14555	0.99935
XLOC_002111	XLOC_002111	TMEM9	chr1:201103897-201123632	OK	75.6804	50.908	0.572027	1.40958	0.1456	0.99935
XLOC_013397	XLOC_013397	RASGRP3	chr2:33661415-33789798	OK	0.536557	0.186618	1.52364	1.60007	0.1456	0.99935
XLOC_011836	XLOC_011836	LOC113230	chr19:14183570-14185874	OK	6.94326	2.69685	1.36434	1.54899	0.14565	0.99935
XLOC_027013	XLOC_027013	ENOX2	chrX:129757356-130037226	OK	4.02579	6.70387	-0.735722	-1.45586	0.1457	0.99935
XLOC_027143	XLOC_027143	F8	chrX:154064063-154289018	OK	6.06556	2.09804	1.5316	1.44973	0.14575	0.99935
XLOC_011435	XLOC_011435	-	chr18:3347710-3370089	OK	1.35505	0.237747	2.51084	1.80764	0.1458	0.99935
XLOC_016135	XLOC_016135	BCRP2	chr22:21457267-21476575	OK	0.388998	0.0686809	2.50178	1.80805	0.14585	0.99935
XLOC_012442	XLOC_012442	C2CD4C	chr19:405442-409170	OK	0.53618	0.0940708	2.5109	1.80232	0.14585	0.99935
XLOC_017847	XLOC_017847	BCL6	chr3:187416046-187463513	OK	7.81658	4.59309	0.767075	1.46013	0.146	0.99935
XLOC_018438	XLOC_018438	NPY2R	chr4:156129780-156138228	OK	0.627206	0.232585	1.43118	1.44431	0.146	0.99935
XLOC_021073	XLOC_021073	-	chr6:41491633-41513947	OK	2.04362	0.459123	2.15417	1.10963	0.146	0.99935
XLOC_009130	XLOC_009130	MARVELD3	chr16:71660069-71675868	OK	0.503962	0.0362403	3.79765	2.04251	0.146	0.99935
XLOC_015453	XLOC_015453	VSX1	chr20:25050603-25063015	OK	1.75911	0.771924	1.18831	1.3171	0.14605	0.99935
XLOC_006440	XLOC_006440	-	chr12:56905122-56905736	OK	25.4566	44.2497	-0.797629	-1.45701	0.14615	0.99935
XLOC_000085	XLOC_000085	UBIAD1	chr1:11333254-11358521	OK	3.24838	5.64133	-0.796315	-1.42472	0.14615	0.99935
XLOC_013815	XLOC_013815	DUSP19	chr2:183943286-183965783	OK	4.17133	2.44457	0.77093	1.43466	0.14615	0.99935
XLOC_000522	XLOC_000522	ABCA4	chr1:94458393-94586705	OK	0.675032	0.171492	1.97681	1.46696	0.14635	0.99935
XLOC_008217	XLOC_008217	MESP2	chr15:90319588-90321982	OK	1.23658	0.245059	2.33515	1.69111	0.14635	0.99935
XLOC_024461	XLOC_024461	REEP4	chr8:21995532-21999448	OK	14.522	24.5261	-0.756081	-1.42818	0.1467	0.99935
XLOC_017462	XLOC_017462	AMT,NICN1	chr3:49454210-49466757	OK	6.31983	3.62854	0.800498	1.40162	0.14675	0.99935
XLOC_006858	XLOC_006858	ABCC4	chr13:95672082-95954697	OK	27.9358	18.7604	0.574425	1.42038	0.14695	0.99935
XLOC_016764	XLOC_016764	FBXL2	chr3:33318933-33428757	OK	8.10493	4.79792	0.75639	1.44359	0.14695	0.99935
XLOC_015712	XLOC_015712	-	chr20:48532884-48534771	OK	0.139838	0.540926	-1.95167	-1.56258	0.147	0.99935
XLOC_008988	XLOC_008988	ITGAM	chr16:31271287-31344213	OK	0.527486	0.187276	1.49396	1.5037	0.147	0.99935
XLOC_000147	XLOC_000147	PAX7	chr1:18957499-19075368	OK	1.17124	0.495177	1.24201	1.38728	0.1471	0.99935
XLOC_023615	XLOC_023615	GPC2	chr7:99767228-99774990	OK	0.769636	0.208321	1.88537	1.65233	0.1472	0.99935
XLOC_019958	XLOC_019958	-	chr5:158931769-158938732	OK	5.81257	0.403331	3.84914	2.32335	0.14725	0.99935
XLOC_007133	XLOC_007133	PRKCH	chr14:61788514-62017698	OK	2.90067	1.49831	0.953049	1.45495	0.14785	0.99935
XLOC_005398	XLOC_005398	SLC4A8	chr12:51818593-51902980	OK	0.522746	1.22422	-1.22769	-1.42472	0.1479	0.99935
XLOC_015199	XLOC_015199	LBP	chr20:36974884-37005653	OK	0.631355	0.114606	2.46177	1.77326	0.1479	0.99935
XLOC_023825	XLOC_023825	SHH	chr7:155592676-155605135	OK	2.10628	0.761542	1.4677	1.46571	0.14805	0.99935
XLOC_020822	XLOC_020822	SERPINB1	chr6:2832565-2842229	OK	84.5169	56.6397	0.577426	1.41287	0.14815	0.99935
XLOC_013736	XLOC_013736	KIF5C	chr2:149632791-149883273	OK	0.222059	0.534566	-1.26742	-1.48942	0.1482	0.99935
XLOC_010265	XLOC_010265	KCNJ2	chr17:68165675-68176183	OK	0.607332	0.244185	1.31451	1.45468	0.1482	0.99935
XLOC_005598	XLOC_005598	GAS2L3	chr12:100967450-101022010	OK	6.93714	10.7537	-0.63242	-1.42412	0.1483	0.99935
XLOC_027065	XLOC_027065	LDOC1	chrX:140269929-140271330	OK	9.68995	17.8939	-0.884907	-1.42166	0.1484	0.99935
XLOC_005495	XLOC_005495	LOC100130776	chr12:58118075-58135944	OK	28.8084	17.3177	0.734243	1.43841	0.14855	0.99935
XLOC_001005	XLOC_001005	CDK18	chr1:205473683-205501921	OK	0.636116	0.227188	1.4854	1.41216	0.14855	0.99935
XLOC_000234	XLOC_000234	PHACTR4	chr1:28696092-28826881	OK	2.98728	4.86595	-0.703887	-1.41872	0.14875	0.99935
XLOC_024668	XLOC_024668	TP53INP1	chr8:95938199-95961615	OK	5.17354	8.105	-0.647659	-1.41317	0.1491	0.99935
XLOC_016176	XLOC_016176	SGSM1	chr22:25202135-25322813	OK	0.708012	0.286919	1.30313	1.50601	0.14915	0.99935
XLOC_017964	XLOC_017964	-	chr3:98621061-98622419	OK	0.144533	0.814462	-2.49445	-1.78593	0.14925	0.99935
XLOC_000129	XLOC_000129	SPEN	chr1:16160709-16268241	OK	2.18283	3.40422	-0.641126	-1.33779	0.1494	0.99935
XLOC_027378	XLOC_027378	CD24	chrY:21094584-21239302	OK	228.857	156.648	0.546918	1.40568	0.14945	0.99935
XLOC_000695	XLOC_000695	MLLT11	chr1:151032150-151040973	OK	30.2847	19.8266	0.611148	1.43213	0.14945	0.99935
XLOC_020305	XLOC_020305	HIST1H3A	chr6:26020717-26021186	OK	177.73	272.117	-0.614535	-1.41886	0.1496	0.99935
XLOC_026066	XLOC_026066	-	chr9:75746958-75748341	OK	0.42463	1.41111	-1.73255	-1.57139	0.14975	0.99935
XLOC_015413	XLOC_015413	JAG1	chr20:10618331-10654694	OK	27.0269	18.3743	0.556709	1.4288	0.14975	0.99935
XLOC_004909	XLOC_004909	SNORA8	chr11:93394815-93474703	OK	0	77.6662	#NAME?	#NAME?	0.1501	0.99935
XLOC_004996	XLOC_004996	MPZL3	chr11:118097492-118123100	OK	1.0726	0.42391	1.33928	1.38056	0.1502	0.99935
XLOC_018373	XLOC_018373	SYNPO2	chr4:119809995-119982402	OK	2.2632	1.34578	0.749917	1.43135	0.15035	0.99935
XLOC_014547	XLOC_014547	SLC40A1	chr2:190425276-190446036	OK	29.541	19.7135	0.583536	1.42012	0.1504	0.99935
XLOC_019968	XLOC_019968	ODZ2	chr5:166711842-167696448	OK	3.90455	0.671018	2.54073	1.52451	0.15045	0.99935
XLOC_023711	XLOC_023711	RBM28	chr7:127937737-127983978	OK	7.88706	12.6504	-0.681622	-1.40617	0.1505	0.99935
XLOC_006644	XLOC_006644	SLITRK5	chr13:88324414-88331918	OK	1.89319	0.903955	1.0665	1.43394	0.1505	0.99935
XLOC_023464	XLOC_023464	FIGNL1	chr7:50511831-50518088	OK	13.0519	19.8033	-0.601485	-1.40224	0.15065	0.99935
XLOC_021560	XLOC_021560	-	chr6:127393162-127520471	OK	0	1.57809	#NAME?	#NAME?	0.1507	0.99935
XLOC_018604	XLOC_018604	TLR1	chr4:38793389-38806661	OK	2.40595	1.13459	1.08444	1.42549	0.1508	0.99935
XLOC_018403	XLOC_018403	MGST2	chr4:140586921-141075233	OK	53.3991	25.8326	1.04762	1.49699	0.15095	0.99935
XLOC_000965	XLOC_000965	CAMSAP2	chr1:200708030-200830045	OK	10.9173	16.146	-0.564567	-1.42418	0.15105	0.99935
XLOC_014240	XLOC_014240	PAIP2B	chr2:71409867-71454233	OK	0.778828	1.50644	-0.951764	-1.39934	0.15115	0.99935
XLOC_002979	XLOC_002979	GSTO2	chr10:106028630-106059176	OK	2.0877	0.641127	1.70323	1.59817	0.15115	0.99935
XLOC_010183	XLOC_010183	ABCC3	chr17:48711742-48785309	OK	111.489	71.853	0.633782	1.3709	0.1514	0.99935
XLOC_006083	XLOC_006083	STAT6	chr12:57482676-57505572	OK	32.4301	21.1747	0.614992	1.45063	0.15155	0.99935
XLOC_010169	XLOC_010169	FLJ45513	chr17:47915670-47926199	OK	0.584303	0.168142	1.79704	1.47438	0.15155	0.99935
XLOC_005966	XLOC_005966	RND1	chr12:49250915-49259653	OK	9.19571	5.10298	0.84962	1.41511	0.15165	0.99935
XLOC_003253	XLOC_003253	SLC16A9	chr10:61410521-61469649	OK	0.578533	0.204643	1.49929	1.4767	0.15165	0.99935
XLOC_014732	XLOC_014732	KIF1A	chr2:241653180-241759756	OK	0.357543	0.796146	-1.15492	-1.49399	0.1518	0.99935
XLOC_013527	XLOC_013527	POLE4	chr2:75185774-75196861	OK	87.7512	132.895	-0.598794	-1.39073	0.1519	0.99935
XLOC_010276	XLOC_010276	GPRC5C	chr17:72427666-72443568	OK	33.587	21.7075	0.629709	1.41567	0.152	0.99935
XLOC_005127	XLOC_005127	-	chr11:63948356-63949775	OK	0.192428	0.714899	-1.89342	-1.51296	0.15205	0.99935
XLOC_020100	XLOC_020100	-	chr5:58182057-58184752	OK	0.162872	0.529023	-1.69959	-1.52321	0.1521	0.99935
XLOC_010787	XLOC_010787	MAP3K14	chr17:43325255-43394414	OK	6.51548	10.7296	-0.719656	-1.41307	0.15215	0.99935
XLOC_020104	XLOC_020104	-	chr5:60586379-60588105	OK	0.617399	0.167198	1.88465	1.52178	0.1522	0.99935
XLOC_002790	XLOC_002790	STOX1	chr10:70587293-70655209	OK	1.43294	2.73973	-0.935058	-1.37032	0.15235	0.99935
XLOC_016734	XLOC_016734	PLCL2	chr3:16926451-17132098	OK	4.94875	2.87571	0.783146	1.27266	0.15235	0.99935
XLOC_026087	XLOC_026087	-	chr9:98801179-98802813	OK	0.16408	0.609436	-1.89308	-1.51268	0.15245	0.99935
XLOC_002932	XLOC_002932	CNNM1	chr10:101088855-101154087	OK	14.5233	9.67791	0.585603	1.42172	0.15275	0.99935
XLOC_018537	XLOC_018537	NOP14	chr4:2936645-2965317	OK	12.9207	19.9473	-0.626515	-1.38821	0.1529	0.99935
XLOC_005831	XLOC_005831	CLEC2B	chr12:10004967-10022458	OK	1.7813	0.757579	1.23346	1.44919	0.153	0.99935
XLOC_020845	XLOC_020845	TFAP2A	chr6:10396915-10419797	OK	2.59927	4.73534	-0.865359	-1.45705	0.1531	0.99935
XLOC_004548	XLOC_004548	SERGEF	chr11:17809595-18034637	OK	20.5262	12.5776	0.70661	1.40294	0.15315	0.99935
XLOC_019136	XLOC_019136	FBXO4	chr5:41925355-41941672	OK	10.029	5.64221	0.82984	1.4162	0.15315	0.99935
XLOC_014473	XLOC_014473	IFIH1	chr2:163123588-163175204	OK	1.32055	0.495719	1.41355	1.39503	0.15315	0.99935
XLOC_005049	XLOC_005049	TMEM218	chr11:124965879-124981497	OK	14.2358	8.56534	0.732937	1.39647	0.15335	0.99935
XLOC_002871	XLOC_002871	PAPSS2	chr10:89419475-89507462	OK	33.3097	22.5243	0.564464	1.41687	0.1534	0.99935
XLOC_003637	XLOC_003637	-	chr10:101192149-101194465	OK	0.0479245	0.380563	-2.9893	-1.96436	0.15345	0.99935
XLOC_018064	XLOC_018064	TACC3	chr4:1723216-1746905	OK	15.8382	23.8676	-0.591643	-1.40537	0.15345	0.99935
XLOC_018610	XLOC_018610	C4orf34	chr4:39548950-39640649	OK	41.45	26.2319	0.660052	1.37858	0.15345	0.99935
XLOC_023293	XLOC_023293	NOM1	chr7:156742415-156766015	OK	3.36721	5.72132	-0.764796	-1.38277	0.1536	0.99935
XLOC_000088	XLOC_000088	FBXO6	chr1:11724149-11734409	OK	5.66284	2.69436	1.07158	1.41941	0.1536	0.99935
XLOC_017128	XLOC_017128	PLS1	chr3:142315228-142432505	OK	38.8024	26.7186	0.538303	1.38032	0.154	0.99935
XLOC_011407	XLOC_011407	CNDP2	chr18:72163499-72190689	OK	11.369	16.9948	-0.579991	-1.40853	0.15405	0.99935
XLOC_011257	XLOC_011257	SMCHD1	chr18:2655682-2805173	OK	8.1925	12.0951	-0.562051	-1.41939	0.1541	0.99935
XLOC_003593	XLOC_003593	-	chr10:65275933-65276771	OK	0.154692	1.17502	-2.92522	-1.91574	0.15415	0.99935
XLOC_009938	XLOC_009938	MAP2K3	chr17:21187967-21218551	OK	7.86919	12.9605	-0.719837	-1.42997	0.15435	0.99935
XLOC_016022	XLOC_016022	UBE2G2	chr21:46188494-46221751	OK	12.6307	19.1493	-0.600356	-1.39138	0.1544	0.99935
XLOC_001602	XLOC_001602	SERBP1	chr1:67873209-67896203	OK	19.2224	28.1006	-0.547811	-1.40562	0.1546	0.99935
XLOC_002982	XLOC_002982	ADD3	chr10:111705316-111895323	OK	19.1117	12.8535	0.572297	1.40017	0.1547	0.99935
XLOC_000989	XLOC_000989	ADORA1	chr1:203096835-203136533	OK	1.05328	0.381147	1.46647	1.48894	0.15475	0.99935
XLOC_023944	XLOC_023944	-	chr7:115995426-115996322	OK	0.142255	1.02885	-2.85448	-1.86487	0.1548	0.99935
XLOC_008500	XLOC_008500	STRA6	chr15:74471681-74513931	OK	31.0719	19.6598	0.66036	1.3637	0.1549	0.99935
XLOC_011028	XLOC_011028	AZI1	chr17:79163390-79196784	OK	6.18067	9.99034	-0.692772	-1.39581	0.15495	0.99935
XLOC_012338	XLOC_012338	CACNG7	chr19:54412720-54446969	OK	2.65959	1.0367	1.3592	1.45327	0.15495	0.99935
XLOC_004372	XLOC_004372	TMEM45B	chr11:129685740-129729898	OK	0.559061	0.158826	1.81556	1.5244	0.15495	0.99935
XLOC_012853	XLOC_012853	SERTAD1	chr19:40928408-40931932	OK	48.0775	72.8081	-0.598737	-1.40773	0.155	0.99935
XLOC_003514	XLOC_003514	-	chr10:134246266-134258460	OK	1.1016	0.385907	1.51328	1.50878	0.1551	0.99935
XLOC_008762	XLOC_008762	SOX8	chr16:1031807-1036979	OK	0.486313	0.0932312	2.383	1.71305	0.1551	0.99935
XLOC_023062	XLOC_023062	NYAP1	chr7:100080333-100101054	OK	1.16859	0.452162	1.36986	1.45885	0.15515	0.99935
XLOC_008572	XLOC_008572	NMB	chr15:85198359-85201802	OK	26.4249	14.7493	0.841255	1.42055	0.1552	0.99935
XLOC_017431	XLOC_017431	CDC25A	chr3:48198665-48229889	OK	3.07748	5.2529	-0.771362	-1.4095	0.1555	0.99935
XLOC_020586	XLOC_020586	SH3BGRL2	chr6:80340999-80413369	OK	2.17508	1.11635	0.962271	1.44318	0.15555	0.99935
XLOC_015158	XLOC_015158	BPIFB1	chr20:31870940-31897684	OK	0.435714	0.0720176	2.59696	1.77126	0.15565	0.99935
XLOC_003026	XLOC_003026	TACC2	chr10:123748688-124014058	OK	26.8595	17.4157	0.625045	1.40647	0.1557	0.99935
XLOC_024378	XLOC_024378	RPL23AP53	chr8:158275-197339	OK	1.32231	2.3643	-0.838352	-1.38422	0.1558	0.99935
XLOC_025031	XLOC_025031	IFNA1	chr9:21440452-21442659	OK	0.454652	0.132484	1.77894	1.34794	0.15595	0.99935
XLOC_002661	XLOC_002661	VIM	chr10:17270257-17280379	OK	561.785	876.768	-0.642177	-1.40273	0.15605	0.99935
XLOC_020406	XLOC_020406	SNORA38	chr6:31588446-31605554	OK	62.4191	0	inf	#NAME?	0.15635	0.99935
XLOC_022979	XLOC_022979	SNORA14A	chr7:75544419-75623992	OK	0	22.1259	#NAME?	#NAME?	0.1564	0.99935
XLOC_020052	XLOC_020052	-	chr5:1345283-1350950	OK	2.48512	4.20609	-0.759161	-1.43804	0.1567	0.99935
XLOC_026127	XLOC_026127	-	chr9:132344922-132345892	OK	1.2042	0.233222	2.36829	1.70139	0.1567	0.99935
XLOC_024951	XLOC_024951	-	chr8:124460882-124462124	OK	0.256384	0.903139	-1.81664	-1.47717	0.1568	0.99935
XLOC_005394	XLOC_005394	METTL7A	chr12:51318533-51326300	OK	1.15742	0.47149	1.29561	1.43657	0.1568	0.99935
XLOC_017734	XLOC_017734	PLSCR1,PLSCR2	chr3:146151074-146262628	OK	40.2132	26.9673	0.576457	1.36727	0.15695	0.99935
XLOC_000482	XLOC_000482	SAMD13	chr1:84764048-84816481	OK	1.81861	0.659639	1.46308	1.48226	0.157	0.99935
XLOC_022855	XLOC_022855	ANLN	chr7:36363664-36493400	OK	35.6182	52.7301	-0.566011	-1.38014	0.15715	0.99935
XLOC_010075	XLOC_010075	FKBP10	chr17:39958196-39979469	OK	56.2835	36.0605	0.642295	1.36366	0.1572	0.99935
XLOC_021428	XLOC_021428	-	chr6:12483495-12485462	OK	0.190853	0.682118	-1.83756	-1.54042	0.1574	0.99935
XLOC_015422	XLOC_015422	BFSP1	chr20:17474549-17543725	OK	5.45841	3.01976	0.854049	1.41364	0.1574	0.99935
XLOC_025531	XLOC_025531	ENHO	chr9:34521039-34523037	OK	1.73761	0.485903	1.83836	1.50739	0.1574	0.99935
XLOC_020099	XLOC_020099	-	chr5:57554674-57555675	OK	0.206969	1.12226	-2.43893	-1.75222	0.1575	0.99935
XLOC_017353	XLOC_017353	EFHB	chr3:19920965-19975706	OK	0.835064	0.197024	2.08351	1.56315	0.1575	0.99935
XLOC_018018	XLOC_018018	-	chr3:172466038-172468157	OK	0.510206	1.33369	-1.38627	-1.45311	0.1577	0.99935
XLOC_013584	XLOC_013584	CNNM3	chr2:97480705-97509758	OK	7.20253	11.3335	-0.654023	-1.37501	0.15795	0.99935
XLOC_008924	XLOC_008924	SLC5A11	chr16:24855965-24922944	OK	1.9339	0.701674	1.46264	1.42866	0.15795	0.99935
XLOC_020042	XLOC_020042	TRIM7	chr5:180619066-180632177	OK	21.8587	12.0333	0.861175	1.39587	0.15805	0.99935
XLOC_007141	XLOC_007141	MTHFD1	chr14:64854758-64926725	OK	25.0715	37.1492	-0.567283	-1.44116	0.1582	0.99935
XLOC_019361	XLOC_019361	REEP2	chr5:137774775-137782658	OK	5.53884	2.75452	1.00778	1.44212	0.1583	0.99935
XLOC_013181	XLOC_013181	-	chr19:4799922-4800894	OK	0.171597	0.977071	-2.50944	-1.76141	0.15845	0.99935
XLOC_016115	XLOC_016115	COMT	chr22:19863039-20004309	OK	33.8696	20.8842	0.69758	1.38835	0.1585	0.99935
XLOC_016698	XLOC_016698	CRELD1	chr3:9975486-9994078	OK	9.37044	5.24488	0.837206	1.39651	0.1585	0.99935
XLOC_000254	XLOC_000254	TMEM39B	chr1:32538502-32568467	OK	2.18651	4.80039	-1.13452	-1.39937	0.1586	0.99935
XLOC_005102	XLOC_005102	-	chr11:27180088-27180433	OK	1.00066	5.25934	-2.39393	-1.71717	0.1592	0.99935
XLOC_014857	XLOC_014857	-	chr2:102681016-102682172	OK	0.243994	0.869083	-1.83265	-1.46382	0.15935	0.99935
XLOC_018985	XLOC_018985	-	chr4:57253790-57255043	OK	0.222048	0.790767	-1.83238	-1.46361	0.15935	0.99935
XLOC_017444	XLOC_017444	PRKAR2A	chr3:48784012-48885750	OK	10.229	15.0919	-0.561112	-1.38817	0.15935	0.99935
XLOC_012929	XLOC_012929	EML2	chr19:46112238-46148775	OK	13.5353	8.13894	0.733812	1.41052	0.1594	0.99935
XLOC_009269	XLOC_009269	SNORD60	chr16:2198294-2205354	OK	4.45176	7.56666	-0.765279	-1.38394	0.15945	0.99935
XLOC_000759	XLOC_000759	ZBTB7B	chr1:154975105-154991001	OK	20.8835	13.6135	0.617325	1.41954	0.1597	0.99935
XLOC_003223	XLOC_003223	-	chr10:49195538-49200705	OK	3.00407	1.36404	1.13904	1.27161	0.15975	0.99935
XLOC_010363	XLOC_010363	FN3KRP	chr17:80674581-80685893	OK	28.9434	43.3837	-0.583919	-1.40235	0.1599	0.99935
XLOC_003089	XLOC_003089	LOC100216001	chr10:4692376-4720262	OK	0.53995	0.0552112	3.28979	1.65439	0.16015	0.99935
XLOC_008937	XLOC_008937	EIF3C,EIF3CL	chr16:28699878-28747053	OK	1.57057	2.85817	-0.863805	-1.34405	0.16035	0.99935
XLOC_005548	XLOC_005548	SYT1	chr12:79257772-79845788	OK	9.62964	6.27382	0.618137	1.39265	0.1605	0.99935
XLOC_025326	XLOC_025326	SPTAN1	chr9:131314824-131419129	OK	23.0824	36.8129	-0.673417	-1.36527	0.1606	0.99935
XLOC_024534	XLOC_024534	-	chr8:40190307-40201167	OK	0.544369	0.105132	2.37238	1.66072	0.1606	0.99935
XLOC_004237	XLOC_004237	KIAA1377	chr11:101761404-101871793	OK	1.69648	0.931786	0.86447	1.4184	0.1607	0.99935
XLOC_001369	XLOC_001369	IL28RA	chr1:24480646-24513765	OK	2.13779	1.10553	0.951387	1.37374	0.1609	0.99935
XLOC_006128	XLOC_006128	ZFC3H1	chr12:72003378-72074428	OK	3.53799	5.78171	-0.708566	-1.32775	0.1611	0.99935
XLOC_005730	XLOC_005730	-	chr12:127614549-127635171	OK	1.06377	0.501391	1.08517	1.36469	0.16115	0.99935
XLOC_002794	XLOC_002794	SRGN	chr10:70847335-70864567	OK	82.1219	55.3744	0.568548	1.39394	0.1613	0.99935
XLOC_002943	XLOC_002943	FAM178A	chr10:102671673-102724891	OK	9.51992	15.0582	-0.66153	-1.1047	0.1614	0.99935
XLOC_003512	XLOC_003512	STK32C	chr10:134020995-134121477	OK	11.7049	18.5552	-0.664711	-1.37143	0.16175	0.99935
XLOC_020251	XLOC_020251	RIOK1	chr6:7390061-7418270	OK	4.40842	7.3543	-0.738326	-1.3994	0.1618	0.99935
XLOC_017350	XLOC_017350	TBC1D5	chr3:17198653-17784352	OK	20.679	14.1456	0.547818	1.36551	0.1621	0.99935
XLOC_004389	XLOC_004389	IFITM3	chr11:318836-320946	OK	5.05949	1.85957	1.44402	1.44321	0.1622	0.99935
XLOC_012684	XLOC_012684	EPS15L1	chr19:16466148-16582788	OK	2.87507	5.15886	-0.843456	-1.38199	0.1623	0.99935
XLOC_000975	XLOC_000975	SHISA4	chr1:201857746-201915716	OK	18.0504	10.4749	0.7851	1.39402	0.1623	0.99935
XLOC_002849	XLOC_002849	TSPAN14	chr10:82214037-82282391	OK	33.1082	22.8596	0.534389	1.37081	0.16235	0.99935
XLOC_003257	XLOC_003257	ANK3	chr10:61786055-62493284	OK	1.97276	1.11131	0.82795	1.38957	0.1626	0.99935
XLOC_003581	XLOC_003581	-	chr10:47055582-47058923	OK	0.302502	0.783575	-1.37313	-1.43268	0.1627	0.99935
XLOC_021375	XLOC_021375	SNORA29	chr6:160181290-160210735	OK	0	13.4142	#NAME?	#NAME?	0.1628	0.99935
XLOC_000625	XLOC_000625	FAM46C	chr1:118148603-118171011	OK	0.183484	0.476578	-1.37706	-1.4451	0.16295	0.99935
XLOC_003301	XLOC_003301	PPP3CB	chr10:75196443-75255782	OK	6.29393	10.1546	-0.690103	-1.35449	0.1632	0.99935
XLOC_020405	XLOC_020405	PRRC2A	chr6:31588446-31605554	OK	17.5218	25.2252	-0.525709	-1.34624	0.1634	0.99935
XLOC_025779	XLOC_025779	TRAF1	chr9:123664670-123691451	OK	0.883578	0.380433	1.21572	1.39658	0.16345	0.99935
XLOC_007102	XLOC_007102	PTGER2	chr14:52781015-52795322	OK	0.913092	0.287924	1.66507	1.50686	0.16345	0.99935
XLOC_017176	XLOC_017176	SMC4	chr3:159974773-160167626	OK	27.0899	43.3378	-0.677871	-1.39009	0.1635	0.99935
XLOC_012136	XLOC_012136	FOSB	chr19:45971252-45979322	OK	11.7128	7.74427	0.596881	1.35863	0.16355	0.99935
XLOC_011106	XLOC_011106	-	chr17:20492235-20496107	OK	1.32305	0.620908	1.09141	1.352	0.16355	0.99935
XLOC_009300	XLOC_009300	TRAP1	chr16:3702939-3767598	OK	45.7779	66.7993	-0.545183	-1.36916	0.16365	0.99935
XLOC_010040	XLOC_010040	CDK12	chr17:37617563-37723842	OK	15.5124	22.3844	-0.529071	-1.35462	0.16365	0.99935
XLOC_024900	XLOC_024900	-	chr8:66509029-66510032	OK	0.165175	0.895638	-2.43892	-1.70713	0.1637	0.99935
XLOC_011127	XLOC_011127	-	chr17:30710670-30711982	OK	0.120303	0.651892	-2.43796	-1.70646	0.1637	0.99935
XLOC_021435	XLOC_021435	-	chr6:19613285-19613531	OK	458.319	288.835	0.666106	1.39576	0.16395	0.99935
XLOC_010214	XLOC_010214	YPEL2	chr17:57409052-57479095	OK	4.24434	2.51016	0.75776	1.40441	0.16395	0.99935
XLOC_008977	XLOC_008977	FBXL19	chr16:30934900-30960165	OK	13.2907	8.63975	0.621355	1.34709	0.16425	0.99935
XLOC_019504	XLOC_019504	BNIP1	chr5:172571444-172591390	OK	11.6184	6.55338	0.826106	1.37129	0.1643	0.99935
XLOC_004738	XLOC_004738	BAD	chr11:64037299-64056972	OK	81.1693	51.1578	0.665979	1.35827	0.16445	0.99935
XLOC_016474	XLOC_016474	PIK3IP1	chr22:31677578-31688520	OK	1.7573	0.747315	1.23358	1.40601	0.16445	0.99935
XLOC_025561	XLOC_025561	GNE	chr9:36214263-36277053	OK	26.3634	18.0292	0.548206	1.4061	0.1645	0.99935
XLOC_005142	XLOC_005142	-	chr11:68040500-68041513	OK	0.122404	0.796437	-2.70191	-1.7533	0.1646	0.99935
XLOC_023978	XLOC_023978	-	chr7:148925498-148927009	OK	0.0767919	0.499208	-2.70061	-1.75246	0.1646	0.99935
XLOC_022887	XLOC_022887	IGFBP1	chr7:45927958-45933267	OK	3.4103	1.47973	1.20457	1.4155	0.1646	0.99935
XLOC_018905	XLOC_018905	HMGB2	chr4:174250660-174255797	OK	21.4398	32.466	-0.598638	-1.3779	0.16465	0.99935
XLOC_017666	XLOC_017666	ALDH1L1	chr3:125822407-125916624	OK	0.370096	0.115859	1.67553	1.45236	0.1647	0.99935
XLOC_023831	XLOC_023831	PTPRN2	chr7:157331749-158380482	OK	0.647916	0.250421	1.37145	1.37423	0.16475	0.99935
XLOC_013127	XLOC_013127	PPP6R1,TMEM86B	chr19:55737710-55770383	OK	33.5736	48.3947	-0.527519	-1.34615	0.16495	0.99935
XLOC_011022	XLOC_011022	NPTX1	chr17:78440632-78450404	OK	2.11428	1.07802	0.971778	1.38892	0.16505	0.99935
XLOC_001297	XLOC_001297	AGMAT	chr1:15853350-15911608	OK	5.94457	2.65243	1.16426	1.36526	0.16505	0.99935
XLOC_018045	XLOC_018045	-	chr3:195676776-195679299	OK	0.305902	0.835931	-1.45032	-1.43217	0.16515	0.99935
XLOC_000766	XLOC_000766	TRIM46	chr1:155141883-155157447	OK	1.0094	0.158841	2.66784	0.919245	0.1652	0.99935
XLOC_000024	XLOC_000024	MXRA8	chr1:1286813-1293915	OK	1.65732	3.31695	-1.001	-1.17296	0.16525	0.99935
XLOC_011002	XLOC_011002	TK1	chr17:76164656-76183285	OK	75.6209	124.775	-0.722468	-1.37423	0.1654	0.99935
XLOC_005456	XLOC_005456	GDF11	chr12:56137063-56211540	OK	1.0368	3.00949	-1.53738	-1.36156	0.16545	0.99935
XLOC_008770	XLOC_008770	TELO2	chr16:1543351-1662109	OK	8.6744	15.6507	-0.851393	-1.34797	0.16545	0.99935
XLOC_019271	XLOC_019271	PAM	chr5:102091008-102366808	OK	6.81359	4.27446	0.672675	1.40482	0.16555	0.99935
XLOC_003895	XLOC_003895	DDB2	chr11:47236346-47290584	OK	36.5593	21.8399	0.743271	1.38892	0.1656	0.99935
XLOC_018879	XLOC_018879	PDGFC	chr4:157682762-157892546	OK	4.35333	2.35368	0.887199	1.40487	0.16565	0.99935
XLOC_010680	XLOC_010680	KRT12	chr17:39017429-39023462	OK	0.408609	0.0523568	2.96427	1.74883	0.1658	0.99935
XLOC_015889	XLOC_015889	C21orf15	chr21:15215453-15220685	OK	0.580108	0.168717	1.78172	1.37963	0.16605	0.99935
XLOC_002973	XLOC_002973	PDCD11	chr10:105156391-105212162	OK	11.8816	17.4595	-0.555282	-1.37316	0.1662	0.99935
XLOC_003710	XLOC_003710	MRPL23	chr11:1968501-1977839	OK	142.899	95.9758	0.574249	1.39861	0.16645	0.99935
XLOC_012057	XLOC_012057	ZNF546	chr19:40502942-40527810	OK	3.07778	1.80042	0.773558	1.37225	0.1666	0.99935
XLOC_001862	XLOC_001862	S100A4	chr1:153516094-153518282	OK	2409.09	1629.09	0.564422	1.3469	0.167	0.99935
XLOC_005129	XLOC_005129	-	chr11:65241973-65245425	OK	0.427947	1.02819	-1.2646	-1.40929	0.1671	0.99935
XLOC_027011	XLOC_027011	ZNF280C	chrX:129336553-129402922	OK	4.33103	6.90398	-0.672719	-1.35703	0.1671	0.99935
XLOC_026640	XLOC_026640	PLXNB3	chrX:153029650-153044801	OK	0.471667	0.186838	1.33598	1.33897	0.16725	0.99935
XLOC_024470	XLOC_024470	TNFRSF10D	chr8:22993103-23021540	OK	17.8326	11.7975	0.596029	1.38629	0.16735	0.99935
XLOC_018766	XLOC_018766	DDIT4L	chr4:101107026-101111655	OK	4.89416	2.68752	0.864785	1.35222	0.1675	0.99935
XLOC_005866	XLOC_005866	DUSP16	chr12:12626215-12715448	OK	8.1194	5.36528	0.597721	1.3571	0.16755	0.99935
XLOC_014912	XLOC_014912	-	chr2:139258850-139259240	OK	0.475942	2.9457	-2.62975	-1.70327	0.1677	0.99935
XLOC_004776	XLOC_004776	CATSPER1	chr11:65784222-65793988	OK	0.492998	0.124589	1.98441	1.59494	0.1677	0.99935
XLOC_005910	XLOC_005910	MANSC4	chr12:27915598-27924209	OK	0.630463	0.10694	2.5596	1.73916	0.16775	0.99935
XLOC_014784	XLOC_014784	-	chr2:32083169-32084480	OK	0.0903065	0.554596	-2.61854	-1.69601	0.1678	0.99935
XLOC_000257	XLOC_000257	CCDC28B	chr1:32666201-32670991	OK	2.71145	0.969875	1.48319	1.46227	0.1679	0.99935
XLOC_003986	XLOC_003986	CCDC86	chr11:60609428-60623444	OK	15.3385	23.566	-0.619551	-1.3392	0.16795	0.99935
XLOC_008475	XLOC_008475	ANP32A	chr15:69070874-69113261	OK	28.4416	41.7414	-0.553476	-1.38152	0.16795	0.99935
XLOC_008729	XLOC_008729	-	chr15:101404470-101405593	OK	0.685313	0.117311	2.54642	1.7302	0.16795	0.99935
XLOC_026553	XLOC_026553	RAB33A	chrX:129305772-129318844	OK	0.626755	0.107945	2.53761	1.72422	0.168	0.99935
XLOC_001236	XLOC_001236	CEP104	chr1:3728644-3773797	OK	3.18546	5.04832	-0.664302	-1.35299	0.16815	0.99935
XLOC_011359	XLOC_011359	SKA1	chr18:47901391-47920538	OK	10.0572	15.3833	-0.613138	-1.34417	0.16815	0.99935
XLOC_017144	XLOC_017144	LOC646903	chr3:149689065-149691029	OK	0.56432	1.44562	-1.35711	-1.4036	0.1682	0.99935
XLOC_020203	XLOC_020203	-	chr5:151191493-151194160	OK	0.247053	0.668713	-1.43657	-1.39203	0.16825	0.99935
XLOC_004240	XLOC_004240	BIRC3	chr11:102188180-102210135	OK	5.64834	3.69284	0.613095	1.35667	0.1683	0.99935
XLOC_001554	XLOC_001554	ORC1	chr1:52836662-52870143	OK	8.24134	12.7289	-0.627162	-1.36877	0.1685	0.99935
XLOC_005572	XLOC_005572	SOCS2	chr12:93959403-93970315	OK	5.16522	2.7296	0.920141	1.36175	0.1685	0.99935
XLOC_024203	XLOC_024203	LY96	chr8:74903563-74941307	OK	1.98564	0.427226	2.21653	1.48097	0.1685	0.99935
XLOC_010854	XLOC_010854	SPAG9	chr17:49039534-49198247	OK	25.491	36.8649	-0.532259	-1.35387	0.16855	0.99935
XLOC_011272	XLOC_011272	PTPRM	chr18:7567313-8406953	OK	20.413	14.0861	0.535213	1.33708	0.1687	0.99935
XLOC_023943	XLOC_023943	-	chr7:110070928-110072353	OK	0.820734	0.177866	2.20613	1.60677	0.1689	0.99935
XLOC_009217	XLOC_009217	AFG3L1P	chr16:90036154-90067195	OK	2.21891	4.39114	-0.984745	-1.34617	0.169	0.99935
XLOC_010960	XLOC_010960	FDXR	chr17:72858618-72869156	OK	58.3324	39.8332	0.550328	1.32716	0.169	0.99935
XLOC_003460	XLOC_003460	GFRA1	chr10:117816441-118033126	OK	1.77287	1.02145	0.795472	1.34164	0.169	0.99935
XLOC_003541	XLOC_003541	-	chr10:6785405-6786968	OK	0.246386	0.854194	-1.79364	-1.50125	0.1691	0.99935
XLOC_014122	XLOC_014122	XDH	chr2:31557185-31637611	OK	0.943087	0.428975	1.1365	1.38998	0.16915	0.99935
XLOC_025472	XLOC_025472	PLIN2	chr9:19115758-19127604	OK	17.3753	11.1027	0.646131	1.36723	0.1692	0.99935
XLOC_003607	XLOC_003607	-	chr10:70456673-70458869	OK	0.507695	0.14661	1.79198	1.47611	0.1692	0.99935
XLOC_004092	XLOC_004092	TMEM151A	chr11:66059372-66064135	OK	2.72444	1.19387	1.19031	1.38896	0.16925	0.99935
XLOC_002362	XLOC_002362	-	chr1:23628948-23630948	OK	0.187402	0.649477	-1.79314	-1.50083	0.16935	0.99935
XLOC_016368	XLOC_016368	MICAL3	chr22:18270415-18507325	OK	4.42142	6.62238	-0.58284	-1.32403	0.16935	0.99935
XLOC_001686	XLOC_001686	COL11A1	chr1:103342022-103574079	OK	0.851745	0.432712	0.977014	1.35443	0.16945	0.99935
XLOC_025735	XLOC_025735	EPB41L4B	chr9:111934253-112083021	OK	11.0654	7.09708	0.640762	1.3573	0.16955	0.99935
XLOC_023631	XLOC_023631	MUC12	chr7:100612903-100662230	OK	12.1212	3.28988	1.88143	1.44742	0.16965	0.99935
XLOC_015648	XLOC_015648	RGS19	chr20:62704533-62711351	OK	10.3687	5.44976	0.927971	1.37289	0.17	0.99935
XLOC_010572	XLOC_010572	PROCA1	chr17:27030387-27038872	OK	0.284251	0.81208	-1.51446	-1.43977	0.17005	0.99935
XLOC_013887	XLOC_013887	MAP2	chr2:210288770-210598835	OK	1.4106	2.50944	-0.831053	-1.37757	0.1702	0.99935
XLOC_002637	XLOC_002637	LOC100507127	chr10:6821559-6884868	OK	1.25291	0.540902	1.21184	1.39693	0.1707	0.99935
XLOC_002738	XLOC_002738	GPRIN2	chr10:46993068-47007999	OK	36.0871	20.9234	0.786366	1.33452	0.1709	0.99935
XLOC_017341	XLOC_017341	SH3BP5	chr3:15295690-15382901	OK	3.67954	6.28979	-0.773488	-1.35199	0.17095	0.99935
XLOC_003714	XLOC_003714	CD81	chr11:2398546-2418649	OK	53.8994	80.1522	-0.572473	-1.37633	0.17105	0.99935
XLOC_006794	XLOC_006794	ZC3H13	chr13:46528615-46626894	OK	2.47761	4.09411	-0.7246	-1.31666	0.1711	0.99935
XLOC_008447	XLOC_008447	RBPMS2	chr15:65032094-65067770	OK	0.298251	0.903843	-1.59954	-1.39387	0.17115	0.99935
XLOC_018914	XLOC_018914	VEGFC	chr4:177603845-177713966	OK	4.33329	2.27107	0.932091	1.34475	0.17115	0.99935
XLOC_007488	XLOC_007488	CBLN3	chr14:24895739-24898731	OK	0.871883	0.320515	1.44374	1.40389	0.17115	0.99935
XLOC_026276	XLOC_026276	DDX3X	chrX:41192650-41211547	OK	74.8206	108.516	-0.536399	-1.32841	0.1712	0.99935
XLOC_001890	XLOC_001890	MUC1	chr1:155158299-155162706	OK	0.438356	0.191871	1.19197	0.494716	0.1712	0.99935
XLOC_015674	XLOC_015674	-	chr20:23031453-23032851	OK	0.167769	0.787789	-2.23133	-1.60482	0.17125	0.99935
XLOC_003369	XLOC_003369	PDLIM1	chr10:96997329-97050781	OK	19.6225	30.6441	-0.643098	-1.39049	0.17125	0.99935
XLOC_009177	XLOC_009177	-	chr16:85337136-85343094	OK	1.55398	0.582484	1.41568	1.42456	0.17135	0.99935
XLOC_008002	XLOC_008002	EIF3J	chr15:44829265-44955876	OK	15.0019	25.3467	-0.75665	-1.31938	0.17165	0.99935
XLOC_022983	XLOC_022983	ZP3	chr7:76018645-76071388	OK	10.3976	5.77021	0.849561	1.34282	0.1717	0.99935
XLOC_006615	XLOC_006615	CKAP2	chr13:53029494-53050763	OK	15.5003	22.5169	-0.538713	-1.33472	0.17175	0.99935
XLOC_020648	XLOC_020648	GTF3C6	chr6:111279710-111289091	OK	26.4989	16.8768	0.650894	1.335	0.1718	0.99935
XLOC_015268	XLOC_015268	LOC284751	chr20:48909251-48932682	OK	4.03438	2.13731	0.916551	1.34071	0.17235	0.99935
XLOC_003453	XLOC_003453	ZDHHC6	chr10:114190057-114206672	OK	24.5488	16.3585	0.585619	1.34216	0.1726	0.99935
XLOC_002832	XLOC_002832	-	chr10:77191265-77198767	OK	1.15893	0.212703	2.44588	1.6583	0.1727	0.99935
XLOC_016208	XLOC_016208	TCN2	chr22:31003069-31024735	OK	5.57583	2.99128	0.898422	1.34936	0.17285	0.99935
XLOC_002322	XLOC_002322	-	chr1:567118-568361	OK	17.2897	27.5893	-0.674194	-1.38211	0.1735	0.99935
XLOC_020828	XLOC_020828	TUBB2A,TUBB2B	chr6:3118925-3227992	OK	7.74822	14.5385	-0.907939	-1.32003	0.17355	0.99935
XLOC_006215	XLOC_006215	NUAK1	chr12:106457124-106533811	OK	9.85624	6.62834	0.57239	1.33393	0.17355	0.99935
XLOC_011890	XLOC_011890	ARRDC2	chr19:18111943-18124911	OK	14.453	9.2135	0.649545	1.33608	0.17375	0.99935
XLOC_016461	XLOC_016461	SF3A1	chr22:30727976-30783712	OK	6.47195	10.4976	-0.697792	-1.32436	0.1739	0.99935
XLOC_019168	XLOC_019168	ZSWIM6	chr5:60628099-60841999	OK	6.04616	9.27003	-0.616556	-1.37134	0.1739	0.99935
XLOC_008891	XLOC_008891	CCP110	chr16:19535178-19564728	OK	4.36155	6.61387	-0.600653	-1.32676	0.1739	0.99935
XLOC_002429	XLOC_002429	-	chr1:118320954-118321514	OK	12.9583	24.2275	-0.902766	-1.32764	0.174	0.99935
XLOC_019695	XLOC_019695	DEPDC1B	chr5:59892738-59995993	OK	10.0958	15.451	-0.613946	-1.33046	0.1741	0.99935
XLOC_017252	XLOC_017252	SNORA4	chr3:186501360-186524484	OK	0	16.999	#NAME?	#NAME?	0.1741	0.99935
XLOC_009003	XLOC_009003	ORC6	chr16:46723557-46732306	OK	17.607	26.8906	-0.610946	-1.35854	0.17425	0.99935
XLOC_025355	XLOC_025355	NUP214	chr9:134000980-134110040	OK	5.37629	8.09713	-0.590801	-1.33152	0.17425	0.99935
XLOC_005498	XLOC_005498	METTL21B	chr12:58161932-58176324	OK	4.91791	2.28647	1.10493	1.27333	0.17425	0.99935
XLOC_024164	XLOC_024164	CHCHD7	chr8:57124314-57131176	OK	8.04829	13.2785	-0.722339	-1.35455	0.17445	0.99935
XLOC_005151	XLOC_005151	-	chr11:76092381-76097892	OK	0.391038	0.901894	-1.20565	-1.39252	0.17455	0.99935
XLOC_003082	XLOC_003082	IDI1	chr10:1032853-1178428	OK	63.69	105.617	-0.729701	-1.32475	0.1746	0.99935
XLOC_006360	XLOC_006360	-	chr12:8233180-8234667	OK	0.208523	0.706043	-1.75955	-1.43715	0.1749	0.99935
XLOC_014376	XLOC_014376	CKAP2L	chr2:113493839-113522254	OK	5.9312	9.01786	-0.604461	-1.31591	0.1749	0.99935
XLOC_011962	XLOC_011962	KCTD15	chr19:34287750-34306666	OK	19.2541	12.9666	0.570368	1.32029	0.17505	0.99935
XLOC_025219	XLOC_025219	RNF20	chr9:104296132-104325626	OK	14.5872	21.1327	-0.534773	-1.34969	0.17515	0.99935
XLOC_020725	XLOC_020725	HEBP2	chr6:138725335-138734582	OK	33.7364	21.6482	0.640062	1.36028	0.17515	0.99935
XLOC_020270	XLOC_020270	-	chr6:12365464-12376110	OK	0.632433	1.70367	-1.42967	-1.41573	0.17545	0.99935
XLOC_007448	XLOC_007448	SALL2	chr14:21989231-22005337	OK	1.21929	0.567052	1.10449	1.36564	0.17585	0.99935
XLOC_020793	XLOC_020793	SLC22A3	chr6:160768889-160876014	OK	30.4854	17.6093	0.791783	1.29712	0.17595	0.99935
XLOC_023724	XLOC_023724	CEP41	chr7:130034582-130080925	OK	4.37225	2.51738	0.796455	1.35874	0.17595	0.99935
XLOC_023576	XLOC_023576	BET1	chr7:93620999-93633690	OK	20.6619	13.6916	0.593677	1.36398	0.176	0.99935
XLOC_004821	XLOC_004821	SHANK2	chr11:70313920-70963895	OK	2.37617	1.45765	0.704999	1.33197	0.176	0.99935
XLOC_010358	XLOC_010358	TEX19	chr17:80317122-80321652	OK	0.318985	0.841989	-1.40031	-1.35233	0.1761	0.99935
XLOC_013676	XLOC_013676	INHBB	chr2:121103718-121109383	OK	30.9643	21.0692	0.555468	1.34082	0.17615	0.99935
XLOC_023461	XLOC_023461	HUS1,PKD1L1	chr7:47814249-48019235	OK	6.23068	10.1958	-0.710515	-1.33134	0.1762	0.99935
XLOC_020790	XLOC_020790	IGF2R	chr6:160390130-160527583	OK	13.985	19.8831	-0.507665	-1.30398	0.17625	0.99935
XLOC_025049	XLOC_025049	-	chr9:33617724-33618896	OK	1.16151	0.337829	1.78164	1.44004	0.1764	0.99935
XLOC_023739	XLOC_023739	CNOT4	chr7:135046546-135194875	OK	4.01005	6.54302	-0.706336	-1.33529	0.1765	0.99935
XLOC_016070	XLOC_016070	-	chr21:43722656-43724383	OK	0.57293	0.11935	2.26316	1.62715	0.1765	0.99935
XLOC_003864	XLOC_003864	API5	chr11:43333504-43366080	OK	27.4199	39.4488	-0.524758	-1.34209	0.1766	0.99935
XLOC_014879	XLOC_014879	-	chr2:121100679-121103626	OK	5.42915	3.09915	0.808855	1.36857	0.1768	0.99935
XLOC_023996	XLOC_023996	KBTBD11	chr8:1922043-1955109	OK	4.29269	2.64548	0.698356	1.32336	0.1769	0.99935
XLOC_002985	XLOC_002985	SMC3	chr10:112327427-112364392	OK	13.5219	19.4113	-0.521599	-1.32227	0.17705	0.99935
XLOC_023605	XLOC_023605	GJC3	chr7:99520891-99527243	OK	0.922549	0.19264	2.25972	1.62467	0.1771	0.99935
XLOC_001403	XLOC_001403	SNHG12,SNORA16A,SNORA61	chr1:28879528-28908388	OK	108.343	18.46	2.55313	0.550208	0.1773	0.99935
XLOC_002334	XLOC_002334	-	chr1:8063926-8065365	OK	0.189384	0.644942	-1.76785	-1.40847	0.17735	0.99935
XLOC_026063	XLOC_026063	-	chr9:75688110-75689659	OK	0.174227	0.593249	-1.76767	-1.40832	0.17735	0.99935
XLOC_000294	XLOC_000294	ZC3H12A	chr1:37940118-37950071	OK	10.3411	6.14767	0.750281	1.2764	0.17735	0.99935
XLOC_013174	XLOC_013174	SLC27A5	chr19:59009699-59023432	OK	9.15948	5.26093	0.799948	1.35361	0.1774	0.99935
XLOC_024227	XLOC_024227	CPNE3	chr8:87526655-87573726	OK	35.5133	50.5295	-0.508767	-1.32324	0.17785	0.99935
XLOC_014003	XLOC_014003	GPC1	chr2:241375114-241407495	OK	77.9988	111.253	-0.512316	-1.32839	0.1781	0.99935
XLOC_019787	XLOC_019787	ST8SIA4	chr5:100142638-100238987	OK	15.4103	9.72516	0.664099	1.26542	0.17815	0.99935
XLOC_026562	XLOC_026562	HPRT1	chrX:133594174-133634704	OK	31.7148	48.7176	-0.619289	-1.32562	0.1782	0.99935
XLOC_007382	XLOC_007382	AMN	chr14:103388992-103398122	OK	0.624943	0.18181	1.78129	1.33763	0.17825	0.99935
XLOC_000222	XLOC_000222	SYTL1	chr1:27668482-27680423	OK	0.573133	0.175196	1.7099	1.30023	0.17835	0.99935
XLOC_006297	XLOC_006297	CAMKK2	chr12:121675485-121736111	OK	7.5623	11.3507	-0.585886	-1.31788	0.1787	0.99935
XLOC_023713	XLOC_023713	IMPDH1	chr7:128032330-128050036	OK	43.4221	29.9502	0.535864	1.30542	0.17885	0.99935
XLOC_009874	XLOC_009874	USP43	chr17:9547288-9633010	OK	2.89515	1.60618	0.850004	1.33154	0.1789	0.99935
XLOC_005873	XLOC_005873	PLBD1	chr12:14656596-14720791	OK	4.16607	2.18538	0.930802	1.32221	0.1794	0.99935
XLOC_000498	XLOC_000498	GBP7	chr1:89597433-89645470	OK	1.03821	0.157295	2.72256	1.73119	0.1794	0.99935
XLOC_000594	XLOC_000594	RAP1A	chr1:112162404-112256101	OK	8.30949	13.6099	-0.711824	-1.32086	0.17955	0.99935
XLOC_015351	XLOC_015351	OPRL1	chr20:62711459-62731996	OK	1.46696	0.604007	1.28019	1.36386	0.17955	0.99935
XLOC_005929	XLOC_005929	GXYLT1	chr12:42475647-42538673	OK	4.2164	6.32942	-0.586063	-1.31046	0.17995	0.99935
XLOC_011606	XLOC_011606	-	chr18:33295540-33296632	OK	1.00677	0.080856	3.63824	2.31332	0.17995	0.99935
XLOC_004920	XLOC_004920	CCDC82	chr11:96085928-96123083	OK	4.12975	6.54333	-0.663971	-1.30742	0.1803	0.99935
XLOC_006423	XLOC_006423	-	chr12:49752046-49753261	OK	0.789113	0.0712786	3.46869	2.19958	0.18035	0.99935
XLOC_020656	XLOC_020656	MARCKS	chr6:114178526-114184652	OK	50.4554	35.2821	0.516071	1.32827	0.18055	0.99935
XLOC_014590	XLOC_014590	RAPH1	chr2:204298365-204400058	OK	4.97708	3.29211	0.596289	1.32536	0.18055	0.99935
XLOC_012058	XLOC_012058	MAP3K10	chr19:40697650-40721482	OK	12.1383	7.63235	0.669363	1.34406	0.18055	0.99935
XLOC_018372	XLOC_018372	METTL14	chr4:119606554-119636556	OK	4.59323	7.52061	-0.71134	-1.31728	0.1806	0.99935
XLOC_006803	XLOC_006803	RCBTB2	chr13:49063098-49107382	OK	0.610604	1.41719	-1.21472	-1.3708	0.18065	0.99935
XLOC_012903	XLOC_012903	PLAUR	chr19:44150246-44174498	OK	27.5849	17.8628	0.626922	1.33128	0.18065	0.99935
XLOC_016634	XLOC_016634	-	chr22:30600208-30602573	OK	0.281115	0.744085	-1.40431	-1.35844	0.1808	0.99935
XLOC_015361	XLOC_015361	SRXN1	chr20:627267-634102	OK	170.581	245.534	-0.525467	-1.31862	0.1808	0.99935
XLOC_007078	XLOC_007078	CTAGE5,MIA2	chr14:39703111-39820397	OK	21.7448	14.8341	0.55175	1.32419	0.18085	0.99935
XLOC_014818	XLOC_014818	-	chr2:68479990-68480915	OK	0.22793	1.08788	-2.25486	-1.61358	0.1809	0.99935
XLOC_011746	XLOC_011746	MAP2K7	chr19:7968735-7979410	OK	5.45003	8.77858	-0.687724	-1.31261	0.1809	0.99935
XLOC_010399	XLOC_010399	KIAA0664	chr17:2589465-2615179	OK	28.6796	40.8562	-0.510528	-1.29959	0.18095	0.99935
XLOC_015439	XLOC_015439	-	chr20:22976398-22980972	OK	1.50063	0.44166	1.76456	1.26839	0.18125	0.99935
XLOC_025927	XLOC_025927	TPRN	chr9:140086068-140095163	OK	3.55941	6.3984	-0.846074	-1.31654	0.18135	0.99935
XLOC_004116	XLOC_004116	AIP	chr11:67250504-67258579	OK	59.3073	40.4956	0.550447	1.32081	0.18135	0.99935
XLOC_016585	XLOC_016585	-	chr22:45998879-46022439	OK	2.85236	1.26161	1.17689	1.3607	0.1816	0.99935
XLOC_011089	XLOC_011089	-	chr17:16520335-16520960	OK	16.4047	29.7941	-0.860914	-1.3801	0.18175	0.99935
XLOC_024987	XLOC_024987	-	chr8:145991857-145993281	OK	0.219038	0.712033	-1.70077	-1.3863	0.1818	0.99935
XLOC_006830	XLOC_006830	PCDH9	chr13:66876964-67804468	OK	9.15345	14.1935	-0.632844	-1.34196	0.1818	0.99935
XLOC_002263	XLOC_002263	IRF2BP2	chr1:234740014-234745271	OK	57.2877	40.5567	0.498283	1.28771	0.1819	0.99935
XLOC_005957	XLOC_005957	ZNF641	chr12:48731008-48745029	OK	4.86841	3.01985	0.688971	1.33503	0.18205	0.99935
XLOC_008413	XLOC_008413	CCPG1,DYX1C1	chr15:55608762-55800432	OK	55.7033	38.4949	0.533095	1.2345	0.1821	0.99935
XLOC_011925	XLOC_011925	ZNF431	chr19:21324830-21371218	OK	0.991585	1.85448	-0.903203	-1.31018	0.1822	0.99935
XLOC_019128	XLOC_019128	NIPBL	chr5:36876860-37065921	OK	4.29567	6.33215	-0.559812	-1.32013	0.1822	0.99935
XLOC_009968	XLOC_009968	NSRP1	chr17:28443833-28514846	OK	2.34976	4.41548	-0.910055	-1.21838	0.18245	0.99935
XLOC_015836	XLOC_015836	MX1	chr21:42792519-42831141	OK	0.759158	0.308575	1.29878	1.40428	0.18255	0.99935
XLOC_017568	XLOC_017568	ROBO1	chr3:78646387-79817059	OK	4.66593	6.87687	-0.559587	-1.30988	0.18265	0.99935
XLOC_008621	XLOC_008621	PCSK6	chr15:101840645-102033559	OK	6.56385	3.96612	0.726813	1.30615	0.1827	0.99935
XLOC_026601	XLOC_026601	FMR1	chrX:146990948-147032647	OK	9.3282	13.73	-0.55766	-1.29719	0.18275	0.99935
XLOC_012825	XLOC_012825	HNRNPL	chr19:39327027-39342979	OK	68.0787	96.5796	-0.504514	-1.28698	0.1829	0.99935
XLOC_001116	XLOC_001116	KCNK1	chr1:233749749-233808258	OK	14.3381	8.9706	0.676577	1.32809	0.18305	0.99935
XLOC_024692	XLOC_024692	YWHAZ	chr8:101930678-101965623	OK	134.14	194.053	-0.532718	-1.32337	0.1831	0.99935
XLOC_010845	XLOC_010845	COL1A1	chr17:48261456-48279000	OK	1.04906	0.497211	1.07716	1.34447	0.18315	0.99935
XLOC_026758	XLOC_026758	CASK	chrX:41374188-41782926	OK	7.16736	10.4133	-0.538908	-1.3151	0.18335	0.99935
XLOC_002423	XLOC_002423	-	chr1:110158752-110160658	OK	0.177819	0.577782	-1.70012	-1.42064	0.1834	0.99935
XLOC_008823	XLOC_008823	ZNF213	chr16:3185056-3192898	OK	1.49601	3.0868	-1.04499	-1.34966	0.18345	0.99935
XLOC_022919	XLOC_022919	LOC649395	chr7:63894070-63895895	OK	1.36261	2.81199	-1.04522	-1.31797	0.1836	0.99935
XLOC_015235	XLOC_015235	DBNDD2,SYS1	chr20:43990576-44039250	OK	22.7221	14.6956	0.628714	1.23195	0.18365	0.99935
XLOC_003534	XLOC_003534	-	chr10:4996128-4997205	OK	0.796062	0.164406	2.27562	1.58863	0.18365	0.99935
XLOC_010704	XLOC_010704	KRTAP9-1	chr17:39341260-39369578	OK	0.77136	0.0830024	3.21618	2.0082	0.18375	0.99935
XLOC_004231	XLOC_004231	ENDOD1	chr11:94822973-94865815	OK	7.52311	11.3407	-0.592113	-1.35086	0.1838	0.99935
XLOC_010255	XLOC_010255	SNORA38B	chr17:65714060-65740266	OK	0	49.2064	#NAME?	#NAME?	0.1838	0.99935
XLOC_005791	XLOC_005791	LPAR5	chr12:6728000-6745297	OK	0.43482	0.108409	2.00393	1.37642	0.18385	0.99935
XLOC_018526	XLOC_018526	FAM53A	chr4:1641607-1685988	OK	0.910224	0.340899	1.41688	1.33982	0.1839	0.99935
XLOC_018140	XLOC_018140	NCAPG	chr4:17812524-18023582	OK	15.7374	23.1943	-0.559571	-1.28604	0.184	0.99935
XLOC_004319	XLOC_004319	RNF26	chr11:119205209-119208024	OK	6.3551	10.4827	-0.722018	-1.3454	0.18405	0.99935
XLOC_015871	XLOC_015871	LOC100505746	chr21:46305867-46350450	OK	0.752877	0.261573	1.5252	1.12514	0.18425	0.99935
XLOC_006070	XLOC_006070	ATP5B	chr12:57031958-57039852	OK	253.436	362.396	-0.515948	-1.29086	0.1843	0.99935
XLOC_019739	XLOC_019739	-	chr5:78013917-78016949	OK	1.252	0.128235	3.28738	2.07031	0.1843	0.99935
[truncated: 25,403 more rows]
