# Supplementary material for: Inhibition of BMK1 pathway suppresses cancer stem cells through BNIP3 and BNIP3L
Source: Oncotarget. 2015 Sep 29;6(32):33279–89. doi: 10.18632/oncotarget.5337 (PMC4741765; doi:10.18632/oncotarget.5337)
Supplement: Supplementary file 3 [file oncotarget-06-33279-s003.xlsx]

## Sheet: Array Monolayer Mock vs XMD8-92
transcript	Gene Title	gene_assignment	GO_biological_process	GO_cellular_component	GO_molecular_function	pathway	Monolayer Mock	Monolayer XMD8-92	Mock vs XMD8-92
8108217	TGFBI	NM_000358 // TGFBI // transforming growth factor, beta-induced, 68kDa // 5q31 // 7045 /// AK094581 // TGFBI // transforming growth factor, beta-induced, 68kDa // 5q31 // 7045 /// ENST00000305126 // TGFBI // transforming growth factor, beta-induced, 68kDa // 5q31 // 7045 /// ENST00000398813 // TGFBI // transforming growth factor, beta-induced, 68kDa // 5q31 // 7045	NM_000358 // GO:0007162 // negative regulation of cell adhesion // traceable author statement /// NM_000358 // GO:0007601 // visual perception // traceable author statement /// NM_000358 // GO:0008283 // cell proliferation // traceable author statement /// NM_000358 // GO:0050896 // response to stimulus // inferred from electronic annotation /// AK094581 // GO:0007162 // negative regulation of ce…	NM_000358 // GO:0005576 // extracellular region // inferred from electronic annotation /// NM_000358 // GO:0005578 // proteinaceous extracellular matrix // inferred from electronic annotation /// NM_000358 // GO:0005615 // extracellular space // traceable author statement /// AK094581 // GO:0005576 // extracellular region // inferred from electronic annotation /// AK094581 // GO:0005578 // protei…	NM_000358 // GO:0005178 // integrin binding // traceable author statement /// NM_000358 // GO:0005515 // protein binding // inferred from electronic annotation /// AK094581 // GO:0005178 // integrin binding // traceable author statement /// AK094581 // GO:0005515 // protein binding // inferred from electronic annotation /// ENST00000305126 // GO:0005178 // integrin binding // traceable author sta…	---	6.52843	9.22306	-2.69463
8008885	MIR21	AY699265 // MIR21 // microRNA 21 // 17q23.1 // 406991	---	---	---	---	8.24453	10.8561	-2.61157
8070467	TMPRSS2	NM_005656 // TMPRSS2 // transmembrane protease, serine 2 // 21q22.3 // 7113 /// BC051839 // TMPRSS2 // transmembrane protease, serine 2 // 21q22.3 // 7113 /// ENST00000332149 // TMPRSS2 // transmembrane protease, serine 2 // 21q22.3 // 7113 /// ENST00000398585 // TMPRSS2 // transmembrane protease, serine 2 // 21q22.3 // 7113	NM_005656 // GO:0006508 // proteolysis // inferred from electronic annotation /// BC051839 // GO:0006508 // proteolysis // inferred from electronic annotation /// ENST00000332149 // GO:0006508 // proteolysis // inferred from electronic annotation /// ENST00000398585 // GO:0006508 // proteolysis // inferred from electronic annotation	NM_005656 // GO:0005576 // extracellular region // inferred from electronic annotation /// NM_005656 // GO:0005886 // plasma membrane // inferred from electronic annotation /// NM_005656 // GO:0005887 // integral to plasma membrane // traceable author statement /// BC051839 // GO:0005576 // extracellular region // inferred from electronic annotation /// BC051839 // GO:0005886 // plasma membrane /…	NM_005656 // GO:0004252 // serine-type endopeptidase activity // inferred from electronic annotation /// NM_005656 // GO:0005044 // scavenger receptor activity // inferred from electronic annotation /// NM_005656 // GO:0008233 // peptidase activity // inferred from electronic annotation /// BC051839 // GO:0004252 // serine-type endopeptidase activity // inferred from electronic annotation /// BC0…	---	6.36137	8.82674	-2.46536
8124448	HIST1H4H	NM_003543 // HIST1H4H // histone cluster 1, H4h // 6p21.3 // 8365 /// BC120939 // HIST1H4H // histone cluster 1, H4h // 6p21.3 // 8365 /// ENST00000289352 // HIST4H4 // histone cluster 4, H4 // 12p12.3 // 121504 /// ENST00000289352 // HIST2H4B // histone cluster 2, H4b // 1q21 // 554313 /// ENST00000289352 // HIST1H4I // histone cluster 1, H4i // 6p21.33 // 8294 /// ENST00000289352 // HIST1H4A //…	ENST00000289352 // GO:0006325 // establishment or maintenance of chromatin architecture // non-traceable author statement /// ENST00000289352 // GO:0006334 // nucleosome assembly // inferred from electronic annotation /// ENST00000289352 // GO:0048015 // phosphoinositide-mediated signaling // non-traceable author statement /// ENST00000377727 // GO:0006325 // establishment or maintenance of chrom…	ENST00000289352 // GO:0000786 // nucleosome // traceable author statement /// ENST00000289352 // GO:0005634 // nucleus // inferred from electronic annotation /// ENST00000289352 // GO:0005654 // nucleoplasm // not recorded /// ENST00000289352 // GO:0005694 // chromosome // inferred from electronic annotation /// ENST00000377727 // GO:0000786 // nucleosome // traceable author statement /// ENST000…	ENST00000289352 // GO:0003677 // DNA binding // traceable author statement /// ENST00000289352 // GO:0005515 // protein binding // inferred from physical interaction /// ENST00000377727 // GO:0003677 // DNA binding // traceable author statement /// ENST00000377727 // GO:0005515 // protein binding // inferred from physical interaction	---	9.21265	11.5994	-2.38676
8008819	YPEL2	NM_001005404 // YPEL2 // yippee-like 2 (Drosophila) // 17q22 // 388403 /// AB098736 // YPEL2 // yippee-like 2 (Drosophila) // 17q22 // 388403 /// ENST00000312655 // YPEL2 // yippee-like 2 (Drosophila) // 17q22 // 388403	---	NM_001005404 // GO:0005634 // nucleus // inferred from electronic annotation /// AB098736 // GO:0005634 // nucleus // inferred from electronic annotation /// ENST00000312655 // GO:0005634 // nucleus // inferred from electronic annotation	---	---	5.7211	8.02427	-2.30317
7919584	HIST2H2BF	NM_001024599 // HIST2H2BF // histone cluster 2, H2bf // 1q21.2 // 440689 /// BC110793 // HIST2H2BF // histone cluster 2, H2bf // 1q21.2 // 440689 /// AK296916 // HIST1H2BM // histone cluster 1, H2bm // 6p22-p21.3 // 8342 /// BC126904 // HIST2H2BA // histone cluster 2, H2ba // 1p12-p11.2 // 337875 /// BC073925 // HIST2H3PS2 // histone cluster 2, H3, pseudogene 2 // 1q21.1 // 440686 /// ENST0000040…	NM_001024599 // GO:0006334 // nucleosome assembly // inferred from electronic annotation /// BC110793 // GO:0006334 // nucleosome assembly // inferred from electronic annotation /// AK296916 // GO:0006334 // nucleosome assembly // inferred from electronic annotation /// AK296916 // GO:0006334 // nucleosome assembly // non-traceable author statement /// ENST00000369167 // GO:0006334 // nucleosome …	NM_001024599 // GO:0000786 // nucleosome // inferred from electronic annotation /// NM_001024599 // GO:0005634 // nucleus // inferred from electronic annotation /// NM_001024599 // GO:0005694 // chromosome // inferred from electronic annotation /// BC110793 // GO:0000786 // nucleosome // inferred from electronic annotation /// BC110793 // GO:0005634 // nucleus // inferred from electronic annotati…	NM_001024599 // GO:0003677 // DNA binding // inferred from electronic annotation /// BC110793 // GO:0003677 // DNA binding // inferred from electronic annotation /// AK296916 // GO:0003677 // DNA binding // inferred from electronic annotation /// AK296916 // GO:0003677 // DNA binding // non-traceable author statement /// ENST00000369167 // GO:0003677 // DNA binding // inferred from electronic ann…	---	7.4005	9.67508	-2.27458
7951077	SESN3	NM_144665 // SESN3 // sestrin 3 // 11q21 // 143686 /// BC017296 // SESN3 // sestrin 3 // 11q21 // 143686 /// ENST00000278499 // SESN3 // sestrin 3 // 11q21 // 143686 /// ENST00000393234 // SESN3 // sestrin 3 // 11q21 // 143686	NM_144665 // GO:0007050 // cell cycle arrest // inferred from electronic annotation /// BC017296 // GO:0007050 // cell cycle arrest // inferred from electronic annotation /// ENST00000278499 // GO:0007050 // cell cycle arrest // inferred from electronic annotation /// ENST00000393234 // GO:0007050 // cell cycle arrest // inferred from electronic annotation	NM_144665 // GO:0005634 // nucleus // inferred from electronic annotation /// BC017296 // GO:0005634 // nucleus // inferred from electronic annotation /// ENST00000278499 // GO:0005634 // nucleus // inferred from electronic annotation /// ENST00000393234 // GO:0005634 // nucleus // inferred from electronic annotation	---	---	7.23478	9.46776	-2.23298
8045637	KIF5C	NM_004522 // KIF5C // kinesin family member 5C // 2q23.1 // 3800 /// BC110287 // KIF5C // kinesin family member 5C // 2q23.1 // 3800 /// ENST00000334436 // KIF5C // kinesin family member 5C // 2q23.1 // 3800 /// ENST00000397413 // KIF5C // kinesin family member 5C // 2q23.1 // 3800	NM_004522 // GO:0006996 // organelle organization // traceable author statement /// NM_004522 // GO:0007018 // microtubule-based movement // inferred from electronic annotation /// NM_004522 // GO:0008045 // motor axon guidance // inferred from electronic annotation /// BC110287 // GO:0006996 // organelle organization // traceable author statement /// BC110287 // GO:0007018 // microtubule-based m…	NM_004522 // GO:0005737 // cytoplasm // inferred from electronic annotation /// NM_004522 // GO:0005871 // kinesin complex // traceable author statement /// NM_004522 // GO:0005874 // microtubule // inferred from electronic annotation /// NM_004522 // GO:0035253 // ciliary rootlet // inferred from electronic annotation /// NM_004522 // GO:0043005 // neuron projection // inferred from electronic a…	NM_004522 // GO:0000166 // nucleotide binding // inferred from electronic annotation /// NM_004522 // GO:0003777 // microtubule motor activity // traceable author statement /// NM_004522 // GO:0005515 // protein binding // inferred from electronic annotation /// NM_004522 // GO:0005515 // protein binding // inferred from physical interaction /// NM_004522 // GO:0005524 // ATP binding // inferred …	---	6.52181	8.69077	-2.16896
7979085	PYGL	NM_002863 // PYGL // phosphorylase, glycogen, liver // 14q21-q22 // 5836 /// BC095850 // PYGL // phosphorylase, glycogen, liver // 14q21-q22 // 5836 /// ENST00000216392 // PYGL // phosphorylase, glycogen, liver // 14q21-q22 // 5836	NM_002863 // GO:0005975 // carbohydrate metabolic process // inferred from electronic annotation /// NM_002863 // GO:0005977 // glycogen metabolic process // inferred from mutant phenotype /// NM_002863 // GO:0042593 // glucose homeostasis // inferred from mutant phenotype /// BC095850 // GO:0005975 // carbohydrate metabolic process // inferred from electronic annotation /// BC095850 // GO:000597…	NM_002863 // GO:0005625 // soluble fraction // inferred from sequence or structural similarity /// NM_002863 // GO:0005634 // nucleus // inferred from direct assay /// NM_002863 // GO:0005730 // nucleolus // inferred from direct assay /// NM_002863 // GO:0005737 // cytoplasm // inferred from direct assay /// NM_002863 // GO:0005886 // plasma membrane // inferred from direct assay /// BC095850 // …	NM_002863 // GO:0000166 // nucleotide binding // inferred from electronic annotation /// NM_002863 // GO:0002060 // purine binding // inferred from direct assay /// NM_002863 // GO:0004645 // phosphorylase activity // inferred from electronic annotation /// NM_002863 // GO:0005524 // ATP binding // inferred from direct assay /// NM_002863 // GO:0005536 // glucose binding // non-traceable author s…	NM_002863 // GenMAPP // Glycogen_Metabolism /// BC095850 // GenMAPP // Glycogen_Metabolism	6.34762	8.49407	-2.14645
8106098	MAP1B	NM_005909 // MAP1B // microtubule-associated protein 1B // 5q13 // 4131 /// BC032516 // MAP1B // microtubule-associated protein 1B // 5q13 // 4131 /// ENST00000296755 // MAP1B // microtubule-associated protein 1B // 5q13 // 4131	NM_005909 // GO:0001578 // microtubule bundle formation // inferred from electronic annotation /// NM_005909 // GO:0007026 // negative regulation of microtubule depolymerization // inferred from electronic annotation /// NM_005909 // GO:0016358 // dendrite development // inferred from electronic annotation /// BC032516 // GO:0001578 // microtubule bundle formation // inferred from electronic anno…	NM_005909 // GO:0005829 // cytosol // inferred from electronic annotation /// NM_005909 // GO:0005874 // microtubule // inferred from electronic annotation /// NM_005909 // GO:0005875 // microtubule associated complex // traceable author statement /// BC032516 // GO:0005829 // cytosol // inferred from electronic annotation /// BC032516 // GO:0005874 // microtubule // inferred from electronic anno…	NM_005909 // GO:0003779 // actin binding // inferred from electronic annotation /// NM_005909 // GO:0005198 // structural molecule activity // non-traceable author statement /// NM_005909 // GO:0005515 // protein binding // inferred from physical interaction /// BC032516 // GO:0003779 // actin binding // inferred from electronic annotation /// BC032516 // GO:0005198 // structural molecule activit…	---	5.50512	7.64324	-2.13812
7919606	HIST2H2BF	NM_001024599 // HIST2H2BF // histone cluster 2, H2bf // 1q21.2 // 440689 /// BC110793 // HIST2H2BF // histone cluster 2, H2bf // 1q21.2 // 440689 /// AK296916 // HIST1H2BM // histone cluster 1, H2bm // 6p22-p21.3 // 8342 /// AK299108 // HIST2H3PS2 // histone cluster 2, H3, pseudogene 2 // 1q21.1 // 440686 /// BC126904 // HIST2H2BA // histone cluster 2, H2ba // 1p12-p11.2 // 337875 /// BC126904 //…	NM_001024599 // GO:0006334 // nucleosome assembly // inferred from electronic annotation /// BC110793 // GO:0006334 // nucleosome assembly // inferred from electronic annotation /// AK296916 // GO:0006334 // nucleosome assembly // inferred from electronic annotation /// AK296916 // GO:0006334 // nucleosome assembly // non-traceable author statement /// ENST00000369167 // GO:0006334 // nucleosome …	NM_001024599 // GO:0000786 // nucleosome // inferred from electronic annotation /// NM_001024599 // GO:0005634 // nucleus // inferred from electronic annotation /// NM_001024599 // GO:0005694 // chromosome // inferred from electronic annotation /// BC110793 // GO:0000786 // nucleosome // inferred from electronic annotation /// BC110793 // GO:0005634 // nucleus // inferred from electronic annotati…	NM_001024599 // GO:0003677 // DNA binding // inferred from electronic annotation /// BC110793 // GO:0003677 // DNA binding // inferred from electronic annotation /// AK296916 // GO:0003677 // DNA binding // inferred from electronic annotation /// AK296916 // GO:0003677 // DNA binding // non-traceable author statement /// ENST00000369167 // GO:0003677 // DNA binding // inferred from electronic ann…	---	8.08633	10.2128	-2.12651
8138553	FAM126A	NM_032581 // FAM126A // family with sequence similarity 126, member A // 7p15.3 // 84668 /// BC018710 // FAM126A // family with sequence similarity 126, member A // 7p15.3 // 84668 /// ENST00000242158 // FAM126A // family with sequence similarity 126, member A // 7p15.3 // 84668	NM_032581 // GO:0008150 // biological_process // no biological data available /// BC018710 // GO:0008150 // biological_process // no biological data available /// ENST00000242158 // GO:0008150 // biological_process // no biological data available	NM_032581 // GO:0005575 // cellular_component // no biological data available /// NM_032581 // GO:0005737 // cytoplasm // inferred from electronic annotation /// NM_032581 // GO:0016020 // membrane // inferred from electronic annotation /// BC018710 // GO:0005575 // cellular_component // no biological data available /// BC018710 // GO:0005737 // cytoplasm // inferred from electronic annotation //…	NM_032581 // GO:0004871 // signal transducer activity // non-traceable author statement /// BC018710 // GO:0004871 // signal transducer activity // non-traceable author statement /// ENST00000242158 // GO:0004871 // signal transducer activity // non-traceable author statement	---	6.94466	9.03338	-2.08872
8151890	TP53INP1	NM_033285 // TP53INP1 // tumor protein p53 inducible nuclear protein 1 // 8q22 // 94241 /// NM_001135733 // TP53INP1 // tumor protein p53 inducible nuclear protein 1 // 8q22 // 94241 /// AF409114 // TP53INP1 // tumor protein p53 inducible nuclear protein 1 // 8q22 // 94241 /// ENST00000342697 // TP53INP1 // tumor protein p53 inducible nuclear protein 1 // 8q22 // 94241 /// ENST00000378776 // TP53…	NM_033285 // GO:0006915 // apoptosis // inferred from electronic annotation /// NM_001135733 // GO:0006915 // apoptosis // inferred from electronic annotation /// AF409114 // GO:0006915 // apoptosis // inferred from electronic annotation /// ENST00000342697 // GO:0006915 // apoptosis // inferred from electronic annotation /// ENST00000378776 // GO:0006915 // apoptosis // inferred from electronic …	NM_033285 // GO:0005634 // nucleus // inferred from electronic annotation /// NM_001135733 // GO:0005634 // nucleus // inferred from electronic annotation /// AF409114 // GO:0005634 // nucleus // inferred from electronic annotation /// ENST00000342697 // GO:0005634 // nucleus // inferred from electronic annotation /// ENST00000378776 // GO:0005634 // nucleus // inferred from electronic annotation	---	---	7.4627	9.54256	-2.07985
8157582	GSN	NM_000177 // GSN // gelsolin (amyloidosis, Finnish type) // 9q33 // 2934 /// NM_198252 // GSN // gelsolin (amyloidosis, Finnish type) // 9q33 // 2934 /// NM_001127663 // GSN // gelsolin (amyloidosis, Finnish type) // 9q33 // 2934 /// NM_001127664 // GSN // gelsolin (amyloidosis, Finnish type) // 9q33 // 2934 /// NM_001127665 // GSN // gelsolin (amyloidosis, Finnish type) // 9q33 // 2934 /// NM_00…	NM_000177 // GO:0016192 // vesicle-mediated transport // inferred from electronic annotation /// NM_000177 // GO:0030041 // actin filament polymerization // inferred from direct assay /// NM_000177 // GO:0051014 // actin filament severing // inferred from direct assay /// NM_000177 // GO:0051016 // barbed-end actin filament capping // traceable author statement /// NM_198252 // GO:0016192 // vesi…	NM_000177 // GO:0005576 // extracellular region // inferred from direct assay /// NM_000177 // GO:0005576 // extracellular region // non-traceable author statement /// NM_000177 // GO:0005737 // cytoplasm // inferred from electronic annotation /// NM_000177 // GO:0005829 // cytosol // inferred from direct assay /// NM_000177 // GO:0015629 // actin cytoskeleton // traceable author statement /// NM…	NM_000177 // GO:0003779 // actin binding // inferred from electronic annotation /// NM_000177 // GO:0005509 // calcium ion binding // traceable author statement /// NM_000177 // GO:0005515 // protein binding // inferred from physical interaction /// NM_198252 // GO:0003779 // actin binding // inferred from electronic annotation /// NM_198252 // GO:0005509 // calcium ion binding // traceable autho…	---	7.8839	9.90649	-2.02259
7945169	TMEM45B	NM_138788 // TMEM45B // transmembrane protein 45B // 11q24.3 // 120224 /// BC016153 // TMEM45B // transmembrane protein 45B // 11q24.3 // 120224 /// ENST00000281441 // TMEM45B // transmembrane protein 45B // 11q24.3 // 120224	---	NM_138788 // GO:0016020 // membrane // inferred from electronic annotation /// NM_138788 // GO:0016021 // integral to membrane // inferred from electronic annotation /// BC016153 // GO:0016020 // membrane // inferred from electronic annotation /// BC016153 // GO:0016021 // integral to membrane // inferred from electronic annotation /// ENST00000281441 // GO:0016020 // membrane // inferred from el…	---	---	8.16736	10.1889	-2.02157
7924450	DUSP10	NM_007207 // DUSP10 // dual specificity phosphatase 10 // 1q41 // 11221 /// NM_144728 // DUSP10 // dual specificity phosphatase 10 // 1q41 // 11221 /// NM_144729 // DUSP10 // dual specificity phosphatase 10 // 1q41 // 11221 /// BC031405 // DUSP10 // dual specificity phosphatase 10 // 1q41 // 11221 /// ENST00000366899 // DUSP10 // dual specificity phosphatase 10 // 1q41 // 11221 /// ENST0000032382…	NM_007207 // GO:0006470 // protein amino acid dephosphorylation // traceable author statement /// NM_007207 // GO:0006950 // response to stress // traceable author statement /// NM_007207 // GO:0007254 // JNK cascade // traceable author statement /// NM_144728 // GO:0006470 // protein amino acid dephosphorylation // traceable author statement /// NM_144728 // GO:0006950 // response to stress // t…	NM_007207 // GO:0005634 // nucleus // traceable author statement /// NM_007207 // GO:0005737 // cytoplasm // traceable author statement /// NM_144728 // GO:0005634 // nucleus // traceable author statement /// NM_144728 // GO:0005737 // cytoplasm // traceable author statement /// NM_144729 // GO:0005634 // nucleus // traceable author statement /// NM_144729 // GO:0005737 // cytoplasm // traceable …	NM_007207 // GO:0004725 // protein tyrosine phosphatase activity // inferred from electronic annotation /// NM_007207 // GO:0016787 // hydrolase activity // inferred from electronic annotation /// NM_007207 // GO:0017017 // MAP kinase tyrosine/serine/threonine phosphatase activity // inferred from electronic annotation /// NM_144728 // GO:0004725 // protein tyrosine phosphatase activity // inferr…	---	5.51625	7.53421	-2.01796
7919637	HIST2H2BE	NM_003528 // HIST2H2BE // histone cluster 2, H2be // 1q21-q23 // 8349 /// BC005827 // HIST2H2BE // histone cluster 2, H2be // 1q21-q23 // 8349 /// ENST00000369155 // HIST2H2BE // histone cluster 2, H2be // 1q21-q23 // 8349 /// ENST00000327774 // HIST2H2BE // histone cluster 2, H2be // 1q21-q23 // 8349	NM_003528 // GO:0006334 // nucleosome assembly // non-traceable author statement /// NM_003528 // GO:0042742 // defense response to bacterium // inferred from electronic annotation /// BC005827 // GO:0006334 // nucleosome assembly // non-traceable author statement /// BC005827 // GO:0042742 // defense response to bacterium // inferred from electronic annotation /// ENST00000369155 // GO:0006334 /…	NM_003528 // GO:0000786 // nucleosome // non-traceable author statement /// NM_003528 // GO:0005634 // nucleus // inferred from electronic annotation /// NM_003528 // GO:0005694 // chromosome // inferred from electronic annotation /// BC005827 // GO:0000786 // nucleosome // non-traceable author statement /// BC005827 // GO:0005634 // nucleus // inferred from electronic annotation /// BC005827 // …	NM_003528 // GO:0003677 // DNA binding // non-traceable author statement /// NM_003528 // GO:0005515 // protein binding // inferred from physical interaction /// BC005827 // GO:0003677 // DNA binding // non-traceable author statement /// BC005827 // GO:0005515 // protein binding // inferred from physical interaction /// ENST00000369155 // GO:0003677 // DNA binding // non-traceable author statemen…	---	10.0884	12.0703	-1.98184
8171248	KAL1	NM_000216 // KAL1 // Kallmann syndrome 1 sequence // Xp22.32 // 3730 /// M97252 // KAL1 // Kallmann syndrome 1 sequence // Xp22.32 // 3730 /// ENST00000262648 // KAL1 // Kallmann syndrome 1 sequence // Xp22.32 // 3730	NM_000216 // GO:0006935 // chemotaxis // traceable author statement /// NM_000216 // GO:0007155 // cell adhesion // traceable author statement /// NM_000216 // GO:0007411 // axon guidance // traceable author statement /// M97252 // GO:0006935 // chemotaxis // traceable author statement /// M97252 // GO:0007155 // cell adhesion // traceable author statement /// M97252 // GO:0007411 // axon guidanc…	NM_000216 // GO:0005576 // extracellular region // inferred from electronic annotation /// NM_000216 // GO:0005578 // proteinaceous extracellular matrix // traceable author statement /// NM_000216 // GO:0005615 // extracellular space // traceable author statement /// NM_000216 // GO:0009986 // cell surface // inferred from electronic annotation /// M97252 // GO:0005576 // extracellular region // …	NM_000216 // GO:0004867 // serine-type endopeptidase inhibitor activity // inferred from electronic annotation /// NM_000216 // GO:0005201 // extracellular matrix structural constituent // traceable author statement /// NM_000216 // GO:0005515 // protein binding // inferred from electronic annotation /// M97252 // GO:0004867 // serine-type endopeptidase inhibitor activity // inferred from electro…	---	5.74371	7.68792	-1.94421
8148448	KHDRBS3	NM_006558 // KHDRBS3 // KH domain containing, RNA binding, signal transduction associated 3 // 8q24.2 // 10656 /// AF051321 // KHDRBS3 // KH domain containing, RNA binding, signal transduction associated 3 // 8q24.2 // 10656 /// ENST00000355849 // KHDRBS3 // KH domain containing, RNA binding, signal transduction associated 3 // 8q24.2 // 10656 /// ENST00000395313 // KHDRBS3 // KH domain containin…	NM_006558 // GO:0006350 // transcription // inferred from electronic annotation /// NM_006558 // GO:0006355 // regulation of transcription, DNA-dependent // inferred from electronic annotation /// NM_006558 // GO:0007283 // spermatogenesis // traceable author statement /// AF051321 // GO:0006350 // transcription // inferred from electronic annotation /// AF051321 // GO:0006355 // regulation of tr…	NM_006558 // GO:0005634 // nucleus // traceable author statement /// NM_006558 // GO:0005730 // nucleolus // inferred from direct assay /// NM_006558 // GO:0005737 // cytoplasm // inferred from direct assay /// AF051321 // GO:0005634 // nucleus // traceable author statement /// AF051321 // GO:0005730 // nucleolus // inferred from direct assay /// AF051321 // GO:0005737 // cytoplasm // inferred fr…	NM_006558 // GO:0003723 // RNA binding // inferred from electronic annotation /// NM_006558 // GO:0005515 // protein binding // traceable author statement /// NM_006558 // GO:0017124 // SH3 domain binding // inferred from electronic annotation /// AF051321 // GO:0003723 // RNA binding // inferred from electronic annotation /// AF051321 // GO:0005515 // protein binding // traceable author statemen…	---	6.63813	8.5395	-1.90137
8055952	NR4A2	NM_006186 // NR4A2 // nuclear receptor subfamily 4, group A, member 2 // 2q22-q23 // 4929 /// BC009288 // NR4A2 // nuclear receptor subfamily 4, group A, member 2 // 2q22-q23 // 4929 /// ENST00000339562 // NR4A2 // nuclear receptor subfamily 4, group A, member 2 // 2q22-q23 // 4929	NM_006186 // GO:0001764 // neuron migration // inferred from electronic annotation /// NM_006186 // GO:0006350 // transcription // inferred from electronic annotation /// NM_006186 // GO:0006355 // regulation of transcription, DNA-dependent // inferred from electronic annotation /// NM_006186 // GO:0007165 // signal transduction // non-traceable author statement /// NM_006186 // GO:0007399 // ner…	NM_006186 // GO:0005634 // nucleus // traceable author statement /// BC009288 // GO:0005634 // nucleus // traceable author statement /// ENST00000339562 // GO:0005634 // nucleus // traceable author statement	NM_006186 // GO:0003700 // transcription factor activity // inferred from electronic annotation /// NM_006186 // GO:0003707 // steroid hormone receptor activity // inferred from electronic annotation /// NM_006186 // GO:0005515 // protein binding // inferred from electronic annotation /// NM_006186 // GO:0008270 // zinc ion binding // inferred from electronic annotation /// NM_006186 // GO:001656…	NM_006186 // GenMAPP // Nuclear_Receptors /// BC009288 // GenMAPP // Nuclear_Receptors	7.70425	9.59538	-1.89114
7979400	C14orf37	AK292513 // C14orf37 // chromosome 14 open reading frame 37 // 14q23.1 // 145407 /// AK292605 // C14orf37 // chromosome 14 open reading frame 37 // 14q23.1 // 145407 /// AK297601 // C14orf37 // chromosome 14 open reading frame 37 // 14q23.1 // 145407 /// BC146861 // C14orf37 // chromosome 14 open reading frame 37 // 14q23.1 // 145407 /// BC062772 // C14orf37 // chromosome 14 open reading frame 37…	---	AK292513 // GO:0016020 // membrane // inferred from electronic annotation /// AK292513 // GO:0016021 // integral to membrane // inferred from electronic annotation /// AK292605 // GO:0016020 // membrane // inferred from electronic annotation /// AK292605 // GO:0016021 // integral to membrane // inferred from electronic annotation /// AK297601 // GO:0016020 // membrane // inferred from electronic …	---	---	5.35732	7.2363	-1.87898
7916609	JUN	NM_002228 // JUN // jun oncogene // 1p32-p31 // 3725 /// BC068522 // JUN // jun oncogene // 1p32-p31 // 3725 /// ENST00000371222 // JUN // jun oncogene // 1p32-p31 // 3725	NM_002228 // GO:0006355 // regulation of transcription, DNA-dependent // inferred from electronic annotation /// NM_002228 // GO:0009987 // cellular process // inferred from electronic annotation /// NM_002228 // GO:0031953 // negative regulation of protein amino acid autophosphorylation // inferred from electronic annotation /// NM_002228 // GO:0035026 // leading edge cell differentiation // inf…	NM_002228 // GO:0000228 // nuclear chromosome // traceable author statement /// NM_002228 // GO:0005634 // nucleus // inferred from electronic annotation /// NM_002228 // GO:0005667 // transcription factor complex // inferred from electronic annotation /// NM_002228 // GO:0005829 // cytosol // not recorded /// BC068522 // GO:0000228 // nuclear chromosome // traceable author statement /// BC068522…	NM_002228 // GO:0003700 // transcription factor activity // traceable author statement /// NM_002228 // GO:0003702 // RNA polymerase II transcription factor activity // traceable author statement /// NM_002228 // GO:0043565 // sequence-specific DNA binding // inferred from electronic annotation /// NM_002228 // GO:0046983 // protein dimerization activity // inferred from electronic annotation ///…	NM_002228 // GenMAPP // Apoptosis /// NM_002228 // GenMAPP // Apoptosis_GenMAPP /// NM_002228 // GenMAPP // MAPK_Cascade /// NM_002228 // GenMAPP // TGF_Beta_Signaling_Pathway /// NM_002228 // GenMAPP // Wnt_signaling /// NM_002228 // GenMAPP // Smooth_muscle_contraction /// BC068522 // GenMAPP // Apoptosis /// BC068522 // GenMAPP // Apoptosis_GenMAPP /// BC068522 // GenMAPP // MAPK_Cascade /// B…	8.463	10.3104	-1.84738
8161701	TMEM2	NM_013390 // TMEM2 // transmembrane protein 2 // 9q13-q21 // 23670 /// NM_001135820 // TMEM2 // transmembrane protein 2 // 9q13-q21 // 23670 /// AF137030 // TMEM2 // transmembrane protein 2 // 9q13-q21 // 23670 /// ENST00000377044 // TMEM2 // transmembrane protein 2 // 9q13-q21 // 23670 /// ENST00000377066 // TMEM2 // transmembrane protein 2 // 9q13-q21 // 23670 /// ENST00000396272 // TMEM2 // tr…	---	NM_013390 // GO:0016020 // membrane // inferred from electronic annotation /// NM_013390 // GO:0016021 // integral to membrane // traceable author statement /// NM_001135820 // GO:0016020 // membrane // inferred from electronic annotation /// NM_001135820 // GO:0016021 // integral to membrane // traceable author statement /// AF137030 // GO:0016020 // membrane // inferred from electronic annotati…	---	---	8.61921	10.4166	-1.79742
7963054	TUBA1A	NM_006009 // TUBA1A // tubulin, alpha 1a // 12q12-q14.3 // 7846 /// AF141347 // TUBA1A // tubulin, alpha 1a // 12q12-q14.3 // 7846 /// ENST00000301071 // TUBA1A // tubulin, alpha 1a // 12q12-q14.3 // 7846	NM_006009 // GO:0007018 // microtubule-based movement // inferred from electronic annotation /// NM_006009 // GO:0051258 // protein polymerization // inferred from electronic annotation /// AF141347 // GO:0007018 // microtubule-based movement // inferred from electronic annotation /// AF141347 // GO:0051258 // protein polymerization // inferred from electronic annotation /// ENST00000301071 // GO…	NM_006009 // GO:0005874 // microtubule // inferred from electronic annotation /// NM_006009 // GO:0043234 // protein complex // inferred from electronic annotation /// AF141347 // GO:0005874 // microtubule // inferred from electronic annotation /// AF141347 // GO:0043234 // protein complex // inferred from electronic annotation /// ENST00000301071 // GO:0005874 // microtubule // inferred from ele…	NM_006009 // GO:0000166 // nucleotide binding // inferred from electronic annotation /// NM_006009 // GO:0003924 // GTPase activity // inferred from electronic annotation /// NM_006009 // GO:0005198 // structural molecule activity // inferred from electronic annotation /// NM_006009 // GO:0005525 // GTP binding // inferred from electronic annotation /// AF141347 // GO:0000166 // nucleotide bindin…	---	8.68322	10.4636	-1.78041
8054467	SEPT10*	NM_144710 // SEPT10 // septin 10 // 2q13 // 151011 /// NM_178584 // SEPT10 // septin 10 // 2q13 // 151011 /// AF146760 // SEPT10 // septin 10 // 2q13 // 151011 /// ENST00000397714 // SEPT10 // septin 10 // 2q13 // 151011 /// ENST00000397712 // SEPT10 // septin 10 // 2q13 // 151011 /// ENST00000352314 // SEPT10 // septin 10 // 2q13 // 151011 /// ENST00000334001 // SEPT10 // septin 10 // 2q13 // 15…	NM_144710 // GO:0007049 // cell cycle // inferred from electronic annotation /// NM_144710 // GO:0051301 // cell division // inferred from electronic annotation /// NM_178584 // GO:0007049 // cell cycle // inferred from electronic annotation /// NM_178584 // GO:0051301 // cell division // inferred from electronic annotation /// AF146760 // GO:0007049 // cell cycle // inferred from electronic anno…	NM_144710 // GO:0005634 // nucleus // inferred from electronic annotation /// NM_144710 // GO:0005737 // cytoplasm // inferred from electronic annotation /// NM_144710 // GO:0031105 // septin complex // inferred from electronic annotation /// NM_178584 // GO:0005634 // nucleus // inferred from electronic annotation /// NM_178584 // GO:0005737 // cytoplasm // inferred from electronic annotation //…	NM_144710 // GO:0000166 // nucleotide binding // inferred from electronic annotation /// NM_144710 // GO:0005515 // protein binding // inferred from electronic annotation /// NM_144710 // GO:0005525 // GTP binding // inferred from electronic annotation /// NM_178584 // GO:0000166 // nucleotide binding // inferred from electronic annotation /// NM_178584 // GO:0005515 // protein binding // inferre…	---	7.05692	8.82804	-1.77111
8041781	EPAS1	NM_001430 // EPAS1 // endothelial PAS domain protein 1 // 2p21-p16 // 2034 /// BC051338 // EPAS1 // endothelial PAS domain protein 1 // 2p21-p16 // 2034 /// ENST00000263734 // EPAS1 // endothelial PAS domain protein 1 // 2p21-p16 // 2034	NM_001430 // GO:0001525 // angiogenesis // inferred from electronic annotation /// NM_001430 // GO:0001666 // response to hypoxia // inferred from direct assay /// NM_001430 // GO:0006355 // regulation of transcription, DNA-dependent // inferred from electronic annotation /// NM_001430 // GO:0007165 // signal transduction // traceable author statement /// NM_001430 // GO:0007275 // multicellular …	NM_001430 // GO:0005634 // nucleus // inferred from electronic annotation /// NM_001430 // GO:0005667 // transcription factor complex // inferred from direct assay /// NM_001430 // GO:0005667 // transcription factor complex // inferred from physical interaction /// BC051338 // GO:0005634 // nucleus // inferred from electronic annotation /// BC051338 // GO:0005667 // transcription factor complex /…	NM_001430 // GO:0003705 // RNA polymerase II transcription factor activity, enhancer binding // traceable author statement /// NM_001430 // GO:0003713 // transcription coactivator activity // traceable author statement /// NM_001430 // GO:0004871 // signal transducer activity // inferred from electronic annotation /// NM_001430 // GO:0008134 // transcription factor binding // inferred from physic…	---	8.4067	10.1734	-1.76674
8040587	EFR3B	NM_014971 // EFR3B // EFR3 homolog B (S. cerevisiae) // 2p23.3 // 22979 /// AK095190 // EFR3B // EFR3 homolog B (S. cerevisiae) // 2p23.3 // 22979 /// ENST00000401432 // EFR3B // EFR3 homolog B (S. cerevisiae) // 2p23.3 // 22979 /// ENST00000402191 // EFR3B // EFR3 homolog B (S. cerevisiae) // 2p23.3 // 22979 /// ENST00000264719 // EFR3B // EFR3 homolog B (S. cerevisiae) // 2p23.3 // 22979 /// EN…	---	---	NM_014971 // GO:0005488 // binding // inferred from electronic annotation /// AK095190 // GO:0005488 // binding // inferred from electronic annotation /// ENST00000401432 // GO:0005488 // binding // inferred from electronic annotation /// ENST00000402191 // GO:0005488 // binding // inferred from electronic annotation /// ENST00000264719 // GO:0005488 // binding // inferred from electronic annotat…	---	7.65046	9.41658	-1.76612
8149774	LOXL2	NM_002318 // LOXL2 // lysyl oxidase-like 2 // 8p21.3-p21.2 // 4017 /// BC000594 // LOXL2 // lysyl oxidase-like 2 // 8p21.3-p21.2 // 4017 /// ENST00000389131 // LOXL2 // lysyl oxidase-like 2 // 8p21.3-p21.2 // 4017 /// ENST00000389131 // ENTPD4 // ectonucleoside triphosphate diphosphohydrolase 4 // 8p21.3 // 9583 /// ENST00000404624 // LOXL2 // lysyl oxidase-like 2 // 8p21.3-p21.2 // 4017 /// ENST…	NM_002318 // GO:0006464 // protein modification process // traceable author statement /// NM_002318 // GO:0007155 // cell adhesion // traceable author statement /// NM_002318 // GO:0007568 // aging // traceable author statement /// NM_002318 // GO:0055114 // oxidation reduction // inferred from electronic annotation /// BC000594 // GO:0006464 // protein modification process // traceable author st…	NM_002318 // GO:0005576 // extracellular region // inferred from electronic annotation /// NM_002318 // GO:0005615 // extracellular space // traceable author statement /// NM_002318 // GO:0016020 // membrane // inferred from electronic annotation /// BC000594 // GO:0005576 // extracellular region // inferred from electronic annotation /// BC000594 // GO:0005615 // extracellular space // traceable…	NM_002318 // GO:0004720 // protein-lysine 6-oxidase activity // inferred from electronic annotation /// NM_002318 // GO:0005044 // scavenger receptor activity // inferred from electronic annotation /// NM_002318 // GO:0005507 // copper ion binding // inferred from electronic annotation /// NM_002318 // GO:0009055 // electron carrier activity // traceable author statement /// NM_002318 // GO:00164…	---	7.01319	8.77725	-1.76406
8117589	HIST1H3H	NM_003536 // HIST1H3H // histone cluster 1, H3h // 6p22-p21.3 // 8357 /// BC096128 // HIST1H3H // histone cluster 1, H3h // 6p22-p21.3 // 8357 /// ENST00000369163 // HIST1H2AD // histone cluster 1, H2ad // 6p21.3 // 3013 /// ENST00000369163 // HIST1H3A // histone cluster 1, H3a // 6p21.3 // 8350 /// ENST00000369163 // HIST1H3D // histone cluster 1, H3d // 6p21.3 // 8351 /// ENST00000369163 // HIS…	ENST00000369163 // GO:0006334 // nucleosome assembly // non-traceable author statement /// ENST00000369163 // GO:0006334 // nucleosome assembly // inferred from electronic annotation /// ENST00000369387 // GO:0006334 // nucleosome assembly // non-traceable author statement /// ENST00000369387 // GO:0006334 // nucleosome assembly // inferred from electronic annotation	ENST00000369163 // GO:0000786 // nucleosome // non-traceable author statement /// ENST00000369163 // GO:0005634 // nucleus // inferred from electronic annotation /// ENST00000369163 // GO:0005694 // chromosome // inferred from electronic annotation /// ENST00000369163 // GO:0000786 // nucleosome // inferred from electronic annotation /// ENST00000369387 // GO:0000786 // nucleosome // non-traceabl…	ENST00000369163 // GO:0003677 // DNA binding // non-traceable author statement /// ENST00000369163 // GO:0003677 // DNA binding // inferred from electronic annotation /// ENST00000369163 // GO:0005515 // protein binding // inferred from physical interaction /// ENST00000369387 // GO:0003677 // DNA binding // non-traceable author statement /// ENST00000369387 // GO:0003677 // DNA binding // inferr…	---	9.03498	10.7836	-1.74861
7905077		---	---	---	---	---	7.61157	9.34384	-1.73227
7950391	PGM2L1	NM_173582 // PGM2L1 // phosphoglucomutase 2-like 1 // 11q13.4 // 283209 /// AB019210 // PGM2L1 // phosphoglucomutase 2-like 1 // 11q13.4 // 283209 /// ENST00000298198 // PGM2L1 // phosphoglucomutase 2-like 1 // 11q13.4 // 283209	NM_173582 // GO:0005975 // carbohydrate metabolic process // inferred from electronic annotation /// NM_173582 // GO:0006006 // glucose metabolic process // inferred from electronic annotation /// AB019210 // GO:0005975 // carbohydrate metabolic process // inferred from electronic annotation /// AB019210 // GO:0006006 // glucose metabolic process // inferred from electronic annotation /// ENST000…	---	NM_173582 // GO:0016740 // transferase activity // inferred from electronic annotation /// NM_173582 // GO:0016853 // isomerase activity // inferred from electronic annotation /// NM_173582 // GO:0016868 // intramolecular transferase activity, phosphotransferases // inferred from electronic annotation /// NM_173582 // GO:0047933 // glucose-1,6-bisphosphate synthase activity // inferred from elect…	---	5.32259	7.04769	-1.7251
8084219	KLHL24	NM_017644 // KLHL24 // kelch-like 24 (Drosophila) // 3q27.1 // 54800 /// AY422472 // KLHL24 // kelch-like 24 (Drosophila) // 3q27.1 // 54800 /// ENST00000242810 // KLHL24 // kelch-like 24 (Drosophila) // 3q27.1 // 54800 /// ENST00000242809 // KLHL24 // kelch-like 24 (Drosophila) // 3q27.1 // 54800	---	NM_017644 // GO:0005737 // cytoplasm // inferred from electronic annotation /// NM_017644 // GO:0042995 // cell projection // inferred from electronic annotation /// NM_017644 // GO:0043204 // perikaryon // inferred from electronic annotation /// AY422472 // GO:0005737 // cytoplasm // inferred from electronic annotation /// AY422472 // GO:0042995 // cell projection // inferred from electronic ann…	NM_017644 // GO:0005515 // protein binding // inferred from electronic annotation /// AY422472 // GO:0005515 // protein binding // inferred from electronic annotation /// ENST00000242810 // GO:0005515 // protein binding // inferred from electronic annotation /// ENST00000242809 // GO:0005515 // protein binding // inferred from electronic annotation	---	6.24096	7.93882	-1.69786
8059376	SERPINE2	NM_001136529 // SERPINE2 // serpin peptidase inhibitor, clade E (nexin, plasminogen activator inhibitor type 1), member 2 // 2q33-q35 // 5270 /// NM_006216 // SERPINE2 // serpin peptidase inhibitor, clade E (nexin, plasminogen activator inhibitor type 1), member 2 // 2q33-q35 // 5270 /// NM_001136528 // SERPINE2 // serpin peptidase inhibitor, clade E (nexin, plasminogen activator inhibitor type 1…	NM_001136529 // GO:0007275 // multicellular organismal development // inferred from electronic annotation /// NM_001136529 // GO:0007399 // nervous system development // inferred from electronic annotation /// NM_001136529 // GO:0030154 // cell differentiation // inferred from electronic annotation /// NM_001136529 // GO:0030162 // regulation of proteolysis // non-traceable author statement /// N…	NM_001136529 // GO:0005576 // extracellular region // non-traceable author statement /// NM_006216 // GO:0005576 // extracellular region // non-traceable author statement /// NM_001136528 // GO:0005576 // extracellular region // non-traceable author statement /// NM_001136530 // GO:0005576 // extracellular region // non-traceable author statement /// BC042628 // GO:0005576 // extracellular region…	NM_001136529 // GO:0004867 // serine-type endopeptidase inhibitor activity // inferred from electronic annotation /// NM_001136529 // GO:0004867 // serine-type endopeptidase inhibitor activity // non-traceable author statement /// NM_001136529 // GO:0008201 // heparin binding // non-traceable author statement /// NM_006216 // GO:0004867 // serine-type endopeptidase inhibitor activity // inferred …	---	4.70971	6.40077	-1.69107
8018038	ABCA5	NM_018672 // ABCA5 // ATP-binding cassette, sub-family A (ABC1), member 5 // 17q24.3 // 23461 /// NM_172232 // ABCA5 // ATP-binding cassette, sub-family A (ABC1), member 5 // 17q24.3 // 23461 /// AY028897 // ABCA5 // ATP-binding cassette, sub-family A (ABC1), member 5 // 17q24.3 // 23461 /// ENST00000392677 // ABCA5 // ATP-binding cassette, sub-family A (ABC1), member 5 // 17q24.3 // 23461 /// EN…	NM_018672 // GO:0006810 // transport // inferred from electronic annotation /// NM_172232 // GO:0006810 // transport // inferred from electronic annotation /// AY028897 // GO:0006810 // transport // inferred from electronic annotation /// ENST00000392677 // GO:0006810 // transport // inferred from electronic annotation /// ENST00000392676 // GO:0006810 // transport // inferred from electronic ann…	NM_018672 // GO:0000139 // Golgi membrane // inferred from electronic annotation /// NM_018672 // GO:0005765 // lysosomal membrane // inferred from electronic annotation /// NM_018672 // GO:0005768 // endosome // inferred from electronic annotation /// NM_018672 // GO:0005794 // Golgi apparatus // inferred from electronic annotation /// NM_018672 // GO:0016020 // membrane // inferred from electro…	NM_018672 // GO:0000166 // nucleotide binding // inferred from electronic annotation /// NM_018672 // GO:0005524 // ATP binding // inferred from electronic annotation /// NM_018672 // GO:0016887 // ATPase activity // inferred from electronic annotation /// NM_172232 // GO:0000166 // nucleotide binding // inferred from electronic annotation /// NM_172232 // GO:0005524 // ATP binding // inferred fr…	---	8.14019	9.82406	-1.68388
8107909	SLC22A4	NM_003059 // SLC22A4 // solute carrier family 22 (organic cation/ergothioneine transporter), member 4 // 5q31.1 // 6583 /// BC028313 // SLC22A4 // solute carrier family 22 (organic cation/ergothioneine transporter), member 4 // 5q31.1 // 6583 /// ENST00000200652 // SLC22A4 // solute carrier family 22 (organic cation/ergothioneine transporter), member 4 // 5q31.1 // 6583	NM_003059 // GO:0006641 // triacylglycerol metabolic process // inferred from electronic annotation /// NM_003059 // GO:0006811 // ion transport // inferred from electronic annotation /// NM_003059 // GO:0006814 // sodium ion transport // inferred from electronic annotation /// NM_003059 // GO:0007589 // body fluid secretion // traceable author statement /// NM_003059 // GO:0009437 // carnitine m…	NM_003059 // GO:0005739 // mitochondrion // inferred from direct assay /// NM_003059 // GO:0005886 // plasma membrane // traceable author statement /// NM_003059 // GO:0005887 // integral to plasma membrane // traceable author statement /// BC028313 // GO:0005739 // mitochondrion // inferred from direct assay /// BC028313 // GO:0005886 // plasma membrane // traceable author statement /// BC028313…	NM_003059 // GO:0000166 // nucleotide binding // traceable author statement /// NM_003059 // GO:0005215 // transporter activity // inferred from electronic annotation /// NM_003059 // GO:0005524 // ATP binding // inferred from electronic annotation /// NM_003059 // GO:0008513 // secondary active organic cation transmembrane transporter activity // traceable author statement /// NM_003059 // GO:00…	---	5.67121	7.34221	-1.671
8020847	DTNA	NM_001390 // DTNA // dystrobrevin, alpha // 18q12 // 1837 /// NM_032975 // DTNA // dystrobrevin, alpha // 18q12 // 1837 /// NM_001391 // DTNA // dystrobrevin, alpha // 18q12 // 1837 /// NM_032978 // DTNA // dystrobrevin, alpha // 18q12 // 1837 /// NM_032979 // DTNA // dystrobrevin, alpha // 18q12 // 1837 /// NM_032980 // DTNA // dystrobrevin, alpha // 18q12 // 1837 /// NM_001392 // DTNA // dystro…	NM_001390 // GO:0006941 // striated muscle contraction // traceable author statement /// NM_001390 // GO:0007165 // signal transduction // traceable author statement /// NM_001390 // GO:0007274 // neuromuscular synaptic transmission // traceable author statement /// NM_032975 // GO:0006941 // striated muscle contraction // traceable author statement /// NM_032975 // GO:0007165 // signal transduct…	NM_001390 // GO:0005737 // cytoplasm // inferred from electronic annotation /// NM_001390 // GO:0030054 // cell junction // inferred from electronic annotation /// NM_001390 // GO:0045202 // synapse // inferred from electronic annotation /// NM_032975 // GO:0005737 // cytoplasm // inferred from electronic annotation /// NM_032975 // GO:0030054 // cell junction // inferred from electronic annotati…	NM_001390 // GO:0005509 // calcium ion binding // inferred from electronic annotation /// NM_001390 // GO:0005515 // protein binding // inferred from physical interaction /// NM_001390 // GO:0008270 // zinc ion binding // inferred from electronic annotation /// NM_032975 // GO:0005509 // calcium ion binding // inferred from electronic annotation /// NM_032975 // GO:0005515 // protein binding // i…	---	6.79746	8.46286	-1.6654
8013112	RASD1	NM_016084 // RASD1 // RAS, dexamethasone-induced 1 // 17p11.2 // 51655 /// AF069506 // RASD1 // RAS, dexamethasone-induced 1 // 17p11.2 // 51655 /// ENST00000225688 // RASD1 // RAS, dexamethasone-induced 1 // 17p11.2 // 51655	NM_016084 // GO:0007165 // signal transduction // traceable author statement /// NM_016084 // GO:0007186 // G-protein coupled receptor protein signaling pathway // traceable author statement /// NM_016084 // GO:0007264 // small GTPase mediated signal transduction // inferred from electronic annotation /// AF069506 // GO:0007165 // signal transduction // traceable author statement /// AF069506 // …	NM_016084 // GO:0005622 // intracellular // inferred from electronic annotation /// NM_016084 // GO:0005625 // soluble fraction // inferred from electronic annotation /// NM_016084 // GO:0005886 // plasma membrane // inferred from electronic annotation /// AF069506 // GO:0005622 // intracellular // inferred from electronic annotation /// AF069506 // GO:0005625 // soluble fraction // inferred from…	NM_016084 // GO:0000166 // nucleotide binding // inferred from electronic annotation /// NM_016084 // GO:0003924 // GTPase activity // traceable author statement /// NM_016084 // GO:0005515 // protein binding // inferred from electronic annotation /// NM_016084 // GO:0005525 // GTP binding // inferred from electronic annotation /// AF069506 // GO:0000166 // nucleotide binding // inferred from ele…	---	7.74143	9.40151	-1.66008
8013660	ALDOC	NM_005165 // ALDOC // aldolase C, fructose-bisphosphate // 17cen-q12 // 230 /// BC003613 // ALDOC // aldolase C, fructose-bisphosphate // 17cen-q12 // 230 /// ENST00000395321 // ALDOC // aldolase C, fructose-bisphosphate // 17cen-q12 // 230 /// ENST00000226253 // ALDOC // aldolase C, fructose-bisphosphate // 17cen-q12 // 230 /// ENST00000395319 // ALDOC // aldolase C, fructose-bisphosphate // 17c…	NM_005165 // GO:0006096 // glycolysis // inferred from electronic annotation /// NM_005165 // GO:0008152 // metabolic process // inferred from electronic annotation /// NM_005165 // GO:0030388 // fructose 1,6-bisphosphate metabolic process // inferred from direct assay /// BC003613 // GO:0006096 // glycolysis // inferred from electronic annotation /// BC003613 // GO:0008152 // metabolic process /…	NM_005165 // GO:0005739 // mitochondrion // inferred from electronic annotation /// NM_005165 // GO:0005856 // cytoskeleton // inferred by curator /// BC003613 // GO:0005739 // mitochondrion // inferred from electronic annotation /// BC003613 // GO:0005856 // cytoskeleton // inferred by curator /// ENST00000395321 // GO:0005739 // mitochondrion // inferred from electronic annotation /// ENST00000…	NM_005165 // GO:0004332 // fructose-bisphosphate aldolase activity // traceable author statement /// NM_005165 // GO:0008092 // cytoskeletal protein binding // inferred from direct assay /// NM_005165 // GO:0016829 // lyase activity // inferred from electronic annotation /// BC003613 // GO:0004332 // fructose-bisphosphate aldolase activity // traceable author statement /// BC003613 // GO:0008092 …	BC003613 // GenMAPP // Glycolysis_and_Gluconeogenesis	7.99966	9.60859	-1.60893
7930894	GRK5	NM_005308 // GRK5 // G protein-coupled receptor kinase 5 // 10q24-qter // 2869 /// L15388 // GRK5 // G protein-coupled receptor kinase 5 // 10q24-qter // 2869 /// ENST00000392870 // GRK5 // G protein-coupled receptor kinase 5 // 10q24-qter // 2869 /// ENST00000369108 // GRK5 // G protein-coupled receptor kinase 5 // 10q24-qter // 2869 /// ENST00000369106 // GRK5 // G protein-coupled receptor kina…	NM_005308 // GO:0006468 // protein amino acid phosphorylation // inferred from electronic annotation /// NM_005308 // GO:0007165 // signal transduction // inferred from electronic annotation /// NM_005308 // GO:0007188 // G-protein signaling, coupled to cAMP nucleotide second messenger // traceable author statement /// NM_005308 // GO:0007217 // tachykinin signaling pathway // inferred from direc…	NM_005308 // GO:0005625 // soluble fraction // traceable author statement /// NM_005308 // GO:0005737 // cytoplasm // traceable author statement /// NM_005308 // GO:0005886 // plasma membrane // inferred from direct assay /// L15388 // GO:0005625 // soluble fraction // traceable author statement /// L15388 // GO:0005737 // cytoplasm // traceable author statement /// L15388 // GO:0005886 // plasma…	NM_005308 // GO:0000166 // nucleotide binding // inferred from electronic annotation /// NM_005308 // GO:0004703 // G-protein coupled receptor kinase activity // inferred from electronic annotation /// NM_005308 // GO:0004871 // signal transducer activity // inferred from electronic annotation /// NM_005308 // GO:0005080 // protein kinase C binding // traceable author statement /// NM_005308 // G…	L15388 // GenMAPP // Calcium_regulation_in_cardiac_cells /// L15388 // GenMAPP // Smooth_muscle_contraction	6.68039	8.26777	-1.58738
8001507	BBS2	NM_031885 // BBS2 // Bardet-Biedl syndrome 2 // 16q21 // 583 /// AF342736 // BBS2 // Bardet-Biedl syndrome 2 // 16q21 // 583 /// ENST00000245157 // BBS2 // Bardet-Biedl syndrome 2 // 16q21 // 583	NM_031885 // GO:0007288 // sperm axoneme assembly // inferred from electronic annotation /// NM_031885 // GO:0008104 // protein localization // inferred from electronic annotation /// NM_031885 // GO:0021756 // striatum development // inferred from electronic annotation /// NM_031885 // GO:0021766 // hippocampus development // inferred from electronic annotation /// NM_031885 // GO:0021987 // cer…	NM_031885 // GO:0005737 // cytoplasm // inferred from electronic annotation /// NM_031885 // GO:0005886 // plasma membrane // inferred from electronic annotation /// NM_031885 // GO:0005932 // microtubule basal body // inferred from direct assay /// NM_031885 // GO:0031514 // motile secondary cilium // inferred from electronic annotation /// NM_031885 // GO:0034464 // BBSome // inferred from dire…	NM_031885 // GO:0005515 // protein binding // inferred from physical interaction /// AF342736 // GO:0005515 // protein binding // inferred from physical interaction /// ENST00000245157 // GO:0005515 // protein binding // inferred from physical interaction	---	8.37402	9.96087	-1.58685
7928944	PAPSS2	NM_004670 // PAPSS2 // 3'-phosphoadenosine 5'-phosphosulfate synthase 2 // 10q23-q24 // 9060 /// NM_001015880 // PAPSS2 // 3'-phosphoadenosine 5'-phosphosulfate synthase 2 // 10q23-q24 // 9060 /// AF074331 // PAPSS2 // 3'-phosphoadenosine 5'-phosphosulfate synthase 2 // 10q23-q24 // 9060 /// ENST00000361175 // PAPSS2 // 3'-phosphoadenosine 5'-phosphosulfate synthase 2 // 10q23-q24 // 9060 /// ENS…	NM_004670 // GO:0000103 // sulfate assimilation // inferred from electronic annotation /// NM_004670 // GO:0001501 // skeletal system development // traceable author statement /// NM_001015880 // GO:0000103 // sulfate assimilation // inferred from electronic annotation /// NM_001015880 // GO:0001501 // skeletal system development // traceable author statement /// AF074331 // GO:0000103 // sulfate…	---	NM_004670 // GO:0000166 // nucleotide binding // inferred from electronic annotation /// NM_004670 // GO:0004020 // adenylylsulfate kinase activity // inferred from electronic annotation /// NM_004670 // GO:0004781 // sulfate adenylyltransferase (ATP) activity // inferred from sequence or structural similarity /// NM_004670 // GO:0005515 // protein binding // inferred from physical interaction //…	---	9.82042	11.4023	-1.58188
8117622	OR2B6	NM_012367 // OR2B6 // olfactory receptor, family 2, subfamily B, member 6 // 6p21.3 // 26212 /// BC110457 // OR2B6 // olfactory receptor, family 2, subfamily B, member 6 // 6p21.3 // 26212 /// ENST00000244623 // OR2B6 // olfactory receptor, family 2, subfamily B, member 6 // 6p21.3 // 26212	NM_012367 // GO:0007165 // signal transduction // inferred from electronic annotation /// NM_012367 // GO:0007186 // G-protein coupled receptor protein signaling pathway // inferred from electronic annotation /// NM_012367 // GO:0007608 // sensory perception of smell // inferred from electronic annotation /// NM_012367 // GO:0050896 // response to stimulus // inferred from electronic annotation /…	NM_012367 // GO:0005886 // plasma membrane // inferred from electronic annotation /// NM_012367 // GO:0016021 // integral to membrane // inferred from electronic annotation /// BC110457 // GO:0005886 // plasma membrane // inferred from electronic annotation /// BC110457 // GO:0016021 // integral to membrane // inferred from electronic annotation /// ENST00000244623 // GO:0005886 // plasma membran…	NM_012367 // GO:0004872 // receptor activity // inferred from electronic annotation /// NM_012367 // GO:0004984 // olfactory receptor activity // inferred from electronic annotation /// BC110457 // GO:0004872 // receptor activity // inferred from electronic annotation /// BC110457 // GO:0004984 // olfactory receptor activity // inferred from electronic annotation /// ENST00000244623 // GO:0004872…	---	4.76067	6.31656	-1.5559
8096704	NPNT	NM_001033047 // NPNT // nephronectin // 4q24 // 255743 /// AK302477 // NPNT // nephronectin // 4q24 // 255743 /// ENST00000379987 // NPNT // nephronectin // 4q24 // 255743 /// ENST00000305572 // NPNT // nephronectin // 4q24 // 255743	---	---	---	---	10.0816	11.6198	-1.5382
7898916	GRHL3	NM_198173 // GRHL3 // grainyhead-like 3 (Drosophila) // 1p36.11 // 57822 /// NM_021180 // GRHL3 // grainyhead-like 3 (Drosophila) // 1p36.11 // 57822 /// NM_198174 // GRHL3 // grainyhead-like 3 (Drosophila) // 1p36.11 // 57822 /// BC036890 // GRHL3 // grainyhead-like 3 (Drosophila) // 1p36.11 // 57822 /// ENST00000356046 // GRHL3 // grainyhead-like 3 (Drosophila) // 1p36.11 // 57822 /// ENST00000…	NM_198173 // GO:0006350 // transcription // inferred from electronic annotation /// NM_198173 // GO:0006355 // regulation of transcription, DNA-dependent // inferred from electronic annotation /// NM_021180 // GO:0006350 // transcription // inferred from electronic annotation /// NM_021180 // GO:0006355 // regulation of transcription, DNA-dependent // inferred from electronic annotation /// NM_19…	NM_198173 // GO:0005634 // nucleus // inferred from electronic annotation /// NM_021180 // GO:0005634 // nucleus // inferred from electronic annotation /// NM_198174 // GO:0005634 // nucleus // inferred from electronic annotation /// BC036890 // GO:0005634 // nucleus // inferred from electronic annotation /// ENST00000356046 // GO:0005634 // nucleus // inferred from electronic annotation /// ENST…	NM_198173 // GO:0003677 // DNA binding // inferred from electronic annotation /// NM_021180 // GO:0003677 // DNA binding // inferred from electronic annotation /// NM_198174 // GO:0003677 // DNA binding // inferred from electronic annotation /// BC036890 // GO:0003677 // DNA binding // inferred from electronic annotation /// ENST00000356046 // GO:0003677 // DNA binding // inferred from electronic…	---	6.05778	7.59458	-1.53681
8126750	ENPP5	NM_021572 // ENPP5 // ectonucleotide pyrophosphatase/phosphodiesterase 5 (putative function) // 6p21.1-p11.2 // 59084 /// BX647968 // ENPP5 // ectonucleotide pyrophosphatase/phosphodiesterase 5 (putative function) // 6p21.1-p11.2 // 59084 /// ENST00000230565 // ENPP5 // ectonucleotide pyrophosphatase/phosphodiesterase 5 (putative function) // 6p21.1-p11.2 // 59084 /// ENST00000371383 // ENPP5 // …	NM_021572 // GO:0008152 // metabolic process // inferred from electronic annotation /// BX647968 // GO:0008152 // metabolic process // inferred from electronic annotation /// ENST00000230565 // GO:0008152 // metabolic process // inferred from electronic annotation /// ENST00000371383 // GO:0008152 // metabolic process // inferred from electronic annotation	NM_021572 // GO:0005576 // extracellular region // inferred from electronic annotation /// NM_021572 // GO:0016020 // membrane // inferred from electronic annotation /// NM_021572 // GO:0016021 // integral to membrane // inferred from electronic annotation /// BX647968 // GO:0005576 // extracellular region // inferred from electronic annotation /// BX647968 // GO:0016020 // membrane // inferred f…	NM_021572 // GO:0016787 // hydrolase activity // inferred from electronic annotation /// BX647968 // GO:0016787 // hydrolase activity // inferred from electronic annotation /// ENST00000230565 // GO:0016787 // hydrolase activity // inferred from electronic annotation /// ENST00000371383 // GO:0016787 // hydrolase activity // inferred from electronic annotation	---	4.98648	6.51186	-1.52538
7963721	CALCOCO1	NM_020898 // CALCOCO1 // calcium binding and coiled-coil domain 1 // 12q13.13 // 57658 /// AB040969 // CALCOCO1 // calcium binding and coiled-coil domain 1 // 12q13.13 // 57658 /// ENST00000342760 // CALCOCO1 // calcium binding and coiled-coil domain 1 // 12q13.13 // 57658 /// ENST00000262059 // CALCOCO1 // calcium binding and coiled-coil domain 1 // 12q13.13 // 57658	NM_020898 // GO:0006350 // transcription // inferred from sequence or structural similarity /// NM_020898 // GO:0007165 // signal transduction // inferred from sequence or structural similarity /// NM_020898 // GO:0016055 // Wnt receptor signaling pathway // inferred from electronic annotation /// NM_020898 // GO:0030518 // steroid hormone receptor signaling pathway // inferred from sequence or s…	NM_020898 // GO:0000790 // nuclear chromatin // inferred from electronic annotation /// NM_020898 // GO:0005634 // nucleus // inferred from electronic annotation /// NM_020898 // GO:0005737 // cytoplasm // inferred from electronic annotation /// AB040969 // GO:0000790 // nuclear chromatin // inferred from electronic annotation /// AB040969 // GO:0005634 // nucleus // inferred from electronic anno…	NM_020898 // GO:0003682 // chromatin binding // inferred from electronic annotation /// NM_020898 // GO:0003713 // transcription coactivator activity // inferred from sequence or structural similarity /// NM_020898 // GO:0005515 // protein binding // inferred from sequence or structural similarity /// AB040969 // GO:0003682 // chromatin binding // inferred from electronic annotation /// AB040969 …	---	7.19271	8.69973	-1.50702
8041447	CRIM1	NM_016441 // CRIM1 // cysteine rich transmembrane BMP regulator 1 (chordin-like) // 2p21 // 51232 /// AF167706 // CRIM1 // cysteine rich transmembrane BMP regulator 1 (chordin-like) // 2p21 // 51232 /// ENST00000280527 // CRIM1 // cysteine rich transmembrane BMP regulator 1 (chordin-like) // 2p21 // 51232	NM_016441 // GO:0001558 // regulation of cell growth // inferred from electronic annotation /// NM_016441 // GO:0007399 // nervous system development // traceable author statement /// AF167706 // GO:0001558 // regulation of cell growth // inferred from electronic annotation /// AF167706 // GO:0007399 // nervous system development // traceable author statement /// ENST00000280527 // GO:0001558 // …	NM_016441 // GO:0005576 // extracellular region // inferred from electronic annotation /// NM_016441 // GO:0005886 // plasma membrane // inferred from electronic annotation /// NM_016441 // GO:0016021 // integral to membrane // traceable author statement /// AF167706 // GO:0005576 // extracellular region // inferred from electronic annotation /// AF167706 // GO:0005886 // plasma membrane // infer…	NM_016441 // GO:0004857 // enzyme inhibitor activity // inferred from electronic annotation /// NM_016441 // GO:0004867 // serine-type endopeptidase inhibitor activity // inferred from electronic annotation /// NM_016441 // GO:0005010 // insulin-like growth factor receptor activity // traceable author statement /// NM_016441 // GO:0005520 // insulin-like growth factor binding // inferred from ele…	---	7.83507	9.31786	-1.48279
7918379	GSTM3	NM_000849 // GSTM3 // glutathione S-transferase mu 3 (brain) // 1p13.3 // 2947 /// BC000088 // GSTM3 // glutathione S-transferase mu 3 (brain) // 1p13.3 // 2947 /// ENST00000256594 // GSTM3 // glutathione S-transferase mu 3 (brain) // 1p13.3 // 2947 /// ENST00000361066 // GSTM3 // glutathione S-transferase mu 3 (brain) // 1p13.3 // 2947	NM_000849 // GO:0008065 // establishment of blood-nerve barrier // traceable author statement /// NM_000849 // GO:0008152 // metabolic process // inferred from electronic annotation /// NM_000849 // GO:0043627 // response to estrogen stimulus // inferred from expression pattern /// BC000088 // GO:0008065 // establishment of blood-nerve barrier // traceable author statement /// BC000088 // GO:0008…	NM_000849 // GO:0005737 // cytoplasm // inferred from electronic annotation /// BC000088 // GO:0005737 // cytoplasm // inferred from electronic annotation /// ENST00000256594 // GO:0005737 // cytoplasm // inferred from electronic annotation /// ENST00000361066 // GO:0005737 // cytoplasm // inferred from electronic annotation	NM_000849 // GO:0004364 // glutathione transferase activity // traceable author statement /// NM_000849 // GO:0005515 // protein binding // inferred from physical interaction /// NM_000849 // GO:0016740 // transferase activity // inferred from electronic annotation /// BC000088 // GO:0004364 // glutathione transferase activity // traceable author statement /// BC000088 // GO:0005515 // protein bi…	BC000088 // GenMAPP // Circadian_Exercise	5.21942	6.70174	-1.48232
7997453	PLCG2	NM_002661 // PLCG2 // phospholipase C, gamma 2 (phosphatidylinositol-specific) // 16q24.1 // 5336 /// BC007565 // PLCG2 // phospholipase C, gamma 2 (phosphatidylinositol-specific) // 16q24.1 // 5336 /// ENST00000359376 // PLCG2 // phospholipase C, gamma 2 (phosphatidylinositol-specific) // 16q24.1 // 5336	NM_002661 // GO:0002316 // follicular B cell differentiation // inferred from electronic annotation /// NM_002661 // GO:0007242 // intracellular signaling cascade // inferred from electronic annotation /// NM_002661 // GO:0009395 // phospholipid catabolic process // inferred from electronic annotation /// NM_002661 // GO:0010468 // regulation of gene expression // inferred from electronic annotat…	NM_002661 // GO:0005886 // plasma membrane // not recorded /// BC007565 // GO:0005886 // plasma membrane // not recorded /// ENST00000359376 // GO:0005886 // plasma membrane // not recorded	NM_002661 // GO:0004435 // phosphoinositide phospholipase C activity // inferred from electronic annotation /// NM_002661 // GO:0004871 // signal transducer activity // inferred from electronic annotation /// NM_002661 // GO:0005509 // calcium ion binding // inferred from electronic annotation /// NM_002661 // GO:0005515 // protein binding // inferred from physical interaction /// NM_002661 // GO…	NM_002661 // GenMAPP // Smooth_muscle_contraction /// BC007565 // GenMAPP // Smooth_muscle_contraction	7.09075	8.56211	-1.47135
7965040	PHLDA1	NM_007350 // PHLDA1 // pleckstrin homology-like domain, family A, member 1 // 12q15 // 22822 /// BC110820 // PHLDA1 // pleckstrin homology-like domain, family A, member 1 // 12q15 // 22822 /// ENST00000266671 // PHLDA1 // pleckstrin homology-like domain, family A, member 1 // 12q15 // 22822	NM_007350 // GO:0006915 // apoptosis // inferred from electronic annotation /// NM_007350 // GO:0045210 // FasL biosynthetic process // inferred from electronic annotation /// BC110820 // GO:0006915 // apoptosis // inferred from electronic annotation /// BC110820 // GO:0045210 // FasL biosynthetic process // inferred from electronic annotation /// ENST00000266671 // GO:0006915 // apoptosis // inf…	NM_007350 // GO:0005634 // nucleus // inferred from electronic annotation /// NM_007350 // GO:0005737 // cytoplasm // inferred from electronic annotation /// NM_007350 // GO:0016020 // membrane // inferred from electronic annotation /// NM_007350 // GO:0030659 // cytoplasmic vesicle membrane // inferred from electronic annotation /// NM_007350 // GO:0031410 // cytoplasmic vesicle // inferred from…	NM_007350 // GO:0005515 // protein binding // inferred from physical interaction /// BC110820 // GO:0005515 // protein binding // inferred from physical interaction /// ENST00000266671 // GO:0005515 // protein binding // inferred from physical interaction	---	7.60395	9.07357	-1.46962
8140709	KIAA1324L	NM_152748 // KIAA1324L // KIAA1324-like // 7q21.12 // 222223 /// AK296250 // KIAA1324L // KIAA1324-like // 7q21.12 // 222223 /// ENST00000394714 // KIAA1324L // KIAA1324-like // 7q21.12 // 222223 /// ENST00000335407 // KIAA1324L // KIAA1324-like // 7q21.12 // 222223 /// ENST00000297222 // KIAA1324L // KIAA1324-like // 7q21.12 // 222223	NM_152748 // GO:0007186 // G-protein coupled receptor protein signaling pathway // inferred from electronic annotation /// AK296250 // GO:0007186 // G-protein coupled receptor protein signaling pathway // inferred from electronic annotation /// ENST00000394714 // GO:0007186 // G-protein coupled receptor protein signaling pathway // inferred from electronic annotation /// ENST00000335407 // GO:000…	NM_152748 // GO:0016020 // membrane // inferred from electronic annotation /// NM_152748 // GO:0016021 // integral to membrane // inferred from electronic annotation /// AK296250 // GO:0016020 // membrane // inferred from electronic annotation /// AK296250 // GO:0016021 // integral to membrane // inferred from electronic annotation /// ENST00000394714 // GO:0016020 // membrane // inferred from el…	NM_152748 // GO:0004930 // G-protein coupled receptor activity // inferred from electronic annotation /// NM_152748 // GO:0005515 // protein binding // inferred from electronic annotation /// AK296250 // GO:0004930 // G-protein coupled receptor activity // inferred from electronic annotation /// AK296250 // GO:0005515 // protein binding // inferred from electronic annotation /// ENST00000394714 /…	---	8.23761	9.69983	-1.46222
8094911	ATP10D	NM_020453 // ATP10D // ATPase, class V, type 10D // 4p12 // 57205 /// BC131535 // ATP10D // ATPase, class V, type 10D // 4p12 // 57205 /// ENST00000273859 // ATP10D // ATPase, class V, type 10D // 4p12 // 57205	NM_020453 // GO:0006754 // ATP biosynthetic process // inferred from electronic annotation /// NM_020453 // GO:0006812 // cation transport // non-traceable author statement /// NM_020453 // GO:0015914 // phospholipid transport // inferred from electronic annotation /// BC131535 // GO:0006754 // ATP biosynthetic process // inferred from electronic annotation /// BC131535 // GO:0006812 // cation tr…	NM_020453 // GO:0016020 // membrane // inferred from electronic annotation /// NM_020453 // GO:0016021 // integral to membrane // non-traceable author statement /// BC131535 // GO:0016020 // membrane // inferred from electronic annotation /// BC131535 // GO:0016021 // integral to membrane // non-traceable author statement /// ENST00000273859 // GO:0016020 // membrane // inferred from electronic a…	NM_020453 // GO:0000166 // nucleotide binding // inferred from electronic annotation /// NM_020453 // GO:0000287 // magnesium ion binding // non-traceable author statement /// NM_020453 // GO:0004012 // phospholipid-translocating ATPase activity // non-traceable author statement /// NM_020453 // GO:0005524 // ATP binding // non-traceable author statement /// NM_020453 // GO:0015662 // ATPase acti…	---	6.23294	7.69465	-1.4617
7951686	IL18	NM_001562 // IL18 // interleukin 18 (interferon-gamma-inducing factor) // 11q22.2-q22.3 // 3606 /// AY266351 // IL18 // interleukin 18 (interferon-gamma-inducing factor) // 11q22.2-q22.3 // 3606 /// ENST00000280357 // IL18 // interleukin 18 (interferon-gamma-inducing factor) // 11q22.2-q22.3 // 3606	NM_001562 // GO:0001525 // angiogenesis // inferred from direct assay /// NM_001562 // GO:0001666 // response to hypoxia // inferred from electronic annotation /// NM_001562 // GO:0006955 // immune response // traceable author statement /// NM_001562 // GO:0007267 // cell-cell signaling // traceable author statement /// NM_001562 // GO:0009409 // response to cold // inferred from electronic annot…	NM_001562 // GO:0005576 // extracellular region // traceable author statement /// NM_001562 // GO:0005615 // extracellular space // inferred from electronic annotation /// AY266351 // GO:0005576 // extracellular region // traceable author statement /// AY266351 // GO:0005615 // extracellular space // inferred from electronic annotation /// ENST00000280357 // GO:0005576 // extracellular region // …	NM_001562 // GO:0004871 // signal transducer activity // traceable author statement /// NM_001562 // GO:0005125 // cytokine activity // traceable author statement /// NM_001562 // GO:0005149 // interleukin-1 receptor binding // inferred from electronic annotation /// AY266351 // GO:0004871 // signal transducer activity // traceable author statement /// AY266351 // GO:0005125 // cytokine activity …	---	3.69426	5.15097	-1.45671
8129937	CITED2	NM_006079 // CITED2 // Cbp/p300-interacting transactivator, with Glu/Asp-rich carboxy-terminal domain, 2 // 6q23.3 // 10370 /// BC004377 // CITED2 // Cbp/p300-interacting transactivator, with Glu/Asp-rich carboxy-terminal domain, 2 // 6q23.3 // 10370 /// ENST00000367651 // CITED2 // Cbp/p300-interacting transactivator, with Glu/Asp-rich carboxy-terminal domain, 2 // 6q23.3 // 10370 /// ENST000003…	NM_006079 // GO:0000122 // negative regulation of transcription from RNA polymerase II promoter // inferred from mutant phenotype /// NM_006079 // GO:0001666 // response to hypoxia // inferred from mutant phenotype /// NM_006079 // GO:0001889 // liver development // inferred from sequence or structural similarity /// NM_006079 // GO:0006916 // anti-apoptosis // inferred from sequence or structura…	NM_006079 // GO:0000790 // nuclear chromatin // inferred from sequence or structural similarity /// NM_006079 // GO:0005634 // nucleus // inferred from sequence or structural similarity /// BC004377 // GO:0000790 // nuclear chromatin // inferred from sequence or structural similarity /// BC004377 // GO:0005634 // nucleus // inferred from sequence or structural similarity /// ENST00000367651 // GO…	NM_006079 // GO:0003700 // transcription factor activity // inferred from sequence or structural similarity /// NM_006079 // GO:0003713 // transcription coactivator activity // inferred from sequence or structural similarity /// NM_006079 // GO:0003714 // transcription corepressor activity // inferred from mutant phenotype /// NM_006079 // GO:0005515 // protein binding // inferred from sequence o…	---	9.12634	10.5814	-1.45503
7983734	TMOD2	NM_014548 // TMOD2 // tropomodulin 2 (neuronal) // 15q21.1-q21.2 // 29767 /// BC036184 // TMOD2 // tropomodulin 2 (neuronal) // 15q21.1-q21.2 // 29767 /// ENST00000249700 // TMOD2 // tropomodulin 2 (neuronal) // 15q21.1-q21.2 // 29767	NM_014548 // GO:0007270 // nerve-nerve synaptic transmission // inferred from electronic annotation /// NM_014548 // GO:0007399 // nervous system development // traceable author statement /// NM_014548 // GO:0007611 // learning or memory // inferred from electronic annotation /// NM_014548 // GO:0045745 // positive regulation of G-protein coupled receptor protein signaling pathway // inferred fro…	NM_014548 // GO:0005737 // cytoplasm // inferred from electronic annotation /// NM_014548 // GO:0005856 // cytoskeleton // inferred from electronic annotation /// BC036184 // GO:0005737 // cytoplasm // inferred from electronic annotation /// BC036184 // GO:0005856 // cytoskeleton // inferred from electronic annotation /// ENST00000249700 // GO:0005737 // cytoplasm // inferred from electronic anno…	NM_014548 // GO:0003779 // actin binding // inferred from electronic annotation /// NM_014548 // GO:0005523 // tropomyosin binding // traceable author statement /// BC036184 // GO:0003779 // actin binding // inferred from electronic annotation /// BC036184 // GO:0005523 // tropomyosin binding // traceable author statement /// ENST00000249700 // GO:0003779 // actin binding // inferred from electro…	---	7.6409	9.07957	-1.43868
7917850	ARHGAP29	NM_004815 // ARHGAP29 // Rho GTPase activating protein 29 // 1p22.1 // 9411 /// BC093741 // ARHGAP29 // Rho GTPase activating protein 29 // 1p22.1 // 9411 /// ENST00000260526 // ARHGAP29 // Rho GTPase activating protein 29 // 1p22.1 // 9411 /// ENST00000370217 // ARHGAP29 // Rho GTPase activating protein 29 // 1p22.1 // 9411	NM_004815 // GO:0007242 // intracellular signaling cascade // inferred from electronic annotation /// NM_004815 // GO:0007266 // Rho protein signal transduction // traceable author statement /// BC093741 // GO:0007242 // intracellular signaling cascade // inferred from electronic annotation /// BC093741 // GO:0007266 // Rho protein signal transduction // traceable author statement /// ENST0000026…	NM_004815 // GO:0005622 // intracellular // inferred from electronic annotation /// BC093741 // GO:0005622 // intracellular // inferred from electronic annotation /// ENST00000260526 // GO:0005622 // intracellular // inferred from electronic annotation /// ENST00000370217 // GO:0005622 // intracellular // inferred from electronic annotation	NM_004815 // GO:0005096 // GTPase activator activity // inferred from electronic annotation /// NM_004815 // GO:0005100 // Rho GTPase activator activity // traceable author statement /// NM_004815 // GO:0008270 // zinc ion binding // inferred from electronic annotation /// NM_004815 // GO:0019992 // diacylglycerol binding // inferred from electronic annotation /// NM_004815 // GO:0046872 // metal…	---	5.63547	7.07226	-1.43679
8008237	ITGA3	NM_002204 // ITGA3 // integrin, alpha 3 (antigen CD49C, alpha 3 subunit of VLA-3 receptor) // 17q21.33 // 3675 /// NM_005501 // ITGA3 // integrin, alpha 3 (antigen CD49C, alpha 3 subunit of VLA-3 receptor) // 17q21.33 // 3675 /// BC150190 // ITGA3 // integrin, alpha 3 (antigen CD49C, alpha 3 subunit of VLA-3 receptor) // 17q21.33 // 3675 /// ENST00000320031 // ITGA3 // integrin, alpha 3 (antigen …	NM_002204 // GO:0001764 // neuron migration // inferred from electronic annotation /// NM_002204 // GO:0007155 // cell adhesion // inferred from electronic annotation /// NM_002204 // GO:0007160 // cell-matrix adhesion // traceable author statement /// NM_002204 // GO:0007229 // integrin-mediated signaling pathway // inferred from electronic annotation /// NM_002204 // GO:0007613 // memory // inf…	NM_002204 // GO:0005886 // plasma membrane // inferred from electronic annotation /// NM_002204 // GO:0008305 // integrin complex // traceable author statement /// NM_002204 // GO:0016021 // integral to membrane // inferred from electronic annotation /// NM_002204 // GO:0016323 // basolateral plasma membrane // inferred from electronic annotation /// NM_002204 // GO:0019717 // synaptosome // infe…	NM_002204 // GO:0004872 // receptor activity // inferred from electronic annotation /// NM_002204 // GO:0005509 // calcium ion binding // inferred from electronic annotation /// NM_002204 // GO:0005515 // protein binding // inferred from physical interaction /// NM_005501 // GO:0004872 // receptor activity // inferred from electronic annotation /// NM_005501 // GO:0005509 // calcium ion binding /…	NM_002204 // GenMAPP // Integrin-mediated_cell_adhesion_KEGG /// NM_005501 // GenMAPP // Integrin-mediated_cell_adhesion_KEGG /// BC150190 // GenMAPP // Integrin-mediated_cell_adhesion_KEGG	7.72908	9.16496	-1.43589
7991234	MFGE8	NM_005928 // MFGE8 // milk fat globule-EGF factor 8 protein // 15q25 // 4240 /// NM_001114614 // MFGE8 // milk fat globule-EGF factor 8 protein // 15q25 // 4240 /// AY141974 // MFGE8 // milk fat globule-EGF factor 8 protein // 15q25 // 4240 /// ENST00000268150 // MFGE8 // milk fat globule-EGF factor 8 protein // 15q25 // 4240 /// ENST00000268151 // MFGE8 // milk fat globule-EGF factor 8 protein /…	NM_005928 // GO:0007155 // cell adhesion // inferred from electronic annotation /// NM_005928 // GO:0007155 // cell adhesion // traceable author statement /// NM_005928 // GO:0007338 // single fertilization // inferred from electronic annotation /// NM_005928 // GO:0007339 // binding of sperm to zona pellucida // traceable author statement /// NM_005928 // GO:0044419 // interspecies interaction b…	NM_005928 // GO:0005576 // extracellular region // traceable author statement /// NM_005928 // GO:0005737 // cytoplasm // inferred from direct assay /// NM_005928 // GO:0016020 // membrane // inferred from electronic annotation /// NM_001114614 // GO:0005576 // extracellular region // traceable author statement /// NM_001114614 // GO:0005737 // cytoplasm // inferred from direct assay /// NM_00111…	NM_005928 // GO:0005515 // protein binding // inferred from electronic annotation /// NM_001114614 // GO:0005515 // protein binding // inferred from electronic annotation /// AY141974 // GO:0005515 // protein binding // inferred from electronic annotation /// ENST00000268150 // GO:0005515 // protein binding // inferred from electronic annotation /// ENST00000268151 // GO:0005515 // protein bindin…	---	6.61282	8.03724	-1.42442
7962327	SLC2A13	NM_052885 // SLC2A13 // solute carrier family 2 (facilitated glucose transporter), member 13 // 12q12 // 114134 /// BC117117 // SLC2A13 // solute carrier family 2 (facilitated glucose transporter), member 13 // 12q12 // 114134 /// ENST00000280871 // SLC2A13 // solute carrier family 2 (facilitated glucose transporter), member 13 // 12q12 // 114134 /// ENST00000380863 // SLC2A13 // solute carrier f…	NM_052885 // GO:0055085 // transmembrane transport // inferred from electronic annotation /// BC117117 // GO:0055085 // transmembrane transport // inferred from electronic annotation /// ENST00000280871 // GO:0055085 // transmembrane transport // inferred from electronic annotation /// ENST00000380863 // GO:0055085 // transmembrane transport // inferred from electronic annotation /// ENST00000380…	NM_052885 // GO:0016020 // membrane // inferred from electronic annotation /// NM_052885 // GO:0016021 // integral to membrane // inferred from electronic annotation /// BC117117 // GO:0016020 // membrane // inferred from electronic annotation /// BC117117 // GO:0016021 // integral to membrane // inferred from electronic annotation /// ENST00000280871 // GO:0016020 // membrane // inferred from el…	NM_052885 // GO:0005215 // transporter activity // inferred from electronic annotation /// NM_052885 // GO:0022891 // substrate-specific transmembrane transporter activity // inferred from electronic annotation /// BC117117 // GO:0005215 // transporter activity // inferred from electronic annotation /// BC117117 // GO:0022891 // substrate-specific transmembrane transporter activity // inferred fr…	---	6.20996	7.63001	-1.42005
7958352	BTBD11	NM_001018072 // BTBD11 // BTB (POZ) domain containing 11 // 12q23.3 // 121551 /// NM_001017523 // BTBD11 // BTB (POZ) domain containing 11 // 12q23.3 // 121551 /// AY373588 // BTBD11 // BTB (POZ) domain containing 11 // 12q23.3 // 121551 /// ENST00000280758 // BTBD11 // BTB (POZ) domain containing 11 // 12q23.3 // 121551 /// ENST00000341886 // BTBD11 // BTB (POZ) domain containing 11 // 12q23.3 /…	---	NM_001018072 // GO:0016020 // membrane // inferred from electronic annotation /// NM_001018072 // GO:0016021 // integral to membrane // inferred from electronic annotation /// NM_001017523 // GO:0016020 // membrane // inferred from electronic annotation /// NM_001017523 // GO:0016021 // integral to membrane // inferred from electronic annotation /// AY373588 // GO:0016020 // membrane // inferred …	NM_001018072 // GO:0003677 // DNA binding // inferred from electronic annotation /// NM_001018072 // GO:0005515 // protein binding // inferred from electronic annotation /// NM_001017523 // GO:0003677 // DNA binding // inferred from electronic annotation /// NM_001017523 // GO:0005515 // protein binding // inferred from electronic annotation /// AY373588 // GO:0003677 // DNA binding // inferred f…	---	5.60757	7.02679	-1.41923
7965423	BTG1	NM_001731 // BTG1 // B-cell translocation gene 1, anti-proliferative // 12q22 // 694 /// BC016759 // BTG1 // B-cell translocation gene 1, anti-proliferative // 12q22 // 694 /// ENST00000256015 // BTG1 // B-cell translocation gene 1, anti-proliferative // 12q22 // 694	NM_001731 // GO:0006479 // protein amino acid methylation // inferred from electronic annotation /// NM_001731 // GO:0008285 // negative regulation of cell proliferation // inferred from direct assay /// NM_001731 // GO:0016477 // cell migration // non-traceable author statement /// NM_001731 // GO:0030308 // negative regulation of cell growth // non-traceable author statement /// NM_001731 // GO…	NM_001731 // GO:0005634 // nucleus // inferred from direct assay /// NM_001731 // GO:0005634 // nucleus // inferred from mutant phenotype /// NM_001731 // GO:0005737 // cytoplasm // inferred from mutant phenotype /// BC016759 // GO:0005634 // nucleus // inferred from direct assay /// BC016759 // GO:0005634 // nucleus // inferred from mutant phenotype /// BC016759 // GO:0005737 // cytoplasm // inf…	NM_001731 // GO:0003712 // transcription cofactor activity // non-traceable author statement /// NM_001731 // GO:0019900 // kinase binding // non-traceable author statement /// BC016759 // GO:0003712 // transcription cofactor activity // non-traceable author statement /// BC016759 // GO:0019900 // kinase binding // non-traceable author statement /// ENST00000256015 // GO:0003712 // transcription …	NM_001731 // GenMAPP // Circadian_Exercise /// BC016759 // GenMAPP // Circadian_Exercise	8.77386	10.1882	-1.41435
8008646	SCPEP1	NM_021626 // SCPEP1 // serine carboxypeptidase 1 // 17q22 // 59342 /// AF282618 // SCPEP1 // serine carboxypeptidase 1 // 17q22 // 59342 /// ENST00000262288 // SCPEP1 // serine carboxypeptidase 1 // 17q22 // 59342 /// ENST00000393142 // SCPEP1 // serine carboxypeptidase 1 // 17q22 // 59342	NM_021626 // GO:0006508 // proteolysis // inferred from electronic annotation /// AF282618 // GO:0006508 // proteolysis // inferred from electronic annotation /// ENST00000262288 // GO:0006508 // proteolysis // inferred from electronic annotation /// ENST00000393142 // GO:0006508 // proteolysis // inferred from electronic annotation	NM_021626 // GO:0005576 // extracellular region // inferred from electronic annotation /// AF282618 // GO:0005576 // extracellular region // inferred from electronic annotation /// ENST00000262288 // GO:0005576 // extracellular region // inferred from electronic annotation /// ENST00000393142 // GO:0005576 // extracellular region // inferred from electronic annotation	NM_021626 // GO:0004185 // serine-type carboxypeptidase activity // inferred from electronic annotation /// NM_021626 // GO:0008233 // peptidase activity // inferred from electronic annotation /// AF282618 // GO:0004185 // serine-type carboxypeptidase activity // inferred from electronic annotation /// AF282618 // GO:0008233 // peptidase activity // inferred from electronic annotation /// ENST000…	---	8.66427	10.0741	-1.40979
8088560	ADAMTS9	NM_182920 // ADAMTS9 // ADAM metallopeptidase with thrombospondin type 1 motif, 9 // 3p14.3-p14.2 // 56999 /// BC130578 // ADAMTS9 // ADAM metallopeptidase with thrombospondin type 1 motif, 9 // 3p14.3-p14.2 // 56999 /// ENST00000295903 // ADAMTS9 // ADAM metallopeptidase with thrombospondin type 1 motif, 9 // 3p14.3-p14.2 // 56999	NM_182920 // GO:0006508 // proteolysis // inferred from direct assay /// NM_182920 // GO:0006516 // glycoprotein catabolic process // traceable author statement /// NM_182920 // GO:0007275 // multicellular organismal development // traceable author statement /// BC130578 // GO:0006508 // proteolysis // inferred from direct assay /// BC130578 // GO:0006516 // glycoprotein catabolic process // trac…	NM_182920 // GO:0005576 // extracellular region // inferred from electronic annotation /// NM_182920 // GO:0005578 // proteinaceous extracellular matrix // inferred from direct assay /// BC130578 // GO:0005576 // extracellular region // inferred from electronic annotation /// BC130578 // GO:0005578 // proteinaceous extracellular matrix // inferred from direct assay /// ENST00000295903 // GO:00055…	NM_182920 // GO:0004222 // metalloendopeptidase activity // inferred from electronic annotation /// NM_182920 // GO:0008233 // peptidase activity // inferred from electronic annotation /// NM_182920 // GO:0008270 // zinc ion binding // inferred from electronic annotation /// NM_182920 // GO:0046872 // metal ion binding // inferred from electronic annotation /// BC130578 // GO:0004222 // metalloen…	---	7.06222	8.47058	-1.40836
8053406	RETSAT	NM_017750 // RETSAT // retinol saturase (all-trans-retinol 13,14-reductase) // 2p11.2 // 54884 /// BC068517 // RETSAT // retinol saturase (all-trans-retinol 13,14-reductase) // 2p11.2 // 54884 /// ENST00000295802 // RETSAT // retinol saturase (all-trans-retinol 13,14-reductase) // 2p11.2 // 54884 /// ENST00000263854 // RETSAT // retinol saturase (all-trans-retinol 13,14-reductase) // 2p11.2 // 54…	NM_017750 // GO:0042572 // retinol metabolic process // inferred from sequence or structural similarity /// NM_017750 // GO:0055114 // oxidation reduction // inferred from sequence or structural similarity /// BC068517 // GO:0042572 // retinol metabolic process // inferred from sequence or structural similarity /// BC068517 // GO:0055114 // oxidation reduction // inferred from sequence or structu…	NM_017750 // GO:0005640 // nuclear outer membrane // inferred from sequence or structural similarity /// NM_017750 // GO:0005783 // endoplasmic reticulum // inferred from electronic annotation /// NM_017750 // GO:0005789 // endoplasmic reticulum membrane // inferred from sequence or structural similarity /// NM_017750 // GO:0016020 // membrane // inferred from electronic annotation /// BC068517 /…	NM_017750 // GO:0009055 // electron carrier activity // inferred from electronic annotation /// NM_017750 // GO:0016491 // oxidoreductase activity // inferred from sequence or structural similarity /// NM_017750 // GO:0051786 // all-trans-retinol 13,14-reductase activity // inferred from sequence or structural similarity /// BC068517 // GO:0009055 // electron carrier activity // inferred from ele…	---	8.3991	9.80398	-1.40488
8113073	ARRDC3	NM_020801 // ARRDC3 // arrestin domain containing 3 // 5q14.3 // 57561 /// BC053619 // ARRDC3 // arrestin domain containing 3 // 5q14.3 // 57561 /// ENST00000265138 // ARRDC3 // arrestin domain containing 3 // 5q14.3 // 57561	---	---	---	---	7.97546	9.37624	-1.40077
8100026	ATP8A1	NM_006095 // ATP8A1 // ATPase, aminophospholipid transporter (APLT), class I, type 8A, member 1 // 4p14-p12 // 10396 /// NM_001105529 // ATP8A1 // ATPase, aminophospholipid transporter (APLT), class I, type 8A, member 1 // 4p14-p12 // 10396 /// AB013452 // ATP8A1 // ATPase, aminophospholipid transporter (APLT), class I, type 8A, member 1 // 4p14-p12 // 10396 /// ENST00000381668 // ATP8A1 // ATPas…	NM_006095 // GO:0006754 // ATP biosynthetic process // inferred from electronic annotation /// NM_006095 // GO:0008152 // metabolic process // inferred from electronic annotation /// NM_006095 // GO:0015914 // phospholipid transport // inferred from electronic annotation /// NM_006095 // GO:0015917 // aminophospholipid transport // non-traceable author statement /// NM_001105529 // GO:0006754 // …	NM_006095 // GO:0016020 // membrane // inferred from electronic annotation /// NM_006095 // GO:0016021 // integral to membrane // non-traceable author statement /// NM_006095 // GO:0031410 // cytoplasmic vesicle // inferred from electronic annotation /// NM_001105529 // GO:0016020 // membrane // inferred from electronic annotation /// NM_001105529 // GO:0016021 // integral to membrane // non-trac…	NM_006095 // GO:0000166 // nucleotide binding // inferred from electronic annotation /// NM_006095 // GO:0000287 // magnesium ion binding // inferred from electronic annotation /// NM_006095 // GO:0004012 // phospholipid-translocating ATPase activity // inferred from electronic annotation /// NM_006095 // GO:0005524 // ATP binding // non-traceable author statement /// NM_006095 // GO:0015662 // A…	NM_006095 // GenMAPP // Peptide_GPCRs /// NM_001105529 // GenMAPP // Peptide_GPCRs /// AB013452 // GenMAPP // Peptide_GPCRs	5.74812	7.13626	-1.38814
8108873	ARHGAP26	NM_015071 // ARHGAP26 // Rho GTPase activating protein 26 // 5q31 // 23092 /// NM_001135608 // ARHGAP26 // Rho GTPase activating protein 26 // 5q31 // 23092 /// BC068555 // ARHGAP26 // Rho GTPase activating protein 26 // 5q31 // 23092 /// ENST00000274498 // ARHGAP26 // Rho GTPase activating protein 26 // 5q31 // 23092 /// ENST00000378004 // ARHGAP26 // Rho GTPase activating protein 26 // 5q31 // …	NM_015071 // GO:0007165 // signal transduction // inferred from electronic annotation /// NM_015071 // GO:0007399 // nervous system development // non-traceable author statement /// NM_015071 // GO:0030036 // actin cytoskeleton organization // non-traceable author statement /// NM_001135608 // GO:0007165 // signal transduction // inferred from electronic annotation /// NM_001135608 // GO:0007399 …	NM_015071 // GO:0005575 // cellular_component // no biological data available /// NM_015071 // GO:0005622 // intracellular // inferred from electronic annotation /// NM_015071 // GO:0005737 // cytoplasm // inferred from electronic annotation /// NM_015071 // GO:0005856 // cytoskeleton // inferred from electronic annotation /// NM_015071 // GO:0030054 // cell junction // inferred from electronic a…	NM_015071 // GO:0005096 // GTPase activator activity // inferred from electronic annotation /// NM_015071 // GO:0005100 // Rho GTPase activator activity // non-traceable author statement /// NM_015071 // GO:0005515 // protein binding // inferred from physical interaction /// NM_001135608 // GO:0005096 // GTPase activator activity // inferred from electronic annotation /// NM_001135608 // GO:00051…	---	5.65151	7.03615	-1.38464
8065280	C20orf74	NM_020343 // C20orf74 // chromosome 20 open reading frame 74 // 20p11.22 // 57186 /// DQ310704 // C20orf74 // chromosome 20 open reading frame 74 // 20p11.22 // 57186 /// ENST00000202677 // C20orf74 // chromosome 20 open reading frame 74 // 20p11.22 // 57186 /// ENST00000334388 // C20orf74 // chromosome 20 open reading frame 74 // 20p11.22 // 57186	NM_020343 // GO:0051056 // regulation of small GTPase mediated signal transduction // inferred from electronic annotation /// DQ310704 // GO:0051056 // regulation of small GTPase mediated signal transduction // inferred from electronic annotation /// ENST00000202677 // GO:0051056 // regulation of small GTPase mediated signal transduction // inferred from electronic annotation /// ENST00000334388 …	NM_020343 // GO:0005622 // intracellular // inferred from electronic annotation /// NM_020343 // GO:0005737 // cytoplasm // inferred from electronic annotation /// DQ310704 // GO:0005622 // intracellular // inferred from electronic annotation /// DQ310704 // GO:0005737 // cytoplasm // inferred from electronic annotation /// ENST00000202677 // GO:0005622 // intracellular // inferred from electroni…	NM_020343 // GO:0005096 // GTPase activator activity // inferred from electronic annotation /// DQ310704 // GO:0005096 // GTPase activator activity // inferred from electronic annotation /// ENST00000202677 // GO:0005096 // GTPase activator activity // inferred from electronic annotation /// ENST00000334388 // GO:0005096 // GTPase activator activity // inferred from electronic annotation	---	7.73004	9.11023	-1.38019
8117537	HIST1H4I	NM_003495 // HIST1H4I // histone cluster 1, H4i // 6p21.33 // 8294 /// BC066250 // HIST1H4I // histone cluster 1, H4i // 6p21.33 // 8294 /// ENST00000354348 // HIST4H4 // histone cluster 4, H4 // 12p12.3 // 121504 /// ENST00000354348 // HIST2H4B // histone cluster 2, H4b // 1q21 // 554313 /// ENST00000354348 // HIST1H4I // histone cluster 1, H4i // 6p21.33 // 8294 /// ENST00000354348 // HIST1H4A …	ENST00000354348 // GO:0006325 // establishment or maintenance of chromatin architecture // non-traceable author statement /// ENST00000354348 // GO:0006334 // nucleosome assembly // inferred from electronic annotation /// ENST00000354348 // GO:0048015 // phosphoinositide-mediated signaling // non-traceable author statement	ENST00000354348 // GO:0000786 // nucleosome // traceable author statement /// ENST00000354348 // GO:0005634 // nucleus // inferred from electronic annotation /// ENST00000354348 // GO:0005654 // nucleoplasm // not recorded /// ENST00000354348 // GO:0005694 // chromosome // inferred from electronic annotation	ENST00000354348 // GO:0003677 // DNA binding // traceable author statement /// ENST00000354348 // GO:0005515 // protein binding // inferred from physical interaction	---	6.83576	8.2104	-1.37464
8138977	DPY19L1	NM_015283 // DPY19L1 // dpy-19-like 1 (C. elegans) // 7p14.3 // 23333 /// DQ287932 // DPY19L1 // dpy-19-like 1 (C. elegans) // 7p14.3 // 23333 /// ENST00000310974 // DPY19L1 // dpy-19-like 1 (C. elegans) // 7p14.3 // 23333	---	NM_015283 // GO:0016020 // membrane // inferred from electronic annotation /// NM_015283 // GO:0016021 // integral to membrane // inferred from electronic annotation /// DQ287932 // GO:0016020 // membrane // inferred from electronic annotation /// DQ287932 // GO:0016021 // integral to membrane // inferred from electronic annotation /// ENST00000310974 // GO:0016020 // membrane // inferred from el…	---	---	7.95491	9.32827	-1.37336
7919749		---	---	---	---	---	5.4505	6.82332	-1.37282
8153021	ST3GAL1	NM_003033 // ST3GAL1 // ST3 beta-galactoside alpha-2,3-sialyltransferase 1 // 8q24.22 // 6482 /// NM_173344 // ST3GAL1 // ST3 beta-galactoside alpha-2,3-sialyltransferase 1 // 8q24.22 // 6482 /// BX648001 // ST3GAL1 // ST3 beta-galactoside alpha-2,3-sialyltransferase 1 // 8q24.22 // 6482 /// ENST00000319914 // ST3GAL1 // ST3 beta-galactoside alpha-2,3-sialyltransferase 1 // 8q24.22 // 6482 /// EN…	NM_003033 // GO:0006486 // protein amino acid glycosylation // inferred from electronic annotation /// NM_173344 // GO:0006486 // protein amino acid glycosylation // inferred from electronic annotation /// BX648001 // GO:0006486 // protein amino acid glycosylation // inferred from electronic annotation /// ENST00000319914 // GO:0006486 // protein amino acid glycosylation // inferred from electron…	NM_003033 // GO:0005576 // extracellular region // inferred from electronic annotation /// NM_003033 // GO:0005794 // Golgi apparatus // inferred from electronic annotation /// NM_003033 // GO:0016020 // membrane // inferred from electronic annotation /// NM_003033 // GO:0016021 // integral to membrane // inferred from electronic annotation /// NM_003033 // GO:0030173 // integral to Golgi membran…	NM_003033 // GO:0003836 // beta-galactoside alpha-2,3-sialyltransferase activity // traceable author statement /// NM_173344 // GO:0003836 // beta-galactoside alpha-2,3-sialyltransferase activity // traceable author statement /// BX648001 // GO:0003836 // beta-galactoside alpha-2,3-sialyltransferase activity // traceable author statement /// ENST00000319914 // GO:0003836 // beta-galactoside alpha…	---	8.41573	9.7863	-1.37057
7997662	KIAA0513	NM_014732 // KIAA0513 // KIAA0513 // 16q24.1 // 9764 /// AB011085 // KIAA0513 // KIAA0513 // 16q24.1 // 9764 /// ENST00000258180 // KIAA0513 // KIAA0513 // 16q24.1 // 9764	---	NM_014732 // GO:0005737 // cytoplasm // inferred from electronic annotation /// AB011085 // GO:0005737 // cytoplasm // inferred from electronic annotation /// ENST00000258180 // GO:0005737 // cytoplasm // inferred from electronic annotation	---	---	6.89202	8.25586	-1.36383
8054308	TBC1D8	NM_001102426 // TBC1D8 // TBC1 domain family, member 8 (with GRAM domain) // 2q11.2 // 11138 /// AK292826 // TBC1D8 // TBC1 domain family, member 8 (with GRAM domain) // 2q11.2 // 11138 /// ENST00000376840 // TBC1D8 // TBC1 domain family, member 8 (with GRAM domain) // 2q11.2 // 11138	NM_001102426 // GO:0008015 // blood circulation // traceable author statement /// NM_001102426 // GO:0008284 // positive regulation of cell proliferation // traceable author statement /// NM_001102426 // GO:0032313 // regulation of Rab GTPase activity // inferred from electronic annotation /// AK292826 // GO:0008015 // blood circulation // traceable author statement /// AK292826 // GO:0008284 // …	NM_001102426 // GO:0005622 // intracellular // inferred from electronic annotation /// NM_001102426 // GO:0016020 // membrane // traceable author statement /// AK292826 // GO:0005622 // intracellular // inferred from electronic annotation /// AK292826 // GO:0016020 // membrane // traceable author statement /// ENST00000376840 // GO:0005622 // intracellular // inferred from electronic annotation /…	NM_001102426 // GO:0005096 // GTPase activator activity // inferred from electronic annotation /// NM_001102426 // GO:0005097 // Rab GTPase activator activity // inferred from electronic annotation /// AK292826 // GO:0005096 // GTPase activator activity // inferred from electronic annotation /// AK292826 // GO:0005097 // Rab GTPase activator activity // inferred from electronic annotation /// ENS…	AK292826 // GenMAPP // Cell_cycle_KEGG	7.57297	8.92429	-1.35133
8125139	NEU1	NM_000434 // NEU1 // sialidase 1 (lysosomal sialidase) // 6p21.3 // 4758 /// AF040958 // NEU1 // sialidase 1 (lysosomal sialidase) // 6p21.3 // 4758 /// ENST00000229725 // NEU1 // sialidase 1 (lysosomal sialidase) // 6p21.3 // 4758 /// ENST00000375631 // NEU1 // sialidase 1 (lysosomal sialidase) // 6p21.3 // 4758 /// ENST00000383183 // NEU1 // sialidase 1 (lysosomal sialidase) // 6p21.3 // 4758	NM_000434 // GO:0008152 // metabolic process // inferred from electronic annotation /// AF040958 // GO:0008152 // metabolic process // inferred from electronic annotation /// ENST00000229725 // GO:0008152 // metabolic process // inferred from electronic annotation /// ENST00000375631 // GO:0008152 // metabolic process // inferred from electronic annotation /// ENST00000383183 // GO:0008152 // met…	NM_000434 // GO:0005765 // lysosomal membrane // inferred from electronic annotation /// NM_000434 // GO:0005886 // plasma membrane // inferred from electronic annotation /// NM_000434 // GO:0031410 // cytoplasmic vesicle // inferred from electronic annotation /// NM_000434 // GO:0043202 // lysosomal lumen // inferred from electronic annotation /// AF040958 // GO:0005765 // lysosomal membrane // …	NM_000434 // GO:0004308 // exo-alpha-sialidase activity // traceable author statement /// NM_000434 // GO:0005515 // protein binding // inferred from physical interaction /// NM_000434 // GO:0016798 // hydrolase activity, acting on glycosyl bonds // inferred from electronic annotation /// AF040958 // GO:0004308 // exo-alpha-sialidase activity // traceable author statement /// AF040958 // GO:00055…	---	9.43978	10.7874	-1.34762
8179851	NEU1	NM_000434 // NEU1 // sialidase 1 (lysosomal sialidase) // 6p21.3 // 4758 /// AF040958 // NEU1 // sialidase 1 (lysosomal sialidase) // 6p21.3 // 4758 /// ENST00000229725 // NEU1 // sialidase 1 (lysosomal sialidase) // 6p21.3 // 4758 /// ENST00000375631 // NEU1 // sialidase 1 (lysosomal sialidase) // 6p21.3 // 4758 /// ENST00000383183 // NEU1 // sialidase 1 (lysosomal sialidase) // 6p21.3 // 4758	NM_000434 // GO:0008152 // metabolic process // inferred from electronic annotation /// AF040958 // GO:0008152 // metabolic process // inferred from electronic annotation /// ENST00000229725 // GO:0008152 // metabolic process // inferred from electronic annotation /// ENST00000375631 // GO:0008152 // metabolic process // inferred from electronic annotation /// ENST00000383183 // GO:0008152 // met…	NM_000434 // GO:0005765 // lysosomal membrane // inferred from electronic annotation /// NM_000434 // GO:0005886 // plasma membrane // inferred from electronic annotation /// NM_000434 // GO:0031410 // cytoplasmic vesicle // inferred from electronic annotation /// NM_000434 // GO:0043202 // lysosomal lumen // inferred from electronic annotation /// AF040958 // GO:0005765 // lysosomal membrane // …	NM_000434 // GO:0004308 // exo-alpha-sialidase activity // traceable author statement /// NM_000434 // GO:0005515 // protein binding // inferred from physical interaction /// NM_000434 // GO:0016798 // hydrolase activity, acting on glycosyl bonds // inferred from electronic annotation /// AF040958 // GO:0004308 // exo-alpha-sialidase activity // traceable author statement /// AF040958 // GO:00055…	---	9.43978	10.7874	-1.34762
7988426	SLC30A4	NM_013309 // SLC30A4 // solute carrier family 30 (zinc transporter), member 4 // 15q11.2-q21.3|15q21.1 // 7782 /// BC026089 // SLC30A4 // solute carrier family 30 (zinc transporter), member 4 // 15q11.2-q21.3|15q21.1 // 7782 /// ENST00000261867 // SLC30A4 // solute carrier family 30 (zinc transporter), member 4 // 15q11.2-q21.3|15q21.1 // 7782	NM_013309 // GO:0006812 // cation transport // inferred from electronic annotation /// NM_013309 // GO:0006829 // zinc ion transport // inferred from electronic annotation /// BC026089 // GO:0006812 // cation transport // inferred from electronic annotation /// BC026089 // GO:0006829 // zinc ion transport // inferred from electronic annotation /// ENST00000261867 // GO:0006812 // cation transport…	NM_013309 // GO:0005768 // endosome // inferred from electronic annotation /// NM_013309 // GO:0010008 // endosome membrane // inferred from electronic annotation /// NM_013309 // GO:0016020 // membrane // inferred from electronic annotation /// NM_013309 // GO:0016021 // integral to membrane // inferred from electronic annotation /// BC026089 // GO:0005768 // endosome // inferred from electronic…	NM_013309 // GO:0005385 // zinc ion transmembrane transporter activity // traceable author statement /// NM_013309 // GO:0008270 // zinc ion binding // inferred from electronic annotation /// NM_013309 // GO:0008324 // cation transmembrane transporter activity // inferred from electronic annotation /// BC026089 // GO:0005385 // zinc ion transmembrane transporter activity // traceable author state…	---	6.39177	7.7323	-1.34053
8046380	ITGA6	NM_000210 // ITGA6 // integrin, alpha 6 // 2q31.1 // 3655 /// NM_001079818 // ITGA6 // integrin, alpha 6 // 2q31.1 // 3655 /// BC136455 // ITGA6 // integrin, alpha 6 // 2q31.1 // 3655 /// ENST00000375221 // ITGA6 // integrin, alpha 6 // 2q31.1 // 3655 /// ENST00000264107 // ITGA6 // integrin, alpha 6 // 2q31.1 // 3655 /// ENST00000264106 // ITGA6 // integrin, alpha 6 // 2q31.1 // 3655 /// ENST000…	NM_000210 // GO:0007044 // cell-substrate junction assembly // traceable author statement /// NM_000210 // GO:0007155 // cell adhesion // inferred from electronic annotation /// NM_000210 // GO:0007229 // integrin-mediated signaling pathway // inferred from electronic annotation /// NM_001079818 // GO:0007044 // cell-substrate junction assembly // traceable author statement /// NM_001079818 // GO…	NM_000210 // GO:0008305 // integrin complex // inferred from electronic annotation /// NM_000210 // GO:0016020 // membrane // inferred from electronic annotation /// NM_000210 // GO:0016021 // integral to membrane // inferred from electronic annotation /// NM_001079818 // GO:0008305 // integrin complex // inferred from electronic annotation /// NM_001079818 // GO:0016020 // membrane // inferred f…	NM_000210 // GO:0004872 // receptor activity // inferred from electronic annotation /// NM_000210 // GO:0005509 // calcium ion binding // inferred from electronic annotation /// NM_000210 // GO:0005515 // protein binding // inferred from electronic annotation /// NM_001079818 // GO:0004872 // receptor activity // inferred from electronic annotation /// NM_001079818 // GO:0005509 // calcium ion bi…	NM_000210 // GenMAPP // Integrin-mediated_cell_adhesion_KEGG /// NM_001079818 // GenMAPP // Integrin-mediated_cell_adhesion_KEGG /// BC136455 // GenMAPP // Integrin-mediated_cell_adhesion_KEGG	6.90862	8.24818	-1.33956
8117583	HIST1H2AI	NM_003509 // HIST1H2AI // histone cluster 1, H2ai // 6p22-p21.3 // 8329 /// NM_003536 // HIST1H3H // histone cluster 1, H3h // 6p22-p21.3 // 8357 /// BC112254 // HIST1H2AI // histone cluster 1, H2ai // 6p22-p21.3 // 8329 /// BC096128 // HIST1H3H // histone cluster 1, H3h // 6p22-p21.3 // 8357 /// ENST00000358739 // HIST1H2AI // histone cluster 1, H2ai // 6p22-p21.3 // 8329 /// ENST00000358739 // …	ENST00000358739 // GO:0006334 // nucleosome assembly // non-traceable author statement /// ENST00000358739 // GO:0006334 // nucleosome assembly // inferred from electronic annotation /// ENST00000369163 // GO:0006334 // nucleosome assembly // non-traceable author statement /// ENST00000369163 // GO:0006334 // nucleosome assembly // inferred from electronic annotation /// ENST00000369387 // GO:000…	ENST00000358739 // GO:0000786 // nucleosome // non-traceable author statement /// ENST00000358739 // GO:0005634 // nucleus // inferred from electronic annotation /// ENST00000358739 // GO:0005694 // chromosome // inferred from electronic annotation /// ENST00000358739 // GO:0000786 // nucleosome // inferred from electronic annotation /// ENST00000369163 // GO:0000786 // nucleosome // non-traceabl…	ENST00000358739 // GO:0003677 // DNA binding // non-traceable author statement /// ENST00000358739 // GO:0003677 // DNA binding // inferred from electronic annotation /// ENST00000369163 // GO:0003677 // DNA binding // non-traceable author statement /// ENST00000369163 // GO:0003677 // DNA binding // inferred from electronic annotation /// ENST00000369163 // GO:0005515 // protein binding // infer…	---	9.24749	10.5857	-1.33824
8009334	CACNG4	NM_014405 // CACNG4 // calcium channel, voltage-dependent, gamma subunit 4 // 17q24 // 27092 /// BC034532 // CACNG4 // calcium channel, voltage-dependent, gamma subunit 4 // 17q24 // 27092 /// ENST00000262138 // CACNG4 // calcium channel, voltage-dependent, gamma subunit 4 // 17q24 // 27092	NM_014405 // GO:0006811 // ion transport // inferred from electronic annotation /// NM_014405 // GO:0006816 // calcium ion transport // inferred from electronic annotation /// NM_014405 // GO:0019226 // transmission of nerve impulse // inferred from electronic annotation /// BC034532 // GO:0006811 // ion transport // inferred from electronic annotation /// BC034532 // GO:0006816 // calcium ion tr…	NM_014405 // GO:0005886 // plasma membrane // not recorded /// NM_014405 // GO:0005887 // integral to plasma membrane // traceable author statement /// BC034532 // GO:0005886 // plasma membrane // not recorded /// BC034532 // GO:0005887 // integral to plasma membrane // traceable author statement /// ENST00000262138 // GO:0005886 // plasma membrane // not recorded /// ENST00000262138 // GO:000588…	NM_014405 // GO:0005244 // voltage-gated ion channel activity // inferred from electronic annotation /// NM_014405 // GO:0005245 // voltage-gated calcium channel activity // traceable author statement /// NM_014405 // GO:0005509 // calcium ion binding // inferred from electronic annotation /// BC034532 // GO:0005244 // voltage-gated ion channel activity // inferred from electronic annotation /// …	---	9.85421	11.1891	-1.33484
7954065	GPRC5A	NM_003979 // GPRC5A // G protein-coupled receptor, family C, group 5, member A // 12p13-p12.3 // 9052 /// AK122672 // GPRC5A // G protein-coupled receptor, family C, group 5, member A // 12p13-p12.3 // 9052 /// ENST00000014914 // GPRC5A // G protein-coupled receptor, family C, group 5, member A // 12p13-p12.3 // 9052	NM_003979 // GO:0007165 // signal transduction // traceable author statement /// NM_003979 // GO:0007186 // G-protein coupled receptor protein signaling pathway // inferred from electronic annotation /// AK122672 // GO:0007165 // signal transduction // traceable author statement /// AK122672 // GO:0007186 // G-protein coupled receptor protein signaling pathway // inferred from electronic annotati…	NM_003979 // GO:0005783 // endoplasmic reticulum // inferred from direct assay /// NM_003979 // GO:0005794 // Golgi apparatus // inferred from direct assay /// NM_003979 // GO:0005886 // plasma membrane // inferred from electronic annotation /// NM_003979 // GO:0005887 // integral to plasma membrane // traceable author statement /// NM_003979 // GO:0030659 // cytoplasmic vesicle membrane // infer…	NM_003979 // GO:0004872 // receptor activity // inferred from electronic annotation /// NM_003979 // GO:0004930 // G-protein coupled receptor activity // traceable author statement /// AK122672 // GO:0004872 // receptor activity // inferred from electronic annotation /// AK122672 // GO:0004930 // G-protein coupled receptor activity // traceable author statement /// ENST00000014914 // GO:0004872 /…	NM_003979 // GenMAPP // GPCRDB_Class_C_Metabotropic_glutamate_pheromone /// AK122672 // GenMAPP // GPCRDB_Class_C_Metabotropic_glutamate_pheromone	9.22372	10.5563	-1.33256
8083779	SERPINI1	NM_001122752 // SERPINI1 // serpin peptidase inhibitor, clade I (neuroserpin), member 1 // 3q26.1 // 5274 /// NM_005025 // SERPINI1 // serpin peptidase inhibitor, clade I (neuroserpin), member 1 // 3q26.1 // 5274 /// AK290082 // SERPINI1 // serpin peptidase inhibitor, clade I (neuroserpin), member 1 // 3q26.1 // 5274 /// ENST00000295777 // SERPINI1 // serpin peptidase inhibitor, clade I (neuroser…	NM_001122752 // GO:0007417 // central nervous system development // traceable author statement /// NM_001122752 // GO:0007422 // peripheral nervous system development // traceable author statement /// NM_005025 // GO:0007417 // central nervous system development // traceable author statement /// NM_005025 // GO:0007422 // peripheral nervous system development // traceable author statement /// AK2…	NM_001122752 // GO:0005576 // extracellular region // inferred from electronic annotation /// NM_001122752 // GO:0005737 // cytoplasm // inferred from direct assay /// NM_001122752 // GO:0043231 // intracellular membrane-bounded organelle // inferred from direct assay /// NM_005025 // GO:0005576 // extracellular region // inferred from electronic annotation /// NM_005025 // GO:0005737 // cytoplas…	NM_001122752 // GO:0004867 // serine-type endopeptidase inhibitor activity // traceable author statement /// NM_005025 // GO:0004867 // serine-type endopeptidase inhibitor activity // traceable author statement /// AK290082 // GO:0004867 // serine-type endopeptidase inhibitor activity // traceable author statement /// ENST00000295777 // GO:0004867 // serine-type endopeptidase inhibitor activity /…	---	4.46698	5.79259	-1.32561
8115831	DUSP1	NM_004417 // DUSP1 // dual specificity phosphatase 1 // 5q34 // 1843 /// BC022463 // DUSP1 // dual specificity phosphatase 1 // 5q34 // 1843 /// ENST00000239223 // DUSP1 // dual specificity phosphatase 1 // 5q34 // 1843	NM_004417 // GO:0006470 // protein amino acid dephosphorylation // inferred from electronic annotation /// NM_004417 // GO:0006979 // response to oxidative stress // traceable author statement /// NM_004417 // GO:0007049 // cell cycle // inferred from electronic annotation /// NM_004417 // GO:0007242 // intracellular signaling cascade // inferred from electronic annotation /// BC022463 // GO:0006…	---	NM_004417 // GO:0004726 // non-membrane spanning protein tyrosine phosphatase activity // traceable author statement /// NM_004417 // GO:0005515 // protein binding // inferred from physical interaction /// NM_004417 // GO:0016787 // hydrolase activity // inferred from electronic annotation /// NM_004417 // GO:0017017 // MAP kinase tyrosine/serine/threonine phosphatase activity // inferred from el…	---	8.12272	9.44228	-1.31956
7905428	TUFT1	NM_020127 // TUFT1 // tuftelin 1 // 1q21 // 7286 /// NM_001126337 // TUFT1 // tuftelin 1 // 1q21 // 7286 /// AF254260 // TUFT1 // tuftelin 1 // 1q21 // 7286 /// ENST00000368849 // TUFT1 // tuftelin 1 // 1q21 // 7286 /// ENST00000368848 // TUFT1 // tuftelin 1 // 1q21 // 7286 /// ENST00000392712 // TUFT1 // tuftelin 1 // 1q21 // 7286 /// ENST00000353024 // TUFT1 // tuftelin 1 // 1q21 // 7286	NM_020127 // GO:0030282 // bone mineralization // non-traceable author statement /// NM_020127 // GO:0042476 // odontogenesis // non-traceable author statement /// NM_001126337 // GO:0030282 // bone mineralization // non-traceable author statement /// NM_001126337 // GO:0042476 // odontogenesis // non-traceable author statement /// AF254260 // GO:0030282 // bone mineralization // non-traceable au…	NM_020127 // GO:0005576 // extracellular region // non-traceable author statement /// NM_020127 // GO:0005737 // cytoplasm // inferred from direct assay /// NM_001126337 // GO:0005576 // extracellular region // non-traceable author statement /// NM_001126337 // GO:0005737 // cytoplasm // inferred from direct assay /// AF254260 // GO:0005576 // extracellular region // non-traceable author statemen…	NM_020127 // GO:0030345 // structural constituent of tooth enamel // non-traceable author statement /// NM_001126337 // GO:0030345 // structural constituent of tooth enamel // non-traceable author statement /// AF254260 // GO:0030345 // structural constituent of tooth enamel // non-traceable author statement /// ENST00000368849 // GO:0030345 // structural constituent of tooth enamel // non-tracea…	---	8.93309	10.249	-1.31588
8113214	GLRX	NM_002064 // GLRX // glutaredoxin (thioltransferase) // 5q14 // 2745 /// NM_001118890 // GLRX // glutaredoxin (thioltransferase) // 5q14 // 2745 /// AF069668 // GLRX // glutaredoxin (thioltransferase) // 5q14 // 2745 /// ENST00000379979 // GLRX // glutaredoxin (thioltransferase) // 5q14 // 2745 /// ENST00000237858 // GLRX // glutaredoxin (thioltransferase) // 5q14 // 2745	NM_002064 // GO:0006810 // transport // inferred from electronic annotation /// NM_002064 // GO:0022900 // electron transport chain // inferred from electronic annotation /// NM_002064 // GO:0045454 // cell redox homeostasis // inferred from electronic annotation /// NM_001118890 // GO:0006810 // transport // inferred from electronic annotation /// NM_001118890 // GO:0022900 // electron transport…	NM_002064 // GO:0005737 // cytoplasm // inferred from electronic annotation /// NM_002064 // GO:0005829 // cytosol // traceable author statement /// NM_001118890 // GO:0005737 // cytoplasm // inferred from electronic annotation /// NM_001118890 // GO:0005829 // cytosol // traceable author statement /// AF069668 // GO:0005737 // cytoplasm // inferred from electronic annotation /// AF069668 // GO:0…	NM_002064 // GO:0009055 // electron carrier activity // inferred from electronic annotation /// NM_002064 // GO:0015035 // protein disulfide oxidoreductase activity // inferred from electronic annotation /// NM_002064 // GO:0015038 // glutathione disulfide oxidoreductase activity // traceable author statement /// NM_002064 // GO:0047485 // protein N-terminus binding // inferred from physical inte…	---	6.93864	8.24937	-1.31073
8178676	NEU1	NM_000434 // NEU1 // sialidase 1 (lysosomal sialidase) // 6p21.3 // 4758 /// CR456717 // NEU1 // sialidase 1 (lysosomal sialidase) // 6p21.3 // 4758 /// ENST00000229725 // NEU1 // sialidase 1 (lysosomal sialidase) // 6p21.3 // 4758 /// ENST00000375631 // NEU1 // sialidase 1 (lysosomal sialidase) // 6p21.3 // 4758 /// ENST00000383183 // NEU1 // sialidase 1 (lysosomal sialidase) // 6p21.3 // 4758	NM_000434 // GO:0008152 // metabolic process // inferred from electronic annotation /// CR456717 // GO:0008152 // metabolic process // inferred from electronic annotation /// ENST00000229725 // GO:0008152 // metabolic process // inferred from electronic annotation /// ENST00000375631 // GO:0008152 // metabolic process // inferred from electronic annotation /// ENST00000383183 // GO:0008152 // met…	NM_000434 // GO:0005765 // lysosomal membrane // inferred from electronic annotation /// NM_000434 // GO:0005886 // plasma membrane // inferred from electronic annotation /// NM_000434 // GO:0031410 // cytoplasmic vesicle // inferred from electronic annotation /// NM_000434 // GO:0043202 // lysosomal lumen // inferred from electronic annotation /// CR456717 // GO:0005765 // lysosomal membrane // …	NM_000434 // GO:0004308 // exo-alpha-sialidase activity // traceable author statement /// NM_000434 // GO:0005515 // protein binding // inferred from physical interaction /// NM_000434 // GO:0016798 // hydrolase activity, acting on glycosyl bonds // inferred from electronic annotation /// CR456717 // GO:0004308 // exo-alpha-sialidase activity // traceable author statement /// CR456717 // GO:00055…	---	9.63355	10.9425	-1.30898
8094638	WDR19	NM_025132 // WDR19 // WD repeat domain 19 // 4p14 // 57728 /// AY029257 // WDR19 // WD repeat domain 19 // 4p14 // 57728 /// ENST00000288634 // WDR19 // WD repeat domain 19 // 4p14 // 57728 /// ENST00000399820 // WDR19 // WD repeat domain 19 // 4p14 // 57728 /// ENST00000399836 // WDR19 // WD repeat domain 19 // 4p14 // 57728	NM_025132 // GO:0006886 // intracellular protein transport // inferred from electronic annotation /// NM_025132 // GO:0016192 // vesicle-mediated transport // inferred from electronic annotation /// AY029257 // GO:0006886 // intracellular protein transport // inferred from electronic annotation /// AY029257 // GO:0016192 // vesicle-mediated transport // inferred from electronic annotation /// ENS…	---	NM_025132 // GO:0005515 // protein binding // inferred from electronic annotation /// AY029257 // GO:0005515 // protein binding // inferred from electronic annotation /// ENST00000288634 // GO:0005515 // protein binding // inferred from electronic annotation /// ENST00000399820 // GO:0005515 // protein binding // inferred from electronic annotation /// ENST00000399836 // GO:0005515 // protein bin…	---	6.23853	7.54056	-1.30202
7999253	PPL	NM_002705 // PPL // periplakin // 16p13.3 // 5493 /// AF001691 // PPL // periplakin // 16p13.3 // 5493 /// ENST00000345988 // PPL // periplakin // 16p13.3 // 5493	NM_002705 // GO:0031424 // keratinization // inferred from electronic annotation /// AF001691 // GO:0031424 // keratinization // inferred from electronic annotation /// ENST00000345988 // GO:0031424 // keratinization // inferred from electronic annotation	NM_002705 // GO:0005634 // nucleus // inferred from electronic annotation /// NM_002705 // GO:0005737 // cytoplasm // inferred from electronic annotation /// NM_002705 // GO:0005739 // mitochondrion // inferred from electronic annotation /// NM_002705 // GO:0005856 // cytoskeleton // traceable author statement /// NM_002705 // GO:0005886 // plasma membrane // inferred from electronic annotation /…	NM_002705 // GO:0005200 // structural constituent of cytoskeleton // traceable author statement /// NM_002705 // GO:0005515 // protein binding // inferred from physical interaction /// AF001691 // GO:0005200 // structural constituent of cytoskeleton // traceable author statement /// AF001691 // GO:0005515 // protein binding // inferred from physical interaction /// ENST00000345988 // GO:0005200 /…	---	7.90456	9.20635	-1.30179
7960158	ZNF10	NM_015394 // ZNF10 // zinc finger protein 10 // 12q24.33 // 7556 /// BC024182 // ZNF10 // zinc finger protein 10 // 12q24.33 // 7556 /// AK302159 // ZNF268 // zinc finger protein 268 // 12q24.33 // 10795 /// ENST00000248211 // ZNF10 // zinc finger protein 10 // 12q24.33 // 7556 /// ENST00000402932 // ZNF10 // zinc finger protein 10 // 12q24.33 // 7556	NM_015394 // GO:0006350 // transcription // inferred from electronic annotation /// NM_015394 // GO:0006355 // regulation of transcription, DNA-dependent // inferred from electronic annotation /// BC024182 // GO:0006350 // transcription // inferred from electronic annotation /// BC024182 // GO:0006355 // regulation of transcription, DNA-dependent // inferred from electronic annotation /// AK30215…	NM_015394 // GO:0005622 // intracellular // inferred from electronic annotation /// NM_015394 // GO:0005634 // nucleus // inferred from electronic annotation /// BC024182 // GO:0005622 // intracellular // inferred from electronic annotation /// BC024182 // GO:0005634 // nucleus // inferred from electronic annotation /// AK302159 // GO:0005622 // intracellular // inferred from electronic annotatio…	NM_015394 // GO:0003677 // DNA binding // inferred from electronic annotation /// NM_015394 // GO:0005515 // protein binding // inferred from physical interaction /// NM_015394 // GO:0008270 // zinc ion binding // inferred from electronic annotation /// NM_015394 // GO:0046872 // metal ion binding // inferred from electronic annotation /// BC024182 // GO:0003677 // DNA binding // inferred from el…	---	5.88491	7.17582	-1.29091
8173503	RGAG4	NM_001024455 // RGAG4 // retrotransposon gag domain containing 4 // Xq13.1 // 340526 /// BC151224 // RGAG4 // retrotransposon gag domain containing 4 // Xq13.1 // 340526	---	---	---	---	6.77766	8.06275	-1.28509
8120927	RWDD2A	NM_033411 // RWDD2A // RWD domain containing 2A // 6q14.2 // 112611 /// BC010930 // RWDD2A // RWD domain containing 2A // 6q14.2 // 112611 /// ENST00000369724 // RWDD2A // RWD domain containing 2A // 6q14.2 // 112611 /// ENST00000014761 // RWDD2A // RWD domain containing 2A // 6q14.2 // 112611	---	---	---	---	7.58338	8.86489	-1.28151
8130528	RSPH3	NM_031924 // RSPH3 // radial spoke 3 homolog (Chlamydomonas) // 6q25.3 // 83861 /// BC050604 // RSPH3 // radial spoke 3 homolog (Chlamydomonas) // 6q25.3 // 83861 /// ENST00000367069 // RSPH3 // radial spoke 3 homolog (Chlamydomonas) // 6q25.3 // 83861 /// ENST00000252655 // RSPH3 // radial spoke 3 homolog (Chlamydomonas) // 6q25.3 // 83861 /// ENST00000297262 // RSPH3 // radial spoke 3 homolog (…	---	---	---	---	6.87197	8.15344	-1.28147
8085114		---	---	---	---	---	4.53997	5.81944	-1.27947
7973002	FLJ39632	AK096951 // FLJ39632 // hypothetical LOC642477 // 14q11.1 // 642477 /// ENST00000383040 // LOC440157 // hypothetical gene supported by BC066547 // 14q11.1 // 440157	---	---	---	---	7.07764	8.35243	-1.2748
8090715	ACAD11	NM_032169 // ACAD11 // acyl-Coenzyme A dehydrogenase family, member 11 // 3q22.1 // 84129 /// BC125204 // ACAD11 // acyl-Coenzyme A dehydrogenase family, member 11 // 3q22.1 // 84129 /// ENST00000264990 // ACAD11 // acyl-Coenzyme A dehydrogenase family, member 11 // 3q22.1 // 84129 /// ENST00000393156 // ACAD11 // acyl-Coenzyme A dehydrogenase family, member 11 // 3q22.1 // 84129 /// ENST00000355…	NM_032169 // GO:0008152 // metabolic process // inferred from electronic annotation /// BC125204 // GO:0008152 // metabolic process // inferred from electronic annotation /// ENST00000264990 // GO:0008152 // metabolic process // inferred from electronic annotation /// ENST00000393156 // GO:0008152 // metabolic process // inferred from electronic annotation /// ENST00000355458 // GO:0008152 // met…	NM_032169 // GO:0005777 // peroxisome // inferred from sequence or structural similarity /// BC125204 // GO:0005777 // peroxisome // inferred from sequence or structural similarity /// ENST00000264990 // GO:0005777 // peroxisome // inferred from sequence or structural similarity /// ENST00000393156 // GO:0005777 // peroxisome // inferred from sequence or structural similarity /// ENST00000355458 …	NM_032169 // GO:0003995 // acyl-CoA dehydrogenase activity // inferred from electronic annotation /// NM_032169 // GO:0009055 // electron carrier activity // inferred from electronic annotation /// NM_032169 // GO:0050660 // FAD binding // inferred from electronic annotation /// BC125204 // GO:0003995 // acyl-CoA dehydrogenase activity // inferred from electronic annotation /// BC125204 // GO:000…	---	7.90679	9.18018	-1.27338
8108370	EGR1	NM_001964 // EGR1 // early growth response 1 // 5q31.1 // 1958 /// M62829 // EGR1 // early growth response 1 // 5q31.1 // 1958 /// ENST00000239938 // EGR1 // early growth response 1 // 5q31.1 // 1958	NM_001964 // GO:0000122 // negative regulation of transcription from RNA polymerase II promoter // inferred from electronic annotation /// NM_001964 // GO:0006355 // regulation of transcription, DNA-dependent // inferred from electronic annotation /// NM_001964 // GO:0007611 // learning or memory // inferred from electronic annotation /// NM_001964 // GO:0030217 // T cell differentiation // infer…	NM_001964 // GO:0005622 // intracellular // inferred from electronic annotation /// NM_001964 // GO:0005634 // nucleus // inferred from direct assay /// M62829 // GO:0005622 // intracellular // inferred from electronic annotation /// M62829 // GO:0005634 // nucleus // inferred from direct assay /// ENST00000239938 // GO:0005622 // intracellular // inferred from electronic annotation /// ENST00000…	NM_001964 // GO:0003700 // transcription factor activity // inferred from direct assay /// NM_001964 // GO:0008270 // zinc ion binding // inferred from electronic annotation /// NM_001964 // GO:0016563 // transcription activator activity // inferred from electronic annotation /// NM_001964 // GO:0046872 // metal ion binding // inferred from electronic annotation /// M62829 // GO:0003700 // transc…	NM_001964 // GenMAPP // Ovarian_Infertility_Genes /// M62829 // GenMAPP // Ovarian_Infertility_Genes	8.62808	9.90083	-1.27275
7980146	NPC2	NM_006432 // NPC2 // Niemann-Pick disease, type C2 // 14q24.3 // 10577 /// BC002532 // NPC2 // Niemann-Pick disease, type C2 // 14q24.3 // 10577 /// ENST00000238633 // NPC2 // Niemann-Pick disease, type C2 // 14q24.3 // 10577	NM_006432 // GO:0015914 // phospholipid transport // traceable author statement /// NM_006432 // GO:0019747 // regulation of isoprenoid metabolic process // traceable author statement /// NM_006432 // GO:0032367 // intracellular cholesterol transport // inferred from direct assay /// NM_006432 // GO:0042632 // cholesterol homeostasis // inferred from direct assay /// NM_006432 // GO:0046836 // gl…	NM_006432 // GO:0005576 // extracellular region // inferred from electronic annotation /// NM_006432 // GO:0005634 // nucleus // inferred from direct assay /// NM_006432 // GO:0005737 // cytoplasm // inferred from direct assay /// NM_006432 // GO:0005764 // lysosome // inferred from direct assay /// BC002532 // GO:0005576 // extracellular region // inferred from electronic annotation /// BC002532…	NM_006432 // GO:0015485 // cholesterol binding // inferred from direct assay /// NM_006432 // GO:0019899 // enzyme binding // inferred from physical interaction /// BC002532 // GO:0015485 // cholesterol binding // inferred from direct assay /// BC002532 // GO:0019899 // enzyme binding // inferred from physical interaction /// ENST00000238633 // GO:0015485 // cholesterol binding // inferred from d…	---	9.26593	10.5373	-1.27132
7974214	KLHDC1	NM_172193 // KLHDC1 // kelch domain containing 1 // 14q22.1 // 122773 /// AF111806 // KLHDC1 // kelch domain containing 1 // 14q22.1 // 122773 /// ENST00000359332 // KLHDC1 // kelch domain containing 1 // 14q22.1 // 122773	---	NM_172193 // GO:0005737 // cytoplasm // inferred from electronic annotation /// AF111806 // GO:0005737 // cytoplasm // inferred from electronic annotation /// ENST00000359332 // GO:0005737 // cytoplasm // inferred from electronic annotation	---	---	5.1226	6.39142	-1.26882
7928308	DDIT4	NM_019058 // DDIT4 // DNA-damage-inducible transcript 4 // 10pter-q26.12 // 54541 /// BC007714 // DDIT4 // DNA-damage-inducible transcript 4 // 10pter-q26.12 // 54541 /// ENST00000307365 // DDIT4 // DNA-damage-inducible transcript 4 // 10pter-q26.12 // 54541	NM_019058 // GO:0006915 // apoptosis // inferred from electronic annotation /// NM_019058 // GO:0009968 // negative regulation of signal transduction // inferred from electronic annotation /// BC007714 // GO:0006915 // apoptosis // inferred from electronic annotation /// BC007714 // GO:0009968 // negative regulation of signal transduction // inferred from electronic annotation /// ENST00000307365…	NM_019058 // GO:0005622 // intracellular // inferred from direct assay /// NM_019058 // GO:0005737 // cytoplasm // inferred from direct assay /// BC007714 // GO:0005622 // intracellular // inferred from direct assay /// BC007714 // GO:0005737 // cytoplasm // inferred from direct assay /// ENST00000307365 // GO:0005622 // intracellular // inferred from direct assay /// ENST00000307365 // GO:000573…	---	---	7.62646	8.88674	-1.26028
8102006	MANBA	NM_005908 // MANBA // mannosidase, beta A, lysosomal // 4q22-q25 // 4126 /// BC015743 // MANBA // mannosidase, beta A, lysosomal // 4q22-q25 // 4126 /// ENST00000226578 // MANBA // mannosidase, beta A, lysosomal // 4q22-q25 // 4126	NM_005908 // GO:0005975 // carbohydrate metabolic process // inferred from electronic annotation /// NM_005908 // GO:0006464 // protein modification process // non-traceable author statement /// NM_005908 // GO:0006516 // glycoprotein catabolic process // inferred from electronic annotation /// NM_005908 // GO:0008152 // metabolic process // inferred from electronic annotation /// BC015743 // GO:…	NM_005908 // GO:0005764 // lysosome // inferred from electronic annotation /// BC015743 // GO:0005764 // lysosome // inferred from electronic annotation /// ENST00000226578 // GO:0005764 // lysosome // inferred from electronic annotation	NM_005908 // GO:0004553 // hydrolase activity, hydrolyzing O-glycosyl compounds // inferred from electronic annotation /// NM_005908 // GO:0004567 // beta-mannosidase activity // traceable author statement /// NM_005908 // GO:0043169 // cation binding // inferred from electronic annotation /// BC015743 // GO:0004553 // hydrolase activity, hydrolyzing O-glycosyl compounds // inferred from electron…	---	8.00825	9.26652	-1.25827
7922268	KIFAP3	NM_014970 // KIFAP3 // kinesin-associated protein 3 // 1q24.2 // 22920 /// BC028679 // KIFAP3 // kinesin-associated protein 3 // 1q24.2 // 22920 /// ENST00000361580 // KIFAP3 // kinesin-associated protein 3 // 1q24.2 // 22920 /// ENST00000367767 // KIFAP3 // kinesin-associated protein 3 // 1q24.2 // 22920	NM_014970 // GO:0006461 // protein complex assembly // traceable author statement /// NM_014970 // GO:0007017 // microtubule-based process // inferred from sequence or structural similarity /// NM_014970 // GO:0007165 // signal transduction // traceable author statement /// BC028679 // GO:0006461 // protein complex assembly // traceable author statement /// BC028679 // GO:0007017 // microtubule-b…	NM_014970 // GO:0005783 // endoplasmic reticulum // traceable author statement /// NM_014970 // GO:0016939 // kinesin II complex // inferred from sequence or structural similarity /// BC028679 // GO:0005783 // endoplasmic reticulum // traceable author statement /// BC028679 // GO:0016939 // kinesin II complex // inferred from sequence or structural similarity /// ENST00000361580 // GO:0005783 // …	NM_014970 // GO:0005515 // protein binding // inferred from physical interaction /// NM_014970 // GO:0019894 // kinesin binding // inferred from electronic annotation /// BC028679 // GO:0005515 // protein binding // inferred from physical interaction /// BC028679 // GO:0019894 // kinesin binding // inferred from electronic annotation /// ENST00000361580 // GO:0005515 // protein binding // inferre…	---	8.02552	9.28288	-1.25737
8127502	C6orf155	AK023251 // C6orf155 // chromosome 6 open reading frame 155 // 6q13 // 79940	---	---	---	---	5.48177	6.72875	-1.24698
7909285	PFKFB2	NM_006212 // PFKFB2 // 6-phosphofructo-2-kinase/fructose-2,6-biphosphatase 2 // 1q31 // 5208 /// NM_001018053 // PFKFB2 // 6-phosphofructo-2-kinase/fructose-2,6-biphosphatase 2 // 1q31 // 5208 /// AB044805 // PFKFB2 // 6-phosphofructo-2-kinase/fructose-2,6-biphosphatase 2 // 1q31 // 5208 /// ENST00000367080 // PFKFB2 // 6-phosphofructo-2-kinase/fructose-2,6-biphosphatase 2 // 1q31 // 5208 /// ENS…	NM_006212 // GO:0006003 // fructose 2,6-bisphosphate metabolic process // inferred from electronic annotation /// NM_006212 // GO:0008152 // metabolic process // inferred from electronic annotation /// NM_001018053 // GO:0006003 // fructose 2,6-bisphosphate metabolic process // inferred from electronic annotation /// NM_001018053 // GO:0008152 // metabolic process // inferred from electronic anno…	NM_006212 // GO:0005829 // cytosol // not recorded /// NM_001018053 // GO:0005829 // cytosol // not recorded /// AB044805 // GO:0005829 // cytosol // not recorded /// ENST00000367080 // GO:0005829 // cytosol // not recorded /// ENST00000367079 // GO:0005829 // cytosol // not recorded	NM_006212 // GO:0000166 // nucleotide binding // inferred from electronic annotation /// NM_006212 // GO:0003873 // 6-phosphofructo-2-kinase activity // not recorded /// NM_006212 // GO:0003873 // 6-phosphofructo-2-kinase activity // traceable author statement /// NM_006212 // GO:0004331 // fructose-2,6-bisphosphate 2-phosphatase activity // inferred from electronic annotation /// NM_006212 // GO…	---	7.00424	8.24821	-1.24397
8056837	GPR155	NM_001033045 // GPR155 // G protein-coupled receptor 155 // 2q31.1 // 151556 /// NM_152529 // GPR155 // G protein-coupled receptor 155 // 2q31.1 // 151556 /// BC035037 // GPR155 // G protein-coupled receptor 155 // 2q31.1 // 151556 /// ENST00000295500 // GPR155 // G protein-coupled receptor 155 // 2q31.1 // 151556 /// ENST00000392552 // GPR155 // G protein-coupled receptor 155 // 2q31.1 // 151556…	NM_001033045 // GO:0007242 // intracellular signaling cascade // inferred from electronic annotation /// NM_152529 // GO:0007242 // intracellular signaling cascade // inferred from electronic annotation /// BC035037 // GO:0007242 // intracellular signaling cascade // inferred from electronic annotation /// ENST00000295500 // GO:0007242 // intracellular signaling cascade // inferred from electroni…	NM_001033045 // GO:0016020 // membrane // inferred from electronic annotation /// NM_001033045 // GO:0016021 // integral to membrane // inferred from electronic annotation /// NM_152529 // GO:0016020 // membrane // inferred from electronic annotation /// NM_152529 // GO:0016021 // integral to membrane // inferred from electronic annotation /// BC035037 // GO:0016020 // membrane // inferred from e…	---	---	5.2867	6.52882	-1.24212
8077376	ITPR1	NM_001099952 // ITPR1 // inositol 1,4,5-triphosphate receptor, type 1 // 3p26-p25 // 3708 /// NM_002222 // ITPR1 // inositol 1,4,5-triphosphate receptor, type 1 // 3p26-p25 // 3708 /// D26070 // ITPR1 // inositol 1,4,5-triphosphate receptor, type 1 // 3p26-p25 // 3708 /// ENST00000356617 // ITPR1 // inositol 1,4,5-triphosphate receptor, type 1 // 3p26-p25 // 3708 /// ENST00000302640 // ITPR1 // i…	NM_001099952 // GO:0006811 // ion transport // inferred from electronic annotation /// NM_001099952 // GO:0006816 // calcium ion transport // non-traceable author statement /// NM_001099952 // GO:0007165 // signal transduction // non-traceable author statement /// NM_001099952 // GO:0008219 // cell death // inferred from electronic annotation /// NM_002222 // GO:0006811 // ion transport // inferr…	NM_001099952 // GO:0005783 // endoplasmic reticulum // non-traceable author statement /// NM_001099952 // GO:0005789 // endoplasmic reticulum membrane // inferred from electronic annotation /// NM_001099952 // GO:0016020 // membrane // inferred from electronic annotation /// NM_001099952 // GO:0016021 // integral to membrane // inferred from electronic annotation /// NM_001099952 // GO:0031095 //…	NM_001099952 // GO:0005216 // ion channel activity // inferred from electronic annotation /// NM_001099952 // GO:0005220 // inositol 1,4,5-triphosphate-sensitive calcium-release channel activity // inferred from electronic annotation /// NM_001099952 // GO:0005262 // calcium channel activity // not recorded /// NM_001099952 // GO:0005262 // calcium channel activity // inferred from electronic ann…	NM_001099952 // GenMAPP // G_Protein_Signaling /// NM_001099952 // GenMAPP // Calcium_regulation_in_cardiac_cells /// NM_001099952 // GenMAPP // Smooth_muscle_contraction /// NM_002222 // GenMAPP // G_Protein_Signaling /// NM_002222 // GenMAPP // Calcium_regulation_in_cardiac_cells /// NM_002222 // GenMAPP // Smooth_muscle_contraction /// D26070 // GenMAPP // G_Protein_Signaling /// D26070 // Gen…	6.88338	8.12393	-1.24055
7943160	SCARNA9	NR_002569 // SCARNA9 // small Cajal body-specific RNA 9 // 11q21 // 619383	---	---	---	---	7.37561	8.61156	-1.23596
8151512	PAG1	NM_018440 // PAG1 // phosphoprotein associated with glycosphingolipid microdomains 1 // 8q21.13 // 55824 /// AK289818 // PAG1 // phosphoprotein associated with glycosphingolipid microdomains 1 // 8q21.13 // 55824 /// ENST00000220597 // PAG1 // phosphoprotein associated with glycosphingolipid microdomains 1 // 8q21.13 // 55824	NM_018440 // GO:0006955 // immune response // inferred from electronic annotation /// NM_018440 // GO:0007242 // intracellular signaling cascade // inferred from direct assay /// NM_018440 // GO:0050868 // negative regulation of T cell activation // inferred from electronic annotation /// AK289818 // GO:0006955 // immune response // inferred from electronic annotation /// AK289818 // GO:0007242 /…	NM_018440 // GO:0005886 // plasma membrane // not recorded /// NM_018440 // GO:0005886 // plasma membrane // inferred from direct assay /// NM_018440 // GO:0016021 // integral to membrane // inferred from electronic annotation /// NM_018440 // GO:0045121 // membrane raft // inferred from direct assay /// AK289818 // GO:0005886 // plasma membrane // not recorded /// AK289818 // GO:0005886 // plasm…	NM_018440 // GO:0005070 // SH3/SH2 adaptor activity // non-traceable author statement /// NM_018440 // GO:0005515 // protein binding // inferred from physical interaction /// NM_018440 // GO:0042169 // SH2 domain binding // inferred from direct assay /// AK289818 // GO:0005070 // SH3/SH2 adaptor activity // non-traceable author statement /// AK289818 // GO:0005515 // protein binding // inferred f…	---	5.30358	6.53482	-1.23124
8067955	CXADR	NM_001338 // CXADR // coxsackie virus and adenovirus receptor // 21q21.1 // 1525 /// BC010536 // CXADR // coxsackie virus and adenovirus receptor // 21q21.1 // 1525 /// ENST00000284878 // CXADR // coxsackie virus and adenovirus receptor // 21q21.1 // 1525 /// ENST00000400166 // CXADR // coxsackie virus and adenovirus receptor // 21q21.1 // 1525 /// ENST00000400162 // CXADR // coxsackie virus and …	NM_001338 // GO:0007155 // cell adhesion // inferred from electronic annotation /// NM_001338 // GO:0044419 // interspecies interaction between organisms // inferred from electronic annotation /// BC010536 // GO:0007155 // cell adhesion // inferred from electronic annotation /// BC010536 // GO:0044419 // interspecies interaction between organisms // inferred from electronic annotation /// ENST000…	NM_001338 // GO:0005576 // extracellular region // inferred from electronic annotation /// NM_001338 // GO:0005737 // cytoplasm // inferred from direct assay /// NM_001338 // GO:0005794 // Golgi apparatus // inferred from direct assay /// NM_001338 // GO:0005886 // plasma membrane // not recorded /// NM_001338 // GO:0005886 // plasma membrane // inferred from direct assay /// NM_001338 // GO:0005…	NM_001338 // GO:0004872 // receptor activity // traceable author statement /// NM_001338 // GO:0005515 // protein binding // inferred from electronic annotation /// BC010536 // GO:0004872 // receptor activity // traceable author statement /// BC010536 // GO:0005515 // protein binding // inferred from electronic annotation /// ENST00000284878 // GO:0004872 // receptor activity // traceable author …	---	5.88429	7.11147	-1.22718
8174141	BEX5	NM_001012978 // BEX5 // brain expressed, X-linked 5 // Xq22.1 // 340542 /// AY833564 // BEX5 // brain expressed, X-linked 5 // Xq22.1 // 340542 /// ENST00000333643 // BEX5 // brain expressed, X-linked 5 // Xq22.1 // 340542	---	NM_001012978 // GO:0005737 // cytoplasm // inferred from electronic annotation /// AY833564 // GO:0005737 // cytoplasm // inferred from electronic annotation /// ENST00000333643 // GO:0005737 // cytoplasm // inferred from electronic annotation	---	---	6.5962	7.82023	-1.22402
7935188	SORBS1	NM_001034954 // SORBS1 // sorbin and SH3 domain containing 1 // 10q23.3-q24.1 // 10580 /// NM_001034955 // SORBS1 // sorbin and SH3 domain containing 1 // 10q23.3-q24.1 // 10580 /// NM_015385 // SORBS1 // sorbin and SH3 domain containing 1 // 10q23.3-q24.1 // 10580 /// NM_001034956 // SORBS1 // sorbin and SH3 domain containing 1 // 10q23.3-q24.1 // 10580 /// NM_024991 // SORBS1 // sorbin and SH3 …	NM_001034954 // GO:0006810 // transport // inferred from electronic annotation /// NM_001034954 // GO:0008286 // insulin receptor signaling pathway // inferred from sequence or structural similarity /// NM_001034954 // GO:0015758 // glucose transport // inferred from sequence or structural similarity /// NM_001034954 // GO:0043149 // stress fiber formation // inferred from sequence or structural …	NM_001034954 // GO:0001725 // stress fiber // inferred from sequence or structural similarity /// NM_001034954 // GO:0005634 // nucleus // inferred from direct assay /// NM_001034954 // GO:0005737 // cytoplasm // inferred from electronic annotation /// NM_001034954 // GO:0005856 // cytoskeleton // inferred from electronic annotation /// NM_001034954 // GO:0005886 // plasma membrane // inferred fr…	NM_001034954 // GO:0003779 // actin binding // traceable author statement /// NM_001034954 // GO:0005158 // insulin receptor binding // inferred from direct assay /// NM_001034955 // GO:0003779 // actin binding // traceable author statement /// NM_001034955 // GO:0005158 // insulin receptor binding // inferred from direct assay /// NM_015385 // GO:0003779 // actin binding // traceable author stat…	---	4.91656	6.13974	-1.22318
8009301	PRKCA	NM_002737 // PRKCA // protein kinase C, alpha // 17q22-q23.2 // 5578 /// BC109273 // PRKCA // protein kinase C, alpha // 17q22-q23.2 // 5578 /// ENST00000284384 // PRKCA // protein kinase C, alpha // 17q22-q23.2 // 5578	NM_002737 // GO:0000188 // inactivation of MAPK activity // inferred from electronic annotation /// NM_002737 // GO:0001933 // negative regulation of protein amino acid phosphorylation // inferred from electronic annotation /// NM_002737 // GO:0001934 // positive regulation of protein amino acid phosphorylation // inferred from electronic annotation /// NM_002737 // GO:0002026 // regulation of th…	NM_002737 // GO:0005624 // membrane fraction // inferred from direct assay /// NM_002737 // GO:0005634 // nucleus // inferred from electronic annotation /// NM_002737 // GO:0005737 // cytoplasm // inferred from electronic annotation /// NM_002737 // GO:0005739 // mitochondrion // inferred from electronic annotation /// NM_002737 // GO:0005829 // cytosol // not recorded /// NM_002737 // GO:0005829…	NM_002737 // GO:0000166 // nucleotide binding // inferred from electronic annotation /// NM_002737 // GO:0004698 // calcium-dependent protein kinase C activity // inferred from electronic annotation /// NM_002737 // GO:0005509 // calcium ion binding // inferred from electronic annotation /// NM_002737 // GO:0005515 // protein binding // inferred from physical interaction /// NM_002737 // GO:00055…	NM_002737 // GenMAPP // G_Protein_Signaling /// NM_002737 // GenMAPP // Wnt_signaling /// NM_002737 // GenMAPP // Calcium_regulation_in_cardiac_cells /// NM_002737 // GenMAPP // Smooth_muscle_contraction /// BC109273 // GenMAPP // G_Protein_Signaling /// BC109273 // GenMAPP // Wnt_signaling /// BC109273 // GenMAPP // Calcium_regulation_in_cardiac_cells /// BC109273 // GenMAPP // Smooth_muscle_con…	7.40061	8.62354	-1.22293
8092358	MCF2L2	NM_015078 // MCF2L2 // MCF.2 cell line derived transforming sequence-like 2 // 3q27.1 // 23101 /// AY172737 // MCF2L2 // MCF.2 cell line derived transforming sequence-like 2 // 3q27.1 // 23101 /// ENST00000328913 // MCF2L2 // MCF.2 cell line derived transforming sequence-like 2 // 3q27.1 // 23101	NM_015078 // GO:0035023 // regulation of Rho protein signal transduction // inferred from electronic annotation /// AY172737 // GO:0035023 // regulation of Rho protein signal transduction // inferred from electronic annotation /// ENST00000328913 // GO:0035023 // regulation of Rho protein signal transduction // inferred from electronic annotation	NM_015078 // GO:0005622 // intracellular // inferred from electronic annotation /// AY172737 // GO:0005622 // intracellular // inferred from electronic annotation /// ENST00000328913 // GO:0005622 // intracellular // inferred from electronic annotation	NM_015078 // GO:0005085 // guanyl-nucleotide exchange factor activity // inferred from electronic annotation /// NM_015078 // GO:0005089 // Rho guanyl-nucleotide exchange factor activity // inferred from electronic annotation /// AY172737 // GO:0005085 // guanyl-nucleotide exchange factor activity // inferred from electronic annotation /// AY172737 // GO:0005089 // Rho guanyl-nucleotide exchange …	---	5.22134	6.44395	-1.22261
7978407	PRKD1	NM_002742 // PRKD1 // protein kinase D1 // 14q11 // 5587 /// X75756 // PRKD1 // protein kinase D1 // 14q11 // 5587 /// ENST00000331968 // PRKD1 // protein kinase D1 // 14q11 // 5587 /// ENST00000389985 // PRKD1 // protein kinase D1 // 14q11 // 5587 /// ENST00000389984 // PRKD1 // protein kinase D1 // 14q11 // 5587 /// ENST00000396674 // PRKD1 // protein kinase D1 // 14q11 // 5587	NM_002742 // GO:0006468 // protein amino acid phosphorylation // traceable author statement /// NM_002742 // GO:0007242 // intracellular signaling cascade // inferred from electronic annotation /// NM_002742 // GO:0008283 // cell proliferation // traceable author statement /// X75756 // GO:0006468 // protein amino acid phosphorylation // traceable author statement /// X75756 // GO:0007242 // intr…	NM_002742 // GO:0005829 // cytosol // traceable author statement /// NM_002742 // GO:0005886 // plasma membrane // traceable author statement /// NM_002742 // GO:0005887 // integral to plasma membrane // traceable author statement /// X75756 // GO:0005829 // cytosol // traceable author statement /// X75756 // GO:0005886 // plasma membrane // traceable author statement /// X75756 // GO:0005887 // …	NM_002742 // GO:0000166 // nucleotide binding // inferred from electronic annotation /// NM_002742 // GO:0004700 // atypical protein kinase C activity // traceable author statement /// NM_002742 // GO:0005515 // protein binding // inferred from physical interaction /// NM_002742 // GO:0005524 // ATP binding // inferred from electronic annotation /// NM_002742 // GO:0008270 // zinc ion binding // …	NM_002742 // GenMAPP // G_Protein_Signaling /// NM_002742 // GenMAPP // Wnt_signaling /// NM_002742 // GenMAPP // Calcium_regulation_in_cardiac_cells /// NM_002742 // GenMAPP // Smooth_muscle_contraction /// X75756 // GenMAPP // G_Protein_Signaling /// X75756 // GenMAPP // Wnt_signaling /// X75756 // GenMAPP // Calcium_regulation_in_cardiac_cells /// X75756 // GenMAPP // Smooth_muscle_contraction	5.14404	6.36544	-1.22141
7905067	HIST2H4A	NM_003548 // HIST2H4A // histone cluster 2, H4a // 1q21 // 8370 /// NM_001034077 // HIST2H4B // histone cluster 2, H4b // 1q21 // 554313 /// BC019846 // HIST2H4A // histone cluster 2, H4a // 1q21 // 8370 /// BC019846 // HIST2H4B // histone cluster 2, H4b // 1q21 // 554313 /// ENST00000392932 // HIST4H4 // histone cluster 4, H4 // 12p12.3 // 121504 /// ENST00000392932 // HIST2H4B // histone cluste…	NM_001034077 // GO:0006325 // establishment or maintenance of chromatin architecture // non-traceable author statement /// NM_001034077 // GO:0006334 // nucleosome assembly // inferred from electronic annotation /// NM_001034077 // GO:0048015 // phosphoinositide-mediated signaling // non-traceable author statement /// BC019846 // GO:0006325 // establishment or maintenance of chromatin architectur…	NM_001034077 // GO:0000786 // nucleosome // traceable author statement /// NM_001034077 // GO:0005634 // nucleus // inferred from electronic annotation /// NM_001034077 // GO:0005654 // nucleoplasm // not recorded /// NM_001034077 // GO:0005694 // chromosome // inferred from electronic annotation /// BC019846 // GO:0000786 // nucleosome // traceable author statement /// BC019846 // GO:0005634 // …	NM_001034077 // GO:0003677 // DNA binding // traceable author statement /// NM_001034077 // GO:0005515 // protein binding // inferred from physical interaction /// BC019846 // GO:0003677 // DNA binding // traceable author statement /// BC019846 // GO:0005515 // protein binding // inferred from physical interaction /// ENST00000392932 // GO:0003677 // DNA binding // traceable author statement /// …	---	10.9241	12.1449	-1.22076
7919627	HIST2H4A	NM_003548 // HIST2H4A // histone cluster 2, H4a // 1q21 // 8370 /// NM_001034077 // HIST2H4B // histone cluster 2, H4b // 1q21 // 554313 /// BC019846 // HIST2H4A // histone cluster 2, H4a // 1q21 // 8370 /// BC019846 // HIST2H4B // histone cluster 2, H4b // 1q21 // 554313 /// ENST00000392932 // HIST4H4 // histone cluster 4, H4 // 12p12.3 // 121504 /// ENST00000392932 // HIST2H4B // histone cluste…	NM_001034077 // GO:0006325 // establishment or maintenance of chromatin architecture // non-traceable author statement /// NM_001034077 // GO:0006334 // nucleosome assembly // inferred from electronic annotation /// NM_001034077 // GO:0048015 // phosphoinositide-mediated signaling // non-traceable author statement /// BC019846 // GO:0006325 // establishment or maintenance of chromatin architectur…	NM_001034077 // GO:0000786 // nucleosome // traceable author statement /// NM_001034077 // GO:0005634 // nucleus // inferred from electronic annotation /// NM_001034077 // GO:0005654 // nucleoplasm // not recorded /// NM_001034077 // GO:0005694 // chromosome // inferred from electronic annotation /// BC019846 // GO:0000786 // nucleosome // traceable author statement /// BC019846 // GO:0005634 // …	NM_001034077 // GO:0003677 // DNA binding // traceable author statement /// NM_001034077 // GO:0005515 // protein binding // inferred from physical interaction /// BC019846 // GO:0003677 // DNA binding // traceable author statement /// BC019846 // GO:0005515 // protein binding // inferred from physical interaction /// ENST00000392932 // GO:0003677 // DNA binding // traceable author statement /// …	---	10.9241	12.1449	-1.22076
8106962	ARSK	NM_198150 // ARSK // arylsulfatase family, member K // 5q15 // 153642 /// AK303855 // ARSK // arylsulfatase family, member K // 5q15 // 153642 /// ENST00000380009 // ARSK // arylsulfatase family, member K // 5q15 // 153642 /// ENST00000358955 // ARSK // arylsulfatase family, member K // 5q15 // 153642	NM_198150 // GO:0008152 // metabolic process // inferred from electronic annotation /// AK303855 // GO:0008152 // metabolic process // inferred from electronic annotation /// ENST00000380009 // GO:0008152 // metabolic process // inferred from electronic annotation /// ENST00000358955 // GO:0008152 // metabolic process // inferred from electronic annotation	NM_198150 // GO:0005576 // extracellular region // inferred from electronic annotation /// AK303855 // GO:0005576 // extracellular region // inferred from electronic annotation /// ENST00000380009 // GO:0005576 // extracellular region // inferred from electronic annotation /// ENST00000358955 // GO:0005576 // extracellular region // inferred from electronic annotation	NM_198150 // GO:0003824 // catalytic activity // inferred from electronic annotation /// NM_198150 // GO:0004065 // arylsulfatase activity // traceable author statement /// NM_198150 // GO:0005509 // calcium ion binding // inferred from electronic annotation /// NM_198150 // GO:0008484 // sulfuric ester hydrolase activity // inferred from electronic annotation /// NM_198150 // GO:0016787 // hydro…	---	6.15462	7.36604	-1.21142
8117535	HIST1H2AG	NM_021064 // HIST1H2AG // histone cluster 1, H2ag // 6p22.1 // 8969 /// L19778 // HIST1H2AG // histone cluster 1, H2ag // 6p22.1 // 8969 /// ENST00000359193 // HIST1H2AI // histone cluster 1, H2ai // 6p22-p21.3 // 8329 /// ENST00000359193 // HIST1H2AK // histone cluster 1, H2ak // 6p22-p21.3 // 8330 /// ENST00000359193 // HIST1H2AJ // histone cluster 1, H2aj // 6p22-p21.3 // 8331 /// ENST00000359…	NM_021064 // GO:0006334 // nucleosome assembly // inferred from electronic annotation /// L19778 // GO:0006334 // nucleosome assembly // inferred from electronic annotation /// ENST00000359193 // GO:0006334 // nucleosome assembly // non-traceable author statement /// ENST00000359193 // GO:0006334 // nucleosome assembly // inferred from electronic annotation	NM_021064 // GO:0000786 // nucleosome // inferred from electronic annotation /// NM_021064 // GO:0005634 // nucleus // inferred from electronic annotation /// NM_021064 // GO:0005694 // chromosome // inferred from electronic annotation /// L19778 // GO:0000786 // nucleosome // inferred from electronic annotation /// L19778 // GO:0005634 // nucleus // inferred from electronic annotation /// L19778…	NM_021064 // GO:0003677 // DNA binding // inferred from electronic annotation /// L19778 // GO:0003677 // DNA binding // inferred from electronic annotation /// ENST00000359193 // GO:0003677 // DNA binding // non-traceable author statement /// ENST00000359193 // GO:0003677 // DNA binding // inferred from electronic annotation	---	8.78007	9.9896	-1.20953
8128956	FYN	NM_002037 // FYN // FYN oncogene related to SRC, FGR, YES // 6q21 // 2534 /// NM_153047 // FYN // FYN oncogene related to SRC, FGR, YES // 6q21 // 2534 /// NM_153048 // FYN // FYN oncogene related to SRC, FGR, YES // 6q21 // 2534 /// M14333 // FYN // FYN oncogene related to SRC, FGR, YES // 6q21 // 2534 /// ENST00000368682 // FYN // FYN oncogene related to SRC, FGR, YES // 6q21 // 2534 /// ENST00…	NM_002037 // GO:0006468 // protein amino acid phosphorylation // inferred from electronic annotation /// NM_002037 // GO:0006468 // protein amino acid phosphorylation // non-traceable author statement /// NM_002037 // GO:0006816 // calcium ion transport // non-traceable author statement /// NM_002037 // GO:0007243 // protein kinase cascade // traceable author statement /// NM_002037 // GO:0007275…	NM_002037 // GO:0005768 // endosome // inferred from direct assay /// NM_002037 // GO:0005829 // cytosol // not recorded /// NM_002037 // GO:0005886 // plasma membrane // inferred from direct assay /// NM_153047 // GO:0005768 // endosome // inferred from direct assay /// NM_153047 // GO:0005829 // cytosol // not recorded /// NM_153047 // GO:0005886 // plasma membrane // inferred from direct assay…	NM_002037 // GO:0000166 // nucleotide binding // inferred from electronic annotation /// NM_002037 // GO:0001948 // glycoprotein binding // inferred from physical interaction /// NM_002037 // GO:0004713 // protein tyrosine kinase activity // inferred from electronic annotation /// NM_002037 // GO:0004715 // non-membrane spanning protein tyrosine kinase activity // non-traceable author statement /…	NM_153047 // GenMAPP // Integrin-mediated_cell_adhesion_KEGG /// M14333 // GenMAPP // Integrin-mediated_cell_adhesion_KEGG	5.90989	7.1192	-1.2093
7942647	LOC387790	AK095089 // LOC387790 // hypothetical LOC387790 // 11q13.5 // 387790 /// ENST00000321844 // LOC387790 // hypothetical LOC387790 // 11q13.5 // 387790	---	---	---	---	6.60587	7.81216	-1.20628
7965573	NTN4	NM_021229 // NTN4 // netrin 4 // 12q22|12q22-q23 // 59277 /// AF278532 // NTN4 // netrin 4 // 12q22|12q22-q23 // 59277 /// ENST00000343702 // NTN4 // netrin 4 // 12q22|12q22-q23 // 59277 /// ENST00000344911 // NTN4 // netrin 4 // 12q22|12q22-q23 // 59277	NM_021229 // GO:0016322 // neuron remodeling // inferred from electronic annotation /// AF278532 // GO:0016322 // neuron remodeling // inferred from electronic annotation /// ENST00000343702 // GO:0016322 // neuron remodeling // inferred from electronic annotation /// ENST00000344911 // GO:0016322 // neuron remodeling // inferred from electronic annotation	NM_021229 // GO:0005576 // extracellular region // inferred from electronic annotation /// NM_021229 // GO:0005604 // basement membrane // inferred from electronic annotation /// AF278532 // GO:0005576 // extracellular region // inferred from electronic annotation /// AF278532 // GO:0005604 // basement membrane // inferred from electronic annotation /// ENST00000343702 // GO:0005576 // extracellu…	NM_021229 // GO:0005515 // protein binding // inferred from electronic annotation /// AF278532 // GO:0005515 // protein binding // inferred from electronic annotation /// ENST00000343702 // GO:0005515 // protein binding // inferred from electronic annotation /// ENST00000344911 // GO:0005515 // protein binding // inferred from electronic annotation	---	7.66569	8.87085	-1.20516
8057771	STAT4	NM_003151 // STAT4 // signal transducer and activator of transcription 4 // 2q32.2-q32.3 // 6775 /// BC031212 // STAT4 // signal transducer and activator of transcription 4 // 2q32.2-q32.3 // 6775 /// ENST00000358470 // STAT4 // signal transducer and activator of transcription 4 // 2q32.2-q32.3 // 6775 /// ENST00000392320 // STAT4 // signal transducer and activator of transcription 4 // 2q32.2-q3…	NM_003151 // GO:0006355 // regulation of transcription, DNA-dependent // inferred from electronic annotation /// NM_003151 // GO:0007165 // signal transduction // inferred from electronic annotation /// NM_003151 // GO:0007259 // JAK-STAT cascade // traceable author statement /// NM_003151 // GO:0008283 // cell proliferation // inferred from electronic annotation /// NM_003151 // GO:0019221 // cy…	NM_003151 // GO:0005634 // nucleus // inferred from electronic annotation /// NM_003151 // GO:0005730 // nucleolus // inferred from direct assay /// NM_003151 // GO:0005737 // cytoplasm // inferred from electronic annotation /// BC031212 // GO:0005634 // nucleus // inferred from electronic annotation /// BC031212 // GO:0005730 // nucleolus // inferred from direct assay /// BC031212 // GO:0005737 …	NM_003151 // GO:0003700 // transcription factor activity // traceable author statement /// NM_003151 // GO:0004871 // signal transducer activity // inferred from electronic annotation /// NM_003151 // GO:0005509 // calcium ion binding // inferred from electronic annotation /// NM_003151 // GO:0005515 // protein binding // inferred from physical interaction /// BC031212 // GO:0003700 // transcript…	---	5.16746	6.36896	-1.2015
8083166	TRPC1	NM_003304 // TRPC1 // transient receptor potential cation channel, subfamily C, member 1 // 3q22-q24 // 7220 /// X89066 // TRPC1 // transient receptor potential cation channel, subfamily C, member 1 // 3q22-q24 // 7220 /// ENST00000273482 // TRPC1 // transient receptor potential cation channel, subfamily C, member 1 // 3q22-q24 // 7220 /// ENST00000351106 // TRPC1 // transient receptor potential …	NM_003304 // GO:0006811 // ion transport // inferred from electronic annotation /// NM_003304 // GO:0006816 // calcium ion transport // traceable author statement /// X89066 // GO:0006811 // ion transport // inferred from electronic annotation /// X89066 // GO:0006816 // calcium ion transport // traceable author statement /// ENST00000273482 // GO:0006811 // ion transport // inferred from electro…	NM_003304 // GO:0005886 // plasma membrane // non-traceable author statement /// NM_003304 // GO:0005887 // integral to plasma membrane // traceable author statement /// X89066 // GO:0005886 // plasma membrane // non-traceable author statement /// X89066 // GO:0005887 // integral to plasma membrane // traceable author statement /// ENST00000273482 // GO:0005886 // plasma membrane // non-traceable…	NM_003304 // GO:0005216 // ion channel activity // inferred from electronic annotation /// NM_003304 // GO:0005509 // calcium ion binding // inferred from electronic annotation /// NM_003304 // GO:0005515 // protein binding // inferred from physical interaction /// NM_003304 // GO:0015279 // store-operated calcium channel activity // traceable author statement /// X89066 // GO:0005216 // ion chan…	---	6.52477	7.72079	-1.19602
8105506	ZSWIM6	NM_020928 // ZSWIM6 // zinc finger, SWIM-type containing 6 // 5q12.1 // 57688 /// ENST00000252744 // ZSWIM6 // zinc finger, SWIM-type containing 6 // 5q12.1 // 57688	---	---	NM_020928 // GO:0008270 // zinc ion binding // inferred from electronic annotation /// NM_020928 // GO:0046872 // metal ion binding // inferred from electronic annotation /// ENST00000252744 // GO:0008270 // zinc ion binding // inferred from electronic annotation /// ENST00000252744 // GO:0046872 // metal ion binding // inferred from electronic annotation	---	9.09176	10.2872	-1.1954
7932094	PHYH	NM_006214 // PHYH // phytanoyl-CoA 2-hydroxylase // 10p13 // 5264 /// NM_001037537 // PHYH // phytanoyl-CoA 2-hydroxylase // 10p13 // 5264 /// AF023462 // PHYH // phytanoyl-CoA 2-hydroxylase // 10p13 // 5264 /// ENST00000263038 // PHYH // phytanoyl-CoA 2-hydroxylase // 10p13 // 5264 /// ENST00000378659 // PHYH // phytanoyl-CoA 2-hydroxylase // 10p13 // 5264 /// ENST00000396913 // PHYH // phytanoy…	NM_006214 // GO:0006629 // lipid metabolic process // traceable author statement /// NM_006214 // GO:0007399 // nervous system development // traceable author statement /// NM_006214 // GO:0007601 // visual perception // inferred from electronic annotation /// NM_006214 // GO:0007605 // sensory perception of sound // inferred from electronic annotation /// NM_006214 // GO:0050896 // response to s…	NM_006214 // GO:0005777 // peroxisome // traceable author statement /// NM_001037537 // GO:0005777 // peroxisome // traceable author statement /// AF023462 // GO:0005777 // peroxisome // traceable author statement /// ENST00000263038 // GO:0005777 // peroxisome // traceable author statement /// ENST00000378659 // GO:0005777 // peroxisome // traceable author statement /// ENST00000396913 // GO:000…	NM_006214 // GO:0005506 // iron ion binding // inferred from electronic annotation /// NM_006214 // GO:0005515 // protein binding // inferred from physical interaction /// NM_006214 // GO:0009055 // electron carrier activity // traceable author statement /// NM_006214 // GO:0016702 // oxidoreductase activity, acting on single donors with incorporation of molecular oxygen, incorporation of two ato…	---	6.66409	7.85713	-1.19305
7979984	ZFYVE1	NM_021260 // ZFYVE1 // zinc finger, FYVE domain containing 1 // 14q22-q24 // 53349 /// NM_178441 // ZFYVE1 // zinc finger, FYVE domain containing 1 // 14q22-q24 // 53349 /// BC053520 // ZFYVE1 // zinc finger, FYVE domain containing 1 // 14q22-q24 // 53349 /// ENST00000318876 // ZFYVE1 // zinc finger, FYVE domain containing 1 // 14q22-q24 // 53349 /// ENST00000394207 // ZFYVE1 // zinc finger, FYVE…	---	NM_021260 // GO:0005783 // endoplasmic reticulum // inferred from direct assay /// NM_021260 // GO:0005794 // Golgi apparatus // inferred from electronic annotation /// NM_021260 // GO:0005795 // Golgi stack // inferred from direct assay /// NM_021260 // GO:0048471 // perinuclear region of cytoplasm // inferred from direct assay /// NM_178441 // GO:0005783 // endoplasmic reticulum // inferred fro…	NM_021260 // GO:0005545 // phosphatidylinositol binding // inferred from direct assay /// NM_021260 // GO:0005547 // phosphatidylinositol-3,4,5-triphosphate binding // inferred from direct assay /// NM_021260 // GO:0008270 // zinc ion binding // non-traceable author statement /// NM_021260 // GO:0043325 // phosphatidylinositol-3,4-bisphosphate binding // inferred from direct assay /// NM_021260 /…	---	7.46242	8.65434	-1.19192
8035445	JUND	NM_005354 // JUND // jun D proto-oncogene // 19p13.2 // 3727 /// X56681 // JUND // jun D proto-oncogene // 19p13.2 // 3727 /// ENST00000252818 // JUND // jun D proto-oncogene // 19p13.2 // 3727	NM_005354 // GO:0002076 // osteoblast development // inferred from electronic annotation /// NM_005354 // GO:0006357 // regulation of transcription from RNA polymerase II promoter // traceable author statement /// NM_005354 // GO:0045669 // positive regulation of osteoblast differentiation // inferred from electronic annotation /// X56681 // GO:0002076 // osteoblast development // inferred from e…	NM_005354 // GO:0000785 // chromatin // traceable author statement /// NM_005354 // GO:0005634 // nucleus // inferred from electronic annotation /// X56681 // GO:0000785 // chromatin // traceable author statement /// X56681 // GO:0005634 // nucleus // inferred from electronic annotation /// ENST00000252818 // GO:0000785 // chromatin // traceable author statement /// ENST00000252818 // GO:0005634 …	NM_005354 // GO:0003700 // transcription factor activity // inferred from electronic annotation /// NM_005354 // GO:0003702 // RNA polymerase II transcription factor activity // traceable author statement /// NM_005354 // GO:0043565 // sequence-specific DNA binding // inferred from electronic annotation /// NM_005354 // GO:0046983 // protein dimerization activity // inferred from electronic annot…	NM_005354 // GenMAPP // Hypertrophy_model /// X56681 // GenMAPP // Hypertrophy_model	8.83584	10.0263	-1.19045
7988260	FRMD5	NM_032892 // FRMD5 // FERM domain containing 5 // 15q15.3 // 84978 /// AK090572 // FRMD5 // FERM domain containing 5 // 15q15.3 // 84978 /// ENST00000351529 // FRMD5 // FERM domain containing 5 // 15q15.3 // 84978 /// ENST00000402883 // FRMD5 // FERM domain containing 5 // 15q15.3 // 84978	---	NM_032892 // GO:0005737 // cytoplasm // inferred from electronic annotation /// NM_032892 // GO:0005794 // Golgi apparatus // inferred from direct assay /// NM_032892 // GO:0005856 // cytoskeleton // inferred from electronic annotation /// NM_032892 // GO:0005886 // plasma membrane // inferred from direct assay /// NM_032892 // GO:0016021 // integral to membrane // inferred from electronic annota…	NM_032892 // GO:0005488 // binding // inferred from electronic annotation /// NM_032892 // GO:0008092 // cytoskeletal protein binding // inferred from electronic annotation /// AK090572 // GO:0005488 // binding // inferred from electronic annotation /// AK090572 // GO:0008092 // cytoskeletal protein binding // inferred from electronic annotation /// ENST00000351529 // GO:0005488 // binding // inf…	---	6.14786	7.32733	-1.17947
8142307	PNPLA8	NM_015723 // PNPLA8 // patatin-like phospholipase domain containing 8 // 7q31 // 50640 /// BC032999 // PNPLA8 // patatin-like phospholipase domain containing 8 // 7q31 // 50640 /// ENST00000257694 // PNPLA8 // patatin-like phospholipase domain containing 8 // 7q31 // 50640 /// ENST00000388728 // PNPLA8 // patatin-like phospholipase domain containing 8 // 7q31 // 50640	NM_015723 // GO:0006631 // fatty acid metabolic process // inferred from direct assay /// NM_015723 // GO:0006631 // fatty acid metabolic process // inferred from sequence or structural similarity /// NM_015723 // GO:0008152 // metabolic process // inferred from electronic annotation /// NM_015723 // GO:0016042 // lipid catabolic process // inferred from electronic annotation /// BC032999 // GO:0…	NM_015723 // GO:0005622 // intracellular // inferred from direct assay /// NM_015723 // GO:0005622 // intracellular // inferred from sequence or structural similarity /// NM_015723 // GO:0005624 // membrane fraction // inferred from direct assay /// NM_015723 // GO:0005624 // membrane fraction // inferred from sequence or structural similarity /// NM_015723 // GO:0005778 // peroxisomal membrane /…	NM_015723 // GO:0004622 // lysophospholipase activity // inferred from electronic annotation /// NM_015723 // GO:0005488 // binding // inferred from electronic annotation /// NM_015723 // GO:0005524 // ATP binding // non-traceable author statement /// NM_015723 // GO:0016787 // hydrolase activity // inferred from electronic annotation /// NM_015723 // GO:0047499 // calcium-independent phospholipa…	NM_015723 // GenMAPP // Eicosanoid_Synthesis /// BC032999 // GenMAPP // Eicosanoid_Synthesis	7.34285	8.52141	-1.17857
7942520		---	---	---	---	---	5.89788	7.065	-1.16712
8069252	PCBP3	NM_020528 // PCBP3 // poly(rC) binding protein 3 // 21q22.3 // 54039 /// NM_001130141 // PCBP3 // poly(rC) binding protein 3 // 21q22.3 // 54039 /// AF176329 // PCBP3 // poly(rC) binding protein 3 // 21q22.3 // 54039 /// ENST00000400309 // PCBP3 // poly(rC) binding protein 3 // 21q22.3 // 54039 /// ENST00000400314 // PCBP3 // poly(rC) binding protein 3 // 21q22.3 // 54039 /// ENST00000400308 // P…	NM_020528 // GO:0016071 // mRNA metabolic process // non-traceable author statement /// NM_001130141 // GO:0016071 // mRNA metabolic process // non-traceable author statement /// AF176329 // GO:0016071 // mRNA metabolic process // non-traceable author statement /// ENST00000400309 // GO:0016071 // mRNA metabolic process // non-traceable author statement /// ENST00000400314 // GO:0016071 // mRNA m…	NM_020528 // GO:0005634 // nucleus // inferred from direct assay /// NM_020528 // GO:0005737 // cytoplasm // inferred from electronic annotation /// NM_020528 // GO:0005829 // cytosol // inferred from direct assay /// NM_020528 // GO:0030529 // ribonucleoprotein complex // inferred from electronic annotation /// NM_001130141 // GO:0005634 // nucleus // inferred from direct assay /// NM_001130141 …	NM_020528 // GO:0003677 // DNA binding // inferred from electronic annotation /// NM_020528 // GO:0003723 // RNA binding // non-traceable author statement /// NM_001130141 // GO:0003677 // DNA binding // inferred from electronic annotation /// NM_001130141 // GO:0003723 // RNA binding // non-traceable author statement /// AF176329 // GO:0003677 // DNA binding // inferred from electronic annotatio…	---	6.21044	7.37214	-1.16169
8015759	VAT1	NM_006373 // VAT1 // vesicle amine transport protein 1 homolog (T. californica) // 17q21 // 10493 /// BC090858 // VAT1 // vesicle amine transport protein 1 homolog (T. californica) // 17q21 // 10493 /// ENST00000355653 // VAT1 // vesicle amine transport protein 1 homolog (T. californica) // 17q21 // 10493 /// ENST00000315674 // VAT1 // vesicle amine transport protein 1 homolog (T. californica) //…	NM_006373 // GO:0016049 // cell growth // non-traceable author statement /// NM_006373 // GO:0055114 // oxidation reduction // inferred from electronic annotation /// BC090858 // GO:0016049 // cell growth // non-traceable author statement /// BC090858 // GO:0055114 // oxidation reduction // inferred from electronic annotation /// ENST00000355653 // GO:0016049 // cell growth // non-traceable autho…	NM_006373 // GO:0005634 // nucleus // non-traceable author statement /// NM_006373 // GO:0016021 // integral to membrane // traceable author statement /// BC090858 // GO:0005634 // nucleus // non-traceable author statement /// BC090858 // GO:0016021 // integral to membrane // traceable author statement /// ENST00000355653 // GO:0005634 // nucleus // non-traceable author statement /// ENST00000355…	NM_006373 // GO:0003677 // DNA binding // non-traceable author statement /// NM_006373 // GO:0005488 // binding // inferred from electronic annotation /// NM_006373 // GO:0008270 // zinc ion binding // inferred from electronic annotation /// NM_006373 // GO:0016491 // oxidoreductase activity // inferred from electronic annotation /// BC090858 // GO:0003677 // DNA binding // non-traceable author s…	---	7.99162	9.15193	-1.16032
8044450	ZC3H6	NM_198581 // ZC3H6 // zinc finger CCCH-type containing 6 // 2q13 // 376940 /// ENST00000343936 // ZC3H6 // zinc finger CCCH-type containing 6 // 2q13 // 376940	---	---	NM_198581 // GO:0003676 // nucleic acid binding // inferred from electronic annotation /// NM_198581 // GO:0008270 // zinc ion binding // inferred from electronic annotation /// NM_198581 // GO:0046872 // metal ion binding // inferred from electronic annotation /// ENST00000343936 // GO:0003676 // nucleic acid binding // inferred from electronic annotation /// ENST00000343936 // GO:0008270 // zin…	---	6.67209	7.83131	-1.15922
7960544	VAMP1	NM_199245 // VAMP1 // vesicle-associated membrane protein 1 (synaptobrevin 1) // 12p // 6843 /// NM_014231 // VAMP1 // vesicle-associated membrane protein 1 (synaptobrevin 1) // 12p // 6843 /// NM_016830 // VAMP1 // vesicle-associated membrane protein 1 (synaptobrevin 1) // 12p // 6843 /// BC023286 // VAMP1 // vesicle-associated membrane protein 1 (synaptobrevin 1) // 12p // 6843 /// ENST00000361…	NM_199245 // GO:0016192 // vesicle-mediated transport // inferred from electronic annotation /// NM_014231 // GO:0016192 // vesicle-mediated transport // inferred from electronic annotation /// NM_016830 // GO:0016192 // vesicle-mediated transport // inferred from electronic annotation /// BC023286 // GO:0016192 // vesicle-mediated transport // inferred from electronic annotation /// ENST00000361…	NM_199245 // GO:0005739 // mitochondrion // inferred from electronic annotation /// NM_199245 // GO:0005741 // mitochondrial outer membrane // inferred from electronic annotation /// NM_199245 // GO:0005887 // integral to plasma membrane // traceable author statement /// NM_199245 // GO:0016020 // membrane // inferred from electronic annotation /// NM_199245 // GO:0019717 // synaptosome // inferr…	NM_199245 // GO:0005515 // protein binding // inferred from physical interaction /// NM_014231 // GO:0005515 // protein binding // inferred from physical interaction /// NM_016830 // GO:0005515 // protein binding // inferred from physical interaction /// BC023286 // GO:0005515 // protein binding // inferred from physical interaction /// ENST00000361716 // GO:0005515 // protein binding // inferred…	---	6.973	8.12793	-1.15493
7925589	SMYD3	NM_022743 // SMYD3 // SET and MYND domain containing 3 // 1q44 // 64754 /// AB057595 // SMYD3 // SET and MYND domain containing 3 // 1q44 // 64754 /// ENST00000327801 // SMYD3 // SET and MYND domain containing 3 // 1q44 // 64754 /// ENST00000388985 // SMYD3 // SET and MYND domain containing 3 // 1q44 // 64754 /// ENST00000366517 // SMYD3 // SET and MYND domain containing 3 // 1q44 // 64754 /// EN…	NM_022743 // GO:0016568 // chromatin modification // inferred from electronic annotation /// AB057595 // GO:0016568 // chromatin modification // inferred from electronic annotation /// ENST00000327801 // GO:0016568 // chromatin modification // inferred from electronic annotation /// ENST00000388985 // GO:0016568 // chromatin modification // inferred from electronic annotation /// ENST00000366517 …	NM_022743 // GO:0005634 // nucleus // inferred from electronic annotation /// NM_022743 // GO:0005737 // cytoplasm // inferred from electronic annotation /// AB057595 // GO:0005634 // nucleus // inferred from electronic annotation /// AB057595 // GO:0005737 // cytoplasm // inferred from electronic annotation /// ENST00000327801 // GO:0005634 // nucleus // inferred from electronic annotation /// E…	NM_022743 // GO:0005515 // protein binding // inferred from physical interaction /// NM_022743 // GO:0008168 // methyltransferase activity // inferred from electronic annotation /// NM_022743 // GO:0008270 // zinc ion binding // inferred from electronic annotation /// NM_022743 // GO:0016740 // transferase activity // inferred from electronic annotation /// NM_022743 // GO:0018024 // histone-lysi…	---	5.82268	6.9774	-1.15472
8174664		---	---	---	---	---	3.98162	5.13523	-1.15361
8126147	C6orf64	BC022007 // C6orf64 // chromosome 6 open reading frame 64 // 6p21.2 // 55776 /// AL136839 // C6orf64 // chromosome 6 open reading frame 64 // 6p21.2 // 55776 /// AK001963 // C6orf64 // chromosome 6 open reading frame 64 // 6p21.2 // 55776 /// ENST00000229903 // C6orf64 // chromosome 6 open reading frame 64 // 6p21.2 // 55776 /// ENST00000373249 // C6orf64 // chromosome 6 open reading frame 64 // …	---	BC022007 // GO:0005737 // cytoplasm // inferred from direct assay /// BC022007 // GO:0005856 // cytoskeleton // inferred from direct assay /// BC022007 // GO:0016020 // membrane // inferred from electronic annotation /// BC022007 // GO:0016021 // integral to membrane // inferred from electronic annotation /// BC022007 // GO:0043231 // intracellular membrane-bounded organelle // inferred from dire…	---	---	7.28728	8.4362	-1.14891
7997642	CRISPLD2	NM_031476 // CRISPLD2 // cysteine-rich secretory protein LCCL domain containing 2 // 16q24.1 // 83716 /// AY358790 // CRISPLD2 // cysteine-rich secretory protein LCCL domain containing 2 // 16q24.1 // 83716 /// ENST00000262424 // CRISPLD2 // cysteine-rich secretory protein LCCL domain containing 2 // 16q24.1 // 83716	NM_031476 // GO:0030324 // lung development // inferred from electronic annotation /// AY358790 // GO:0030324 // lung development // inferred from electronic annotation /// ENST00000262424 // GO:0030324 // lung development // inferred from electronic annotation	NM_031476 // GO:0005576 // extracellular region // inferred from electronic annotation /// NM_031476 // GO:0030133 // transport vesicle // inferred from direct assay /// AY358790 // GO:0005576 // extracellular region // inferred from electronic annotation /// AY358790 // GO:0030133 // transport vesicle // inferred from direct assay /// ENST00000262424 // GO:0005576 // extracellular region // infe…	---	---	6.09206	7.23207	-1.14
8131614	AHR	NM_001621 // AHR // aryl hydrocarbon receptor // 7p15 // 196 /// BC070080 // AHR // aryl hydrocarbon receptor // 7p15 // 196 /// ENST00000401808 // AHR // aryl hydrocarbon receptor // 7p15 // 196 /// ENST00000242057 // AHR // aryl hydrocarbon receptor // 7p15 // 196	NM_001621 // GO:0006366 // transcription from RNA polymerase II promoter // inferred from direct assay /// NM_001621 // GO:0006915 // apoptosis // traceable author statement /// NM_001621 // GO:0006950 // response to stress // inferred from direct assay /// NM_001621 // GO:0007049 // cell cycle // traceable author statement /// NM_001621 // GO:0007165 // signal transduction // inferred from elect…	NM_001621 // GO:0005634 // nucleus // inferred from direct assay /// NM_001621 // GO:0005737 // cytoplasm // inferred from electronic annotation /// BC070080 // GO:0005634 // nucleus // inferred from direct assay /// BC070080 // GO:0005737 // cytoplasm // inferred from electronic annotation /// ENST00000401808 // GO:0005634 // nucleus // inferred from direct assay /// ENST00000401808 // GO:000573…	NM_001621 // GO:0003700 // transcription factor activity // inferred from direct assay /// NM_001621 // GO:0004879 // ligand-dependent nuclear receptor activity // inferred from direct assay /// NM_001621 // GO:0008134 // transcription factor binding // inferred from physical interaction /// NM_001621 // GO:0051879 // Hsp90 protein binding // inferred from direct assay /// BC070080 // GO:0003700 …	---	9.93068	11.0701	-1.13943
8129097	TSPYL1	AK096882 // TSPYL1 // TSPY-like 1 // 6q22-q23 // 7259	AK096882 // GO:0006334 // nucleosome assembly // inferred from electronic annotation /// AK096882 // GO:0008150 // biological_process // no biological data available	AK096882 // GO:0005575 // cellular_component // no biological data available /// AK096882 // GO:0005622 // intracellular // inferred from direct assay /// AK096882 // GO:0005634 // nucleus // inferred from electronic annotation	AK096882 // GO:0003674 // molecular_function // no biological data available	---	6.18309	7.31572	-1.13264
7975268	ARG2	NM_001172 // ARG2 // arginase, type II // 14q24.1-q24.3 // 384 /// BC029050 // ARG2 // arginase, type II // 14q24.1-q24.3 // 384 /// ENST00000261783 // ARG2 // arginase, type II // 14q24.1-q24.3 // 384	NM_001172 // GO:0000050 // urea cycle // inferred from electronic annotation /// NM_001172 // GO:0006525 // arginine metabolic process // inferred from electronic annotation /// NM_001172 // GO:0006941 // striated muscle contraction // inferred from electronic annotation /// NM_001172 // GO:0045428 // regulation of nitric oxide biosynthetic process // inferred from electronic annotation /// NM_00…	NM_001172 // GO:0005739 // mitochondrion // traceable author statement /// BC029050 // GO:0005739 // mitochondrion // traceable author statement /// ENST00000261783 // GO:0005739 // mitochondrion // traceable author statement	NM_001172 // GO:0004053 // arginase activity // traceable author statement /// NM_001172 // GO:0005515 // protein binding // inferred from electronic annotation /// NM_001172 // GO:0016787 // hydrolase activity // inferred from electronic annotation /// NM_001172 // GO:0030145 // manganese ion binding // inferred from electronic annotation /// NM_001172 // GO:0046872 // metal ion binding // infer…	---	7.09872	8.22855	-1.12983
8153684	DGAT1	NM_012079 // DGAT1 // diacylglycerol O-acyltransferase homolog 1 (mouse) // 8q24.3 // 8694 /// BC023565 // DGAT1 // diacylglycerol O-acyltransferase homolog 1 (mouse) // 8q24.3 // 8694 /// ENST00000332324 // LOC727765 // similar to diacylglycerol O-acyltransferase homolog 1 (mouse) // --- // 727765 /// ENST00000332324 // DGAT1 // diacylglycerol O-acyltransferase homolog 1 (mouse) // 8q24.3 // 869…	NM_012079 // GO:0006641 // triacylglycerol metabolic process // traceable author statement /// BC023565 // GO:0006641 // triacylglycerol metabolic process // traceable author statement /// ENST00000332324 // GO:0006641 // triacylglycerol metabolic process // traceable author statement /// ENST00000400782 // GO:0006641 // triacylglycerol metabolic process // traceable author statement	NM_012079 // GO:0005783 // endoplasmic reticulum // inferred from electronic annotation /// NM_012079 // GO:0005789 // endoplasmic reticulum membrane // inferred from electronic annotation /// NM_012079 // GO:0005829 // cytosol // not recorded /// NM_012079 // GO:0016020 // membrane // inferred from electronic annotation /// NM_012079 // GO:0016021 // integral to membrane // inferred from electro…	NM_012079 // GO:0004144 // diacylglycerol O-acyltransferase activity // not recorded /// NM_012079 // GO:0004144 // diacylglycerol O-acyltransferase activity // traceable author statement /// NM_012079 // GO:0008415 // acyltransferase activity // traceable author statement /// NM_012079 // GO:0016740 // transferase activity // inferred from electronic annotation /// BC023565 // GO:0004144 // diac…	NM_012079 // GenMAPP // Statin_Pathway_PharmGKB /// BC023565 // GenMAPP // Statin_Pathway_PharmGKB	8.57015	9.68995	-1.11981
8153939	DGAT1	NM_012079 // DGAT1 // diacylglycerol O-acyltransferase homolog 1 (mouse) // 8q24.3 // 8694 /// BC023565 // DGAT1 // diacylglycerol O-acyltransferase homolog 1 (mouse) // 8q24.3 // 8694 /// ENST00000332324 // LOC727765 // similar to diacylglycerol O-acyltransferase homolog 1 (mouse) // --- // 727765 /// ENST00000332324 // DGAT1 // diacylglycerol O-acyltransferase homolog 1 (mouse) // 8q24.3 // 869…	NM_012079 // GO:0006641 // triacylglycerol metabolic process // traceable author statement /// BC023565 // GO:0006641 // triacylglycerol metabolic process // traceable author statement /// ENST00000332324 // GO:0006641 // triacylglycerol metabolic process // traceable author statement /// ENST00000400782 // GO:0006641 // triacylglycerol metabolic process // traceable author statement	NM_012079 // GO:0005783 // endoplasmic reticulum // inferred from electronic annotation /// NM_012079 // GO:0005789 // endoplasmic reticulum membrane // inferred from electronic annotation /// NM_012079 // GO:0005829 // cytosol // not recorded /// NM_012079 // GO:0016020 // membrane // inferred from electronic annotation /// NM_012079 // GO:0016021 // integral to membrane // inferred from electro…	NM_012079 // GO:0004144 // diacylglycerol O-acyltransferase activity // not recorded /// NM_012079 // GO:0004144 // diacylglycerol O-acyltransferase activity // traceable author statement /// NM_012079 // GO:0008415 // acyltransferase activity // traceable author statement /// NM_012079 // GO:0016740 // transferase activity // inferred from electronic annotation /// BC023565 // GO:0004144 // diac…	NM_012079 // GenMAPP // Statin_Pathway_PharmGKB /// BC023565 // GenMAPP // Statin_Pathway_PharmGKB	8.57015	9.68995	-1.11981
8113220	ELL2	NM_012081 // ELL2 // elongation factor, RNA polymerase II, 2 // 5q15 // 22936 /// BC028412 // ELL2 // elongation factor, RNA polymerase II, 2 // 5q15 // 22936 /// ENST00000237853 // ELL2 // elongation factor, RNA polymerase II, 2 // 5q15 // 22936	NM_012081 // GO:0006350 // transcription // inferred from electronic annotation /// NM_012081 // GO:0006355 // regulation of transcription, DNA-dependent // inferred from electronic annotation /// NM_012081 // GO:0006368 // RNA elongation from RNA polymerase II promoter // traceable author statement /// BC028412 // GO:0006350 // transcription // inferred from electronic annotation /// BC028412 //…	NM_012081 // GO:0005634 // nucleus // inferred from electronic annotation /// NM_012081 // GO:0008023 // transcription elongation factor complex // traceable author statement /// BC028412 // GO:0005634 // nucleus // inferred from electronic annotation /// BC028412 // GO:0008023 // transcription elongation factor complex // traceable author statement /// ENST00000237853 // GO:0005634 // nucleus //…	NM_012081 // GO:0003702 // RNA polymerase II transcription factor activity // traceable author statement /// BC028412 // GO:0003702 // RNA polymerase II transcription factor activity // traceable author statement /// ENST00000237853 // GO:0003702 // RNA polymerase II transcription factor activity // traceable author statement	---	6.97719	8.09271	-1.11552
8123893	MAK	NM_005906 // MAK // male germ cell-associated kinase // 6p24 // 4117 /// BC039825 // MAK // male germ cell-associated kinase // 6p24 // 4117 /// ENST00000313243 // MAK // male germ cell-associated kinase // 6p24 // 4117 /// ENST00000354489 // MAK // male germ cell-associated kinase // 6p24 // 4117	NM_005906 // GO:0006468 // protein amino acid phosphorylation // non-traceable author statement /// NM_005906 // GO:0007275 // multicellular organismal development // inferred from electronic annotation /// NM_005906 // GO:0007283 // spermatogenesis // non-traceable author statement /// NM_005906 // GO:0030154 // cell differentiation // inferred from electronic annotation /// BC039825 // GO:00064…	---	NM_005906 // GO:0000166 // nucleotide binding // inferred from electronic annotation /// NM_005906 // GO:0004693 // cyclin-dependent protein kinase activity // inferred from electronic annotation /// NM_005906 // GO:0005524 // ATP binding // non-traceable author statement /// NM_005906 // GO:0016740 // transferase activity // inferred from electronic annotation /// BC039825 // GO:0000166 // nucle…	---	4.65367	5.76717	-1.1135
7932985	NRP1	NM_003873 // NRP1 // neuropilin 1 // 10p12 // 8829 /// NM_001024628 // NRP1 // neuropilin 1 // 10p12 // 8829 /// NM_001024629 // NRP1 // neuropilin 1 // 10p12 // 8829 /// AK292822 // NRP1 // neuropilin 1 // 10p12 // 8829 /// ENST00000265371 // NRP1 // neuropilin 1 // 10p12 // 8829 /// ENST00000374867 // NRP1 // neuropilin 1 // 10p12 // 8829 /// ENST00000374875 // NRP1 // neuropilin 1 // 10p12 // …	NM_003873 // GO:0001569 // patterning of blood vessels // inferred from electronic annotation /// NM_003873 // GO:0007155 // cell adhesion // inferred from electronic annotation /// NM_003873 // GO:0007165 // signal transduction // traceable author statement /// NM_003873 // GO:0007267 // cell-cell signaling // traceable author statement /// NM_003873 // GO:0007275 // multicellular organismal dev…	NM_003873 // GO:0005576 // extracellular region // inferred from electronic annotation /// NM_003873 // GO:0005886 // plasma membrane // inferred from electronic annotation /// NM_003873 // GO:0016020 // membrane // inferred from electronic annotation /// NM_003873 // GO:0016021 // integral to membrane // inferred from electronic annotation /// NM_001024628 // GO:0005576 // extracellular region /…	NM_003873 // GO:0004872 // receptor activity // inferred from electronic annotation /// NM_003873 // GO:0005021 // vascular endothelial growth factor receptor activity // inferred from electronic annotation /// NM_003873 // GO:0005021 // vascular endothelial growth factor receptor activity // traceable author statement /// NM_003873 // GO:0017154 // semaphorin receptor activity // inferred from e…	---	9.27049	10.3804	-1.10993
7942858	ANKRD42	NM_182603 // ANKRD42 // ankyrin repeat domain 42 // 11q14.1 // 338699 /// EF041819 // ANKRD42 // ankyrin repeat domain 42 // 11q14.1 // 338699 /// ENST00000393392 // ANKRD42 // ankyrin repeat domain 42 // 11q14.1 // 338699 /// ENST00000342658 // ANKRD42 // ankyrin repeat domain 42 // 11q14.1 // 338699 /// ENST00000393389 // ANKRD42 // ankyrin repeat domain 42 // 11q14.1 // 338699 /// ENST00000260…	---	---	---	---	7.01299	8.12239	-1.10939
7990620	TSPAN3	NM_005724 // TSPAN3 // tetraspanin 3 // 15q24.3 // 10099 /// NM_198902 // TSPAN3 // tetraspanin 3 // 15q24.3 // 10099 /// BC011206 // TSPAN3 // tetraspanin 3 // 15q24.3 // 10099 /// ENST00000267970 // TSPAN3 // tetraspanin 3 // 15q24.3 // 10099 /// ENST00000346495 // TSPAN3 // tetraspanin 3 // 15q24.3 // 10099	---	NM_005724 // GO:0016020 // membrane // inferred from electronic annotation /// NM_005724 // GO:0016021 // integral to membrane // traceable author statement /// NM_198902 // GO:0016020 // membrane // inferred from electronic annotation /// NM_198902 // GO:0016021 // integral to membrane // traceable author statement /// BC011206 // GO:0016020 // membrane // inferred from electronic annotation ///…	---	---	10.7084	11.8166	-1.10817
7977452	FLJ39632	ENST00000383038 // FLJ39632 // hypothetical LOC642477 // 14q11.1 // 642477 /// ENST00000400192 // FLJ39632 // hypothetical LOC642477 // 14q11.1 // 642477	---	---	---	---	7.71695	8.82366	-1.10671
8111584	C5orf42	NM_023073 // C5orf42 // chromosome 5 open reading frame 42 // 5p13.2 // 65250 /// AK096581 // C5orf42 // chromosome 5 open reading frame 42 // 5p13.2 // 65250 /// ENST00000274258 // C5orf42 // chromosome 5 open reading frame 42 // 5p13.2 // 65250 /// ENST00000388739 // C5orf42 // chromosome 5 open reading frame 42 // 5p13.2 // 65250 /// ENST00000399674 // LOC100132000 // Transmembrane protein ENS…	---	ENST00000399674 // GO:0016020 // membrane // inferred from electronic annotation /// ENST00000399674 // GO:0016021 // integral to membrane // inferred from electronic annotation	---	---	5.96566	7.07121	-1.10555
8079170	C3orf23	NM_173826 // C3orf23 // chromosome 3 open reading frame 23 // 3p21.33-p21.32 // 285343 /// NM_001029839 // C3orf23 // chromosome 3 open reading frame 23 // 3p21.33-p21.32 // 285343 /// NM_001029840 // C3orf23 // chromosome 3 open reading frame 23 // 3p21.33-p21.32 // 285343 /// BC101060 // C3orf23 // chromosome 3 open reading frame 23 // 3p21.33-p21.32 // 285343 /// ENST00000342649 // C3orf23 // …	---	NM_173826 // GO:0005739 // mitochondrion // inferred from direct assay /// NM_001029839 // GO:0005739 // mitochondrion // inferred from direct assay /// NM_001029840 // GO:0005739 // mitochondrion // inferred from direct assay /// BC101060 // GO:0005739 // mitochondrion // inferred from direct assay /// ENST00000342649 // GO:0005739 // mitochondrion // inferred from direct assay /// ENST000003837…	---	---	7.1396	8.24476	-1.10517
8117020	MYLIP	NM_013262 // MYLIP // myosin regulatory light chain interacting protein // 6p23-p22.3 // 29116 /// AF187016 // MYLIP // myosin regulatory light chain interacting protein // 6p23-p22.3 // 29116 /// ENST00000356840 // MYLIP // myosin regulatory light chain interacting protein // 6p23-p22.3 // 29116 /// ENST00000349606 // MYLIP // myosin regulatory light chain interacting protein // 6p23-p22.3 // 29…	NM_013262 // GO:0006511 // ubiquitin-dependent protein catabolic process // inferred from electronic annotation /// NM_013262 // GO:0006928 // cell motion // inferred from mutant phenotype /// NM_013262 // GO:0007399 // nervous system development // inferred from mutant phenotype /// NM_013262 // GO:0016567 // protein ubiquitination // inferred from direct assay /// AF187016 // GO:0006511 // ubiq…	NM_013262 // GO:0005622 // intracellular // inferred from direct assay /// NM_013262 // GO:0005737 // cytoplasm // inferred from electronic annotation /// NM_013262 // GO:0005856 // cytoskeleton // inferred from electronic annotation /// NM_013262 // GO:0019898 // extrinsic to membrane // inferred from electronic annotation /// AF187016 // GO:0005622 // intracellular // inferred from direct assay…	NM_013262 // GO:0004842 // ubiquitin-protein ligase activity // inferred from direct assay /// NM_013262 // GO:0008092 // cytoskeletal protein binding // inferred from direct assay /// NM_013262 // GO:0008270 // zinc ion binding // inferred from electronic annotation /// NM_013262 // GO:0016874 // ligase activity // inferred from electronic annotation /// NM_013262 // GO:0046872 // metal ion bind…	---	8.87101	9.96733	-1.09632
7986350	ARRDC4	NM_183376 // ARRDC4 // arrestin domain containing 4 // 15q26.3 // 91947 /// BC028704 // ARRDC4 // arrestin domain containing 4 // 15q26.3 // 91947 /// ENST00000268042 // ARRDC4 // arrestin domain containing 4 // 15q26.3 // 91947	---	---	---	---	7.60022	8.68754	-1.08732
8089596	WDR52	AK002004 // WDR52 // WD repeat domain 52 // 3q13.2 // 55779 /// ENST00000393845 // WDR52 // WD repeat domain 52 // 3q13.2 // 55779 /// ENST00000308346 // WDR52 // WD repeat domain 52 // 3q13.2 // 55779	---	---	---	---	6.82411	7.90937	-1.08526
7909866	MOSC2	NM_017898 // MOSC2 // MOCO sulphurase C-terminal domain containing 2 // 1q41 // 54996 /// BC011973 // MOSC2 // MOCO sulphurase C-terminal domain containing 2 // 1q41 // 54996 /// ENST00000366913 // MOSC2 // MOCO sulphurase C-terminal domain containing 2 // 1q41 // 54996 /// ENST00000359316 // MOSC2 // MOCO sulphurase C-terminal domain containing 2 // 1q41 // 54996 /// ENST00000366914 // MOSC2 // …	NM_017898 // GO:0055114 // oxidation reduction // inferred from electronic annotation /// BC011973 // GO:0055114 // oxidation reduction // inferred from electronic annotation /// ENST00000366913 // GO:0055114 // oxidation reduction // inferred from electronic annotation /// ENST00000359316 // GO:0055114 // oxidation reduction // inferred from electronic annotation /// ENST00000366914 // GO:005511…	NM_017898 // GO:0005739 // mitochondrion // inferred from sequence or structural similarity /// NM_017898 // GO:0005741 // mitochondrial outer membrane // inferred from electronic annotation /// NM_017898 // GO:0016020 // membrane // inferred from electronic annotation /// BC011973 // GO:0005739 // mitochondrion // inferred from sequence or structural similarity /// BC011973 // GO:0005741 // mito…	NM_017898 // GO:0016491 // oxidoreductase activity // inferred from electronic annotation /// NM_017898 // GO:0030151 // molybdenum ion binding // inferred from electronic annotation /// NM_017898 // GO:0030170 // pyridoxal phosphate binding // inferred from electronic annotation /// BC011973 // GO:0016491 // oxidoreductase activity // inferred from electronic annotation /// BC011973 // GO:003015…	---	7.23622	8.31905	-1.08283
8129985	PLAGL1	NM_006718 // PLAGL1 // pleiomorphic adenoma gene-like 1 // 6q24-q25 // 5325 /// NM_001080951 // PLAGL1 // pleiomorphic adenoma gene-like 1 // 6q24-q25 // 5325 /// NM_001080952 // PLAGL1 // pleiomorphic adenoma gene-like 1 // 6q24-q25 // 5325 /// NM_001080953 // PLAGL1 // pleiomorphic adenoma gene-like 1 // 6q24-q25 // 5325 /// NM_001080954 // PLAGL1 // pleiomorphic adenoma gene-like 1 // 6q24-q25…	NM_006718 // GO:0006350 // transcription // inferred from electronic annotation /// NM_006718 // GO:0006355 // regulation of transcription, DNA-dependent // inferred from electronic annotation /// NM_006718 // GO:0006917 // induction of apoptosis // traceable author statement /// NM_006718 // GO:0007050 // cell cycle arrest // traceable author statement /// NM_006718 // GO:0045944 // positive reg…	NM_006718 // GO:0005622 // intracellular // inferred from electronic annotation /// NM_006718 // GO:0005634 // nucleus // inferred from electronic annotation /// NM_001080951 // GO:0005622 // intracellular // inferred from electronic annotation /// NM_001080951 // GO:0005634 // nucleus // inferred from electronic annotation /// NM_001080952 // GO:0005622 // intracellular // inferred from electron…	NM_006718 // GO:0003676 // nucleic acid binding // inferred from electronic annotation /// NM_006718 // GO:0003677 // DNA binding // inferred from direct assay /// NM_006718 // GO:0008270 // zinc ion binding // inferred from electronic annotation /// NM_006718 // GO:0046872 // metal ion binding // inferred from electronic annotation /// NM_001080951 // GO:0003676 // nucleic acid binding // inferr…	---	6.99243	8.07229	-1.07986
8012949	CDRT1	NM_006382 // CDRT1 // CMT1A duplicated region transcript 1 // 17p12 // 374286 /// BC028364 // FBXW10 // F-box and WD repeat domain containing 10 // 17p12 // 10517 /// ENST00000308799 // FBXW10 // F-box and WD repeat domain containing 10 // 17p12 // 10517 /// ENST00000261644 // CDRT1 // CMT1A duplicated region transcript 1 // 17p12 // 374286 /// ENST00000395906 // CDRT1 // CMT1A duplicated region …	NM_006382 // GO:0008150 // biological_process // no biological data available /// ENST00000261644 // GO:0008150 // biological_process // no biological data available /// ENST00000395906 // GO:0008150 // biological_process // no biological data available	NM_006382 // GO:0005575 // cellular_component // no biological data available /// ENST00000261644 // GO:0005575 // cellular_component // no biological data available /// ENST00000395906 // GO:0005575 // cellular_component // no biological data available	NM_006382 // GO:0003674 // molecular_function // no biological data available /// ENST00000261644 // GO:0003674 // molecular_function // no biological data available /// ENST00000395906 // GO:0003674 // molecular_function // no biological data available	---	4.36334	5.44165	-1.07831
7990054	UACA	NM_018003 // UACA // uveal autoantigen with coiled-coil domains and ankyrin repeats // 15q22-q24 // 55075 /// NM_001008224 // UACA // uveal autoantigen with coiled-coil domains and ankyrin repeats // 15q22-q24 // 55075 /// AF322916 // UACA // uveal autoantigen with coiled-coil domains and ankyrin repeats // 15q22-q24 // 55075 /// ENST00000322954 // UACA // uveal autoantigen with coiled-coil domai…	NM_018003 // GO:0008630 // DNA damage response, signal transduction resulting in induction of apoptosis // inferred from electronic annotation /// NM_018003 // GO:0008631 // induction of apoptosis by oxidative stress // inferred from electronic annotation /// NM_018003 // GO:0009411 // response to UV // inferred from electronic annotation /// NM_018003 // GO:0016032 // viral reproduction // infer…	NM_018003 // GO:0005576 // extracellular region // non-traceable author statement /// NM_018003 // GO:0005624 // membrane fraction // inferred from electronic annotation /// NM_018003 // GO:0005625 // soluble fraction // inferred from electronic annotation /// NM_018003 // GO:0005634 // nucleus // inferred from electronic annotation /// NM_018003 // GO:0005635 // nuclear envelope // inferred from…	NM_018003 // GO:0003674 // molecular_function // no biological data available /// NM_018003 // GO:0005515 // protein binding // inferred from electronic annotation /// NM_001008224 // GO:0003674 // molecular_function // no biological data available /// NM_001008224 // GO:0005515 // protein binding // inferred from electronic annotation /// AF322916 // GO:0003674 // molecular_function // no biolog…	---	6.57734	7.65458	-1.07724
8147573	OSR2	NM_053001 // OSR2 // odd-skipped related 2 (Drosophila) // 8q22.2 // 116039 /// AK074518 // OSR2 // odd-skipped related 2 (Drosophila) // 8q22.2 // 116039 /// ENST00000297565 // OSR2 // odd-skipped related 2 (Drosophila) // 8q22.2 // 116039	NM_053001 // GO:0008284 // positive regulation of cell proliferation // inferred from electronic annotation /// NM_053001 // GO:0048704 // embryonic skeletal system morphogenesis // inferred from electronic annotation /// AK074518 // GO:0008284 // positive regulation of cell proliferation // inferred from electronic annotation /// AK074518 // GO:0048704 // embryonic skeletal system morphogenesis …	NM_053001 // GO:0005622 // intracellular // inferred from electronic annotation /// NM_053001 // GO:0005634 // nucleus // inferred from electronic annotation /// AK074518 // GO:0005622 // intracellular // inferred from electronic annotation /// AK074518 // GO:0005634 // nucleus // inferred from electronic annotation /// ENST00000297565 // GO:0005622 // intracellular // inferred from electronic an…	NM_053001 // GO:0003676 // nucleic acid binding // inferred from electronic annotation /// NM_053001 // GO:0008270 // zinc ion binding // inferred from electronic annotation /// NM_053001 // GO:0046872 // metal ion binding // inferred from electronic annotation /// AK074518 // GO:0003676 // nucleic acid binding // inferred from electronic annotation /// AK074518 // GO:0008270 // zinc ion binding …	---	9.21419	10.2895	-1.07529
8009443	ARSG	NM_014960 // ARSG // arylsulfatase G // 17q24.2 // 22901 /// AY358380 // ARSG // arylsulfatase G // 17q24.2 // 22901 /// ENST00000355179 // ARSG // arylsulfatase G // 17q24.2 // 22901	NM_014960 // GO:0008152 // metabolic process // inferred from electronic annotation /// AY358380 // GO:0008152 // metabolic process // inferred from electronic annotation /// ENST00000355179 // GO:0008152 // metabolic process // inferred from electronic annotation	NM_014960 // GO:0005783 // endoplasmic reticulum // inferred from direct assay /// AY358380 // GO:0005783 // endoplasmic reticulum // inferred from direct assay /// ENST00000355179 // GO:0005783 // endoplasmic reticulum // inferred from direct assay	NM_014960 // GO:0004065 // arylsulfatase activity // inferred from direct assay /// NM_014960 // GO:0004065 // arylsulfatase activity // traceable author statement /// NM_014960 // GO:0004168 // dolichol kinase activity // inferred from direct assay /// NM_014960 // GO:0005509 // calcium ion binding // inferred from electronic annotation /// NM_014960 // GO:0016787 // hydrolase activity // inferr…	---	7.21464	8.28715	-1.07251
8043393	THNSL2	NM_018271 // THNSL2 // threonine synthase-like 2 (S. cerevisiae) // 2p11.2 // 55258 /// AK095303 // THNSL2 // threonine synthase-like 2 (S. cerevisiae) // 2p11.2 // 55258 /// ENST00000324166 // THNSL2 // threonine synthase-like 2 (S. cerevisiae) // 2p11.2 // 55258 /// ENST00000343544 // THNSL2 // threonine synthase-like 2 (S. cerevisiae) // 2p11.2 // 55258 /// ENST00000358591 // THNSL2 // threoni…	NM_018271 // GO:0008152 // metabolic process // inferred from electronic annotation /// AK095303 // GO:0008152 // metabolic process // inferred from electronic annotation /// ENST00000324166 // GO:0008152 // metabolic process // inferred from electronic annotation /// ENST00000343544 // GO:0008152 // metabolic process // inferred from electronic annotation /// ENST00000358591 // GO:0008152 // met…	---	NM_018271 // GO:0016829 // lyase activity // inferred from electronic annotation /// NM_018271 // GO:0030170 // pyridoxal phosphate binding // inferred from electronic annotation /// AK095303 // GO:0016829 // lyase activity // inferred from electronic annotation /// AK095303 // GO:0030170 // pyridoxal phosphate binding // inferred from electronic annotation /// ENST00000324166 // GO:0016829 // ly…	---	6.20761	7.27862	-1.07101
7942957	PRSS23	NM_007173 // PRSS23 // protease, serine, 23 // 11q14.1 // 11098 /// BC001278 // PRSS23 // protease, serine, 23 // 11q14.1 // 11098 /// ENST00000280258 // PRSS23 // protease, serine, 23 // 11q14.1 // 11098	NM_007173 // GO:0006508 // proteolysis // inferred from electronic annotation /// BC001278 // GO:0006508 // proteolysis // inferred from electronic annotation /// ENST00000280258 // GO:0006508 // proteolysis // inferred from electronic annotation	NM_007173 // GO:0005576 // extracellular region // inferred from electronic annotation /// NM_007173 // GO:0005634 // nucleus // inferred from direct assay /// BC001278 // GO:0005576 // extracellular region // inferred from electronic annotation /// BC001278 // GO:0005634 // nucleus // inferred from direct assay /// ENST00000280258 // GO:0005576 // extracellular region // inferred from electronic…	NM_007173 // GO:0004252 // serine-type endopeptidase activity // inferred from electronic annotation /// NM_007173 // GO:0008233 // peptidase activity // inferred from electronic annotation /// BC001278 // GO:0004252 // serine-type endopeptidase activity // inferred from electronic annotation /// BC001278 // GO:0008233 // peptidase activity // inferred from electronic annotation /// ENST000002802…	---	7.03432	8.10407	-1.06975
8066117	SAMHD1	NM_015474 // SAMHD1 // SAM domain and HD domain 1 // 20pter-q12 // 25939 /// AB208944 // SAMHD1 // SAM domain and HD domain 1 // 20pter-q12 // 25939 /// ENST00000262878 // SAMHD1 // SAM domain and HD domain 1 // 20pter-q12 // 25939 /// ENST00000373694 // SAMHD1 // SAM domain and HD domain 1 // 20pter-q12 // 25939	NM_015474 // GO:0006955 // immune response // non-traceable author statement /// AB208944 // GO:0006955 // immune response // non-traceable author statement /// ENST00000262878 // GO:0006955 // immune response // non-traceable author statement /// ENST00000373694 // GO:0006955 // immune response // non-traceable author statement	NM_015474 // GO:0005622 // intracellular // non-traceable author statement /// NM_015474 // GO:0005634 // nucleus // inferred from direct assay /// AB208944 // GO:0005622 // intracellular // non-traceable author statement /// AB208944 // GO:0005634 // nucleus // inferred from direct assay /// ENST00000262878 // GO:0005622 // intracellular // non-traceable author statement /// ENST00000262878 // G…	NM_015474 // GO:0003824 // catalytic activity // inferred from electronic annotation /// AB208944 // GO:0003824 // catalytic activity // inferred from electronic annotation /// ENST00000262878 // GO:0003824 // catalytic activity // inferred from electronic annotation /// ENST00000373694 // GO:0003824 // catalytic activity // inferred from electronic annotation	---	8.19771	9.2644	-1.06669
8074168	FLJ39632	ENST00000383038 // FLJ39632 // hypothetical LOC642477 // 14q11.1 // 642477 /// ENST00000400192 // FLJ39632 // hypothetical LOC642477 // 14q11.1 // 642477	---	---	---	---	7.53746	8.6036	-1.06615
8070961	LSS	NM_002340 // LSS // lanosterol synthase (2,3-oxidosqualene-lanosterol cyclase) // 21q22.3 // 4047 /// NM_001001438 // LSS // lanosterol synthase (2,3-oxidosqualene-lanosterol cyclase) // 21q22.3 // 4047 /// BC035638 // LSS // lanosterol synthase (2,3-oxidosqualene-lanosterol cyclase) // 21q22.3 // 4047 /// ENST00000397728 // LSS // lanosterol synthase (2,3-oxidosqualene-lanosterol cyclase) // 21q…	NM_002340 // GO:0006694 // steroid biosynthetic process // inferred from electronic annotation /// NM_001001438 // GO:0006694 // steroid biosynthetic process // inferred from electronic annotation /// BC035638 // GO:0006694 // steroid biosynthetic process // inferred from electronic annotation /// ENST00000397728 // GO:0006694 // steroid biosynthetic process // inferred from electronic annotation…	---	NM_002340 // GO:0000250 // lanosterol synthase activity // traceable author statement /// NM_002340 // GO:0016866 // intramolecular transferase activity // inferred from electronic annotation /// NM_001001438 // GO:0000250 // lanosterol synthase activity // traceable author statement /// NM_001001438 // GO:0016866 // intramolecular transferase activity // inferred from electronic annotation /// B…	NM_002340 // GenMAPP // Cholesterol_Biosynthesis /// NM_001001438 // GenMAPP // Cholesterol_Biosynthesis /// BC035638 // GenMAPP // Cholesterol_Biosynthesis	8.55911	9.62397	-1.06485
8061247	RIN2	NM_018993 // RIN2 // Ras and Rab interactor 2 // 20p11.22 // 54453 /// AK094884 // RIN2 // Ras and Rab interactor 2 // 20p11.22 // 54453 /// ENST00000255006 // RIN2 // Ras and Rab interactor 2 // 20p11.22 // 54453	NM_018993 // GO:0006897 // endocytosis // inferred from electronic annotation /// NM_018993 // GO:0007165 // signal transduction // inferred from electronic annotation /// NM_018993 // GO:0007264 // small GTPase mediated signal transduction // non-traceable author statement /// AK094884 // GO:0006897 // endocytosis // inferred from electronic annotation /// AK094884 // GO:0007165 // signal transd…	NM_018993 // GO:0005575 // cellular_component // no biological data available /// NM_018993 // GO:0005737 // cytoplasm // inferred from electronic annotation /// AK094884 // GO:0005575 // cellular_component // no biological data available /// AK094884 // GO:0005737 // cytoplasm // inferred from electronic annotation /// ENST00000255006 // GO:0005575 // cellular_component // no biological data ava…	NM_018993 // GO:0005083 // small GTPase regulator activity // non-traceable author statement /// NM_018993 // GO:0005096 // GTPase activator activity // inferred from electronic annotation /// NM_018993 // GO:0005515 // protein binding // inferred from electronic annotation /// NM_018993 // GO:0017112 // Rab guanyl-nucleotide exchange factor activity // non-traceable author statement /// AK094884…	---	6.64287	7.70363	-1.06076
7995292	SLC6A8	NM_005629 // SLC6A8 // solute carrier family 6 (neurotransmitter transporter, creatine), member 8 // Xq28 // 6535 /// NR_003083 // SLC6A10P // solute carrier family 6 (neurotransmitter transporter, creatine), member 10 (pseudogene) // 16p11.2 // 386757 /// BC081558 // SLC6A8 // solute carrier family 6 (neurotransmitter transporter, creatine), member 8 // Xq28 // 6535 /// AK125843 // SLC6A10P // s…	NM_005629 // GO:0006811 // ion transport // inferred from electronic annotation /// NM_005629 // GO:0006814 // sodium ion transport // inferred from electronic annotation /// NM_005629 // GO:0006836 // neurotransmitter transport // inferred from electronic annotation /// NM_005629 // GO:0006936 // muscle contraction // traceable author statement /// NM_005629 // GO:0008150 // biological_process /…	NM_005629 // GO:0005575 // cellular_component // no biological data available /// NM_005629 // GO:0005887 // integral to plasma membrane // inferred from electronic annotation /// NM_005629 // GO:0016020 // membrane // inferred from electronic annotation /// NR_003083 // GO:0005887 // integral to plasma membrane // inferred from electronic annotation /// NR_003083 // GO:0016020 // membrane // inf…	NM_005629 // GO:0003674 // molecular_function // no biological data available /// NM_005629 // GO:0005309 // creatine:sodium symporter activity // inferred from electronic annotation /// NM_005629 // GO:0005309 // creatine:sodium symporter activity // traceable author statement /// NM_005629 // GO:0005328 // neurotransmitter:sodium symporter activity // inferred from electronic annotation /// NM_…	---	7.07705	8.13132	-1.05427
8101828	TSPAN5	NM_005723 // TSPAN5 // tetraspanin 5 // 4q23 // 10098 /// AF065389 // TSPAN5 // tetraspanin 5 // 4q23 // 10098 /// ENST00000305798 // TSPAN5 // tetraspanin 5 // 4q23 // 10098	---	NM_005723 // GO:0016020 // membrane // inferred from electronic annotation /// NM_005723 // GO:0016021 // integral to membrane // inferred from electronic annotation /// AF065389 // GO:0016020 // membrane // inferred from electronic annotation /// AF065389 // GO:0016021 // integral to membrane // inferred from electronic annotation /// ENST00000305798 // GO:0016020 // membrane // inferred from el…	---	---	8.08719	9.14025	-1.05306
8076547	TTLL1	NM_001008572 // TTLL1 // tubulin tyrosine ligase-like family, member 1 // 22q13.1 // 25809 /// NM_012263 // TTLL1 // tubulin tyrosine ligase-like family, member 1 // 22q13.1 // 25809 /// AF173935 // TTLL1 // tubulin tyrosine ligase-like family, member 1 // 22q13.1 // 25809 /// ENST00000343040 // TTLL1 // tubulin tyrosine ligase-like family, member 1 // 22q13.1 // 25809 /// ENST00000266254 // TTLL…	NM_001008572 // GO:0006464 // protein modification process // inferred from electronic annotation /// NM_001008572 // GO:0008150 // biological_process // no biological data available /// NM_012263 // GO:0006464 // protein modification process // inferred from electronic annotation /// NM_012263 // GO:0008150 // biological_process // no biological data available /// AF173935 // GO:0006464 // prote…	NM_001008572 // GO:0005575 // cellular_component // no biological data available /// NM_001008572 // GO:0005737 // cytoplasm // inferred from electronic annotation /// NM_001008572 // GO:0005856 // cytoskeleton // inferred from electronic annotation /// NM_001008572 // GO:0005874 // microtubule // inferred from electronic annotation /// NM_012263 // GO:0005575 // cellular_component // no biologic…	NM_001008572 // GO:0003674 // molecular_function // no biological data available /// NM_001008572 // GO:0004835 // tubulin-tyrosine ligase activity // inferred from electronic annotation /// NM_001008572 // GO:0016874 // ligase activity // inferred from electronic annotation /// NM_012263 // GO:0003674 // molecular_function // no biological data available /// NM_012263 // GO:0004835 // tubulin-ty…	---	6.01467	7.06609	-1.05142
7967486	CCDC92	NM_025140 // CCDC92 // coiled-coil domain containing 92 // 12q24.31 // 80212 /// BC017186 // CCDC92 // coiled-coil domain containing 92 // 12q24.31 // 80212 /// ENST00000238156 // CCDC92 // coiled-coil domain containing 92 // 12q24.31 // 80212	---	---	---	---	6.27263	7.31841	-1.04578
7942453	PLEKHB1	NM_021200 // PLEKHB1 // pleckstrin homology domain containing, family B (evectins) member 1 // 11q13.5-q14.1 // 58473 /// NM_001130034 // PLEKHB1 // pleckstrin homology domain containing, family B (evectins) member 1 // 11q13.5-q14.1 // 58473 /// NM_001130033 // PLEKHB1 // pleckstrin homology domain containing, family B (evectins) member 1 // 11q13.5-q14.1 // 58473 /// NM_001130035 // PLEKHB1 // …	NM_021200 // GO:0007602 // phototransduction // non-traceable author statement /// NM_021200 // GO:0045595 // regulation of cell differentiation // inferred from electronic annotation /// NM_001130034 // GO:0007602 // phototransduction // non-traceable author statement /// NM_001130034 // GO:0045595 // regulation of cell differentiation // inferred from electronic annotation /// NM_001130033 // G…	NM_021200 // GO:0016020 // membrane // inferred from electronic annotation /// NM_021200 // GO:0016021 // integral to membrane // inferred from direct assay /// NM_001130034 // GO:0016020 // membrane // inferred from electronic annotation /// NM_001130034 // GO:0016021 // integral to membrane // inferred from direct assay /// NM_001130033 // GO:0016020 // membrane // inferred from electronic anno…	NM_021200 // GO:0004871 // signal transducer activity // traceable author statement /// NM_001130034 // GO:0004871 // signal transducer activity // traceable author statement /// NM_001130033 // GO:0004871 // signal transducer activity // traceable author statement /// NM_001130035 // GO:0004871 // signal transducer activity // traceable author statement /// NM_001130036 // GO:0004871 // signal t…	---	7.07495	8.12027	-1.04532
8082120	DIRC2	NM_032839 // DIRC2 // disrupted in renal carcinoma 2 // 3q21.1 // 84925 /// BC039821 // DIRC2 // disrupted in renal carcinoma 2 // 3q21.1 // 84925 /// ENST00000261038 // DIRC2 // disrupted in renal carcinoma 2 // 3q21.1 // 84925 /// ENST00000324630 // DIRC2 // disrupted in renal carcinoma 2 // 3q21.1 // 84925	NM_032839 // GO:0006810 // transport // inferred from electronic annotation /// BC039821 // GO:0006810 // transport // inferred from electronic annotation /// ENST00000261038 // GO:0006810 // transport // inferred from electronic annotation /// ENST00000324630 // GO:0006810 // transport // inferred from electronic annotation	NM_032839 // GO:0016020 // membrane // inferred from electronic annotation /// NM_032839 // GO:0016021 // integral to membrane // inferred from electronic annotation /// BC039821 // GO:0016020 // membrane // inferred from electronic annotation /// BC039821 // GO:0016021 // integral to membrane // inferred from electronic annotation /// ENST00000261038 // GO:0016020 // membrane // inferred from el…	---	---	8.56703	9.61134	-1.04431
7958262	TCP11L2	NM_152772 // TCP11L2 // t-complex 11 (mouse)-like 2 // 12q23.3 // 255394 /// BC033617 // TCP11L2 // t-complex 11 (mouse)-like 2 // 12q23.3 // 255394 /// ENST00000299045 // TCP11L2 // t-complex 11 (mouse)-like 2 // 12q23.3 // 255394	---	---	---	---	5.38534	6.42944	-1.0441
8090193	HEG1	NM_020733 // HEG1 // HEG homolog 1 (zebrafish) // 3q21.2 // 57493 /// BC067235 // HEG1 // HEG homolog 1 (zebrafish) // 3q21.2 // 57493 /// ENST00000311127 // HEG1 // HEG homolog 1 (zebrafish) // 3q21.2 // 57493	---	NM_020733 // GO:0005576 // extracellular region // inferred from electronic annotation /// NM_020733 // GO:0016020 // membrane // inferred from electronic annotation /// NM_020733 // GO:0016021 // integral to membrane // inferred from electronic annotation /// BC067235 // GO:0005576 // extracellular region // inferred from electronic annotation /// BC067235 // GO:0016020 // membrane // inferred f…	NM_020733 // GO:0005509 // calcium ion binding // inferred from electronic annotation /// BC067235 // GO:0005509 // calcium ion binding // inferred from electronic annotation /// ENST00000311127 // GO:0005509 // calcium ion binding // inferred from electronic annotation	---	5.93058	6.97301	-1.04243
7987248	GOLGA8A	NM_181077 // GOLGA8A // golgi autoantigen, golgin subfamily a, 8A // 15q11.2 // 23015 /// NM_001023567 // GOLGA8B // golgi autoantigen, golgin subfamily a, 8B // 15q14 // 440270 /// BX648160 // GOLGA8A // golgi autoantigen, golgin subfamily a, 8A // 15q11.2 // 23015 /// ENST00000267731 // GOLGA8A // golgi autoantigen, golgin subfamily a, 8A // 15q11.2 // 23015 /// ENST00000267731 // GOLGA8B // go…	---	NM_181077 // GO:0005794 // Golgi apparatus // inferred from electronic annotation /// NM_181077 // GO:0016020 // membrane // inferred from electronic annotation /// NM_001023567 // GO:0005794 // Golgi apparatus // inferred from electronic annotation /// NM_001023567 // GO:0016020 // membrane // inferred from electronic annotation /// BX648160 // GO:0005794 // Golgi apparatus // inferred from elec…	---	---	7.14153	8.18272	-1.04119
7963187	LIMA1	NM_001113546 // LIMA1 // LIM domain and actin binding 1 // 12q13 // 51474 /// NM_016357 // LIMA1 // LIM domain and actin binding 1 // 12q13 // 51474 /// NM_001113547 // LIMA1 // LIM domain and actin binding 1 // 12q13 // 51474 /// BC110815 // LIMA1 // LIM domain and actin binding 1 // 12q13 // 51474 /// ENST00000341247 // LIMA1 // LIM domain and actin binding 1 // 12q13 // 51474 /// ENST000003949…	NM_001113546 // GO:0030835 // negative regulation of actin filament depolymerization // inferred from direct assay /// NM_001113546 // GO:0031529 // ruffle organization // inferred from direct assay /// NM_001113546 // GO:0051017 // actin filament bundle formation // inferred from direct assay /// NM_016357 // GO:0030835 // negative regulation of actin filament depolymerization // inferred from d…	NM_001113546 // GO:0001725 // stress fiber // inferred from direct assay /// NM_001113546 // GO:0005737 // cytoplasm // inferred from electronic annotation /// NM_001113546 // GO:0005925 // focal adhesion // inferred from direct assay /// NM_001113546 // GO:0015629 // actin cytoskeleton // inferred from direct assay /// NM_001113546 // GO:0030054 // cell junction // inferred from electronic annot…	NM_001113546 // GO:0003785 // actin monomer binding // inferred from direct assay /// NM_001113546 // GO:0008270 // zinc ion binding // inferred from electronic annotation /// NM_001113546 // GO:0046872 // metal ion binding // inferred from electronic annotation /// NM_001113546 // GO:0051015 // actin filament binding // inferred from direct assay /// NM_016357 // GO:0003785 // actin monomer bind…	---	9.37238	10.4135	-1.0411
8162639	ZNF782	NM_001001662 // ZNF782 // zinc finger protein 782 // 9q22.33 // 158431 /// BC137073 // ZNF782 // zinc finger protein 782 // 9q22.33 // 158431 /// ENST00000289032 // ZNF782 // zinc finger protein 782 // 9q22.33 // 158431 /// ENST00000395262 // ZNF782 // zinc finger protein 782 // 9q22.33 // 158431	NM_001001662 // GO:0006350 // transcription // inferred from electronic annotation /// NM_001001662 // GO:0006355 // regulation of transcription, DNA-dependent // inferred from electronic annotation /// BC137073 // GO:0006350 // transcription // inferred from electronic annotation /// BC137073 // GO:0006355 // regulation of transcription, DNA-dependent // inferred from electronic annotation /// E…	NM_001001662 // GO:0005622 // intracellular // inferred from electronic annotation /// NM_001001662 // GO:0005634 // nucleus // inferred from electronic annotation /// NM_001001662 // GO:0005739 // mitochondrion // inferred from direct assay /// BC137073 // GO:0005622 // intracellular // inferred from electronic annotation /// BC137073 // GO:0005634 // nucleus // inferred from electronic annotati…	NM_001001662 // GO:0003677 // DNA binding // inferred from electronic annotation /// NM_001001662 // GO:0008270 // zinc ion binding // inferred from electronic annotation /// NM_001001662 // GO:0046872 // metal ion binding // inferred from electronic annotation /// BC137073 // GO:0003677 // DNA binding // inferred from electronic annotation /// BC137073 // GO:0008270 // zinc ion binding // inferr…	---	6.92723	7.9653	-1.03807
8130739	RPS6KA2	NM_021135 // RPS6KA2 // ribosomal protein S6 kinase, 90kDa, polypeptide 2 // 6q27 // 6196 /// NM_001006932 // RPS6KA2 // ribosomal protein S6 kinase, 90kDa, polypeptide 2 // 6q27 // 6196 /// AB209116 // RPS6KA2 // ribosomal protein S6 kinase, 90kDa, polypeptide 2 // 6q27 // 6196 /// ENST00000265678 // RPS6KA2 // ribosomal protein S6 kinase, 90kDa, polypeptide 2 // 6q27 // 6196 /// ENST00000366866…	NM_021135 // GO:0006468 // protein amino acid phosphorylation // inferred from electronic annotation /// NM_021135 // GO:0007243 // protein kinase cascade // traceable author statement /// NM_001006932 // GO:0006468 // protein amino acid phosphorylation // inferred from electronic annotation /// NM_001006932 // GO:0007243 // protein kinase cascade // traceable author statement /// AB209116 // GO:…	NM_021135 // GO:0005634 // nucleus // traceable author statement /// NM_021135 // GO:0005654 // nucleoplasm // not recorded /// NM_001006932 // GO:0005634 // nucleus // traceable author statement /// NM_001006932 // GO:0005654 // nucleoplasm // not recorded /// AB209116 // GO:0005634 // nucleus // traceable author statement /// AB209116 // GO:0005654 // nucleoplasm // not recorded /// ENST0000026…	NM_021135 // GO:0000166 // nucleotide binding // inferred from electronic annotation /// NM_021135 // GO:0000287 // magnesium ion binding // inferred from electronic annotation /// NM_021135 // GO:0004674 // protein serine/threonine kinase activity // not recorded /// NM_021135 // GO:0004674 // protein serine/threonine kinase activity // traceable author statement /// NM_021135 // GO:0005524 // A…	NM_021135 // GenMAPP // Ribosomal_Proteins /// AB209116 // GenMAPP // Ribosomal_Proteins	6.4812	7.51753	-1.03633
8138067	CYTH3	NM_004227 // CYTH3 // cytohesin 3 // 7p22.1 // 9265 /// BC028717 // CYTH3 // cytohesin 3 // 7p22.1 // 9265 /// ENST00000396741 // CYTH3 // cytohesin 3 // 7p22.1 // 9265 /// ENST00000350796 // CYTH3 // cytohesin 3 // 7p22.1 // 9265	NM_004227 // GO:0016192 // vesicle-mediated transport // traceable author statement /// NM_004227 // GO:0032012 // regulation of ARF protein signal transduction // inferred from electronic annotation /// BC028717 // GO:0016192 // vesicle-mediated transport // traceable author statement /// BC028717 // GO:0032012 // regulation of ARF protein signal transduction // inferred from electronic annotati…	NM_004227 // GO:0005622 // intracellular // inferred from electronic annotation /// NM_004227 // GO:0005624 // membrane fraction // traceable author statement /// NM_004227 // GO:0005886 // plasma membrane // traceable author statement /// BC028717 // GO:0005622 // intracellular // inferred from electronic annotation /// BC028717 // GO:0005624 // membrane fraction // traceable author statement //…	NM_004227 // GO:0005086 // ARF guanyl-nucleotide exchange factor activity // traceable author statement /// NM_004227 // GO:0005545 // phosphatidylinositol binding // traceable author statement /// NM_004227 // GO:0008095 // inositol-1,4,5-triphosphate receptor activity // traceable author statement /// BC028717 // GO:0005086 // ARF guanyl-nucleotide exchange factor activity // traceable author s…	---	7.67972	8.71317	-1.03344
7924888	HIST3H2A	NM_033445 // HIST3H2A // histone cluster 3, H2a // 1q42.13 // 92815 /// ENST00000366695 // HIST3H2A // histone cluster 3, H2a // 1q42.13 // 92815	NM_033445 // GO:0006334 // nucleosome assembly // inferred from electronic annotation /// ENST00000366695 // GO:0006334 // nucleosome assembly // inferred from electronic annotation	NM_033445 // GO:0000786 // nucleosome // inferred from electronic annotation /// NM_033445 // GO:0005634 // nucleus // inferred from electronic annotation /// NM_033445 // GO:0005694 // chromosome // inferred from electronic annotation /// ENST00000366695 // GO:0000786 // nucleosome // inferred from electronic annotation /// ENST00000366695 // GO:0005634 // nucleus // inferred from electronic ann…	NM_033445 // GO:0003677 // DNA binding // inferred from electronic annotation /// ENST00000366695 // GO:0003677 // DNA binding // inferred from electronic annotation	---	6.88973	7.92316	-1.03343
8117620		---	---	---	---	---	5.1267	6.15969	-1.03299
8070603	RSPH1	NM_080860 // RSPH1 // radial spoke head 1 homolog (Chlamydomonas) // 21q22.3 // 89765 /// AB041016 // RSPH1 // radial spoke head 1 homolog (Chlamydomonas) // 21q22.3 // 89765 /// ENST00000291536 // RSPH1 // radial spoke head 1 homolog (Chlamydomonas) // 21q22.3 // 89765 /// ENST00000398352 // RSPH1 // radial spoke head 1 homolog (Chlamydomonas) // 21q22.3 // 89765	NM_080860 // GO:0007126 // meiosis // inferred from electronic annotation /// AB041016 // GO:0007126 // meiosis // inferred from electronic annotation /// ENST00000291536 // GO:0007126 // meiosis // inferred from electronic annotation /// ENST00000398352 // GO:0007126 // meiosis // inferred from electronic annotation	NM_080860 // GO:0005634 // nucleus // inferred from direct assay /// NM_080860 // GO:0005737 // cytoplasm // inferred from electronic annotation /// NM_080860 // GO:0005829 // cytosol // inferred from direct assay /// AB041016 // GO:0005634 // nucleus // inferred from direct assay /// AB041016 // GO:0005737 // cytoplasm // inferred from electronic annotation /// AB041016 // GO:0005829 // cytosol …	---	---	6.05843	7.08554	-1.02712
7925492	OPN3	NM_014322 // OPN3 // opsin 3 // 1q43 // 23596 /// AF303588 // OPN3 // opsin 3 // 1q43 // 23596 /// ENST00000366554 // OPN3 // opsin 3 // 1q43 // 23596 /// ENST00000331838 // OPN3 // opsin 3 // 1q43 // 23596	NM_014322 // GO:0007165 // signal transduction // inferred from electronic annotation /// NM_014322 // GO:0007186 // G-protein coupled receptor protein signaling pathway // inferred from electronic annotation /// NM_014322 // GO:0007186 // G-protein coupled receptor protein signaling pathway // traceable author statement /// NM_014322 // GO:0007601 // visual perception // inferred from electronic…	NM_014322 // GO:0005887 // integral to plasma membrane // traceable author statement /// NM_014322 // GO:0016020 // membrane // inferred from electronic annotation /// NM_014322 // GO:0016021 // integral to membrane // inferred from electronic annotation /// AF303588 // GO:0005887 // integral to plasma membrane // traceable author statement /// AF303588 // GO:0016020 // membrane // inferred from …	NM_014322 // GO:0008020 // G-protein coupled photoreceptor activity // non-traceable author statement /// AF303588 // GO:0008020 // G-protein coupled photoreceptor activity // non-traceable author statement /// ENST00000366554 // GO:0008020 // G-protein coupled photoreceptor activity // non-traceable author statement /// ENST00000331838 // GO:0008020 // G-protein coupled photoreceptor activity //…	AF303588 // GenMAPP // GPCRDB_Class_A_Rhodopsin-like	5.95969	6.98294	-1.02325
7987279	GOLGA8B	NM_001023567 // GOLGA8B // golgi autoantigen, golgin subfamily a, 8B // 15q14 // 440270 /// NM_181077 // GOLGA8A // golgi autoantigen, golgin subfamily a, 8A // 15q11.2 // 23015 /// BX648160 // GOLGA8A // golgi autoantigen, golgin subfamily a, 8A // 15q11.2 // 23015 /// ENST00000267731 // GOLGA8A // golgi autoantigen, golgin subfamily a, 8A // 15q11.2 // 23015 /// ENST00000267731 // GOLGA8B // go…	---	NM_001023567 // GO:0005794 // Golgi apparatus // inferred from electronic annotation /// NM_001023567 // GO:0016020 // membrane // inferred from electronic annotation /// NM_181077 // GO:0005794 // Golgi apparatus // inferred from electronic annotation /// NM_181077 // GO:0016020 // membrane // inferred from electronic annotation /// BX648160 // GO:0005794 // Golgi apparatus // inferred from elec…	---	---	7.02936	8.05185	-1.02248
8121076	PNRC1	NM_006813 // PNRC1 // proline-rich nuclear receptor coactivator 1 // 6q15 // 10957 /// BC018112 // PNRC1 // proline-rich nuclear receptor coactivator 1 // 6q15 // 10957 /// ENST00000336032 // PNRC1 // proline-rich nuclear receptor coactivator 1 // 6q15 // 10957 /// ENST00000369472 // PNRC1 // proline-rich nuclear receptor coactivator 1 // 6q15 // 10957 /// ENST00000354922 // PNRC1 // proline-rich…	NM_006813 // GO:0006350 // transcription // inferred from electronic annotation /// NM_006813 // GO:0006355 // regulation of transcription, DNA-dependent // inferred from electronic annotation /// BC018112 // GO:0006350 // transcription // inferred from electronic annotation /// BC018112 // GO:0006355 // regulation of transcription, DNA-dependent // inferred from electronic annotation /// ENST000…	NM_006813 // GO:0005634 // nucleus // traceable author statement /// BC018112 // GO:0005634 // nucleus // traceable author statement /// ENST00000336032 // GO:0005634 // nucleus // traceable author statement /// ENST00000369472 // GO:0005634 // nucleus // traceable author statement /// ENST00000354922 // GO:0005634 // nucleus // traceable author statement	NM_006813 // GO:0005515 // protein binding // traceable author statement /// BC018112 // GO:0005515 // protein binding // traceable author statement /// ENST00000336032 // GO:0005515 // protein binding // traceable author statement /// ENST00000369472 // GO:0005515 // protein binding // traceable author statement /// ENST00000354922 // GO:0005515 // protein binding // traceable author statement	---	9.2035	10.2256	-1.0221
8172531	PRAF2	NM_007213 // PRAF2 // PRA1 domain family, member 2 // Xp11.23 // 11230 /// AJ005896 // PRAF2 // PRA1 domain family, member 2 // Xp11.23 // 11230 /// AK294088 // WDR45 // WD repeat domain 45 // Xp11.23 // 11152 /// ENST00000376390 // PRAF2 // PRA1 domain family, member 2 // Xp11.23 // 11230 /// ENST00000376386 // PRAF2 // PRA1 domain family, member 2 // Xp11.23 // 11230	NM_007213 // GO:0015031 // protein transport // inferred from electronic annotation /// NM_007213 // GO:0015813 // L-glutamate transport // inferred from sequence or structural similarity /// AJ005896 // GO:0015031 // protein transport // inferred from electronic annotation /// AJ005896 // GO:0015813 // L-glutamate transport // inferred from sequence or structural similarity /// ENST00000376390 /…	NM_007213 // GO:0005768 // endosome // inferred from electronic annotation /// NM_007213 // GO:0010008 // endosome membrane // inferred from electronic annotation /// NM_007213 // GO:0016020 // membrane // inferred from electronic annotation /// NM_007213 // GO:0016021 // integral to membrane // inferred from sequence or structural similarity /// AJ005896 // GO:0005768 // endosome // inferred fro…	NM_007213 // GO:0005515 // protein binding // inferred from sequence or structural similarity /// AJ005896 // GO:0005515 // protein binding // inferred from sequence or structural similarity /// ENST00000376390 // GO:0005515 // protein binding // inferred from sequence or structural similarity /// ENST00000376386 // GO:0005515 // protein binding // inferred from sequence or structural similarity	---	7.97724	8.99512	-1.01788
8127767	ELOVL4	NM_022726 // ELOVL4 // elongation of very long chain fatty acids (FEN1/Elo2, SUR4/Elo3, yeast)-like 4 // 6q14 // 6785 /// AY037298 // ELOVL4 // elongation of very long chain fatty acids (FEN1/Elo2, SUR4/Elo3, yeast)-like 4 // 6q14 // 6785 /// ENST00000369816 // ELOVL4 // elongation of very long chain fatty acids (FEN1/Elo2, SUR4/Elo3, yeast)-like 4 // 6q14 // 6785	NM_022726 // GO:0006633 // fatty acid biosynthetic process // non-traceable author statement /// NM_022726 // GO:0007601 // visual perception // inferred from electronic annotation /// NM_022726 // GO:0050896 // response to stimulus // inferred from electronic annotation /// AY037298 // GO:0006633 // fatty acid biosynthetic process // non-traceable author statement /// AY037298 // GO:0007601 // v…	NM_022726 // GO:0005575 // cellular_component // no biological data available /// NM_022726 // GO:0005783 // endoplasmic reticulum // inferred from electronic annotation /// NM_022726 // GO:0005789 // endoplasmic reticulum membrane // inferred from electronic annotation /// NM_022726 // GO:0016020 // membrane // inferred from electronic annotation /// NM_022726 // GO:0016021 // integral to membra…	NM_022726 // GO:0008020 // G-protein coupled photoreceptor activity // non-traceable author statement /// AY037298 // GO:0008020 // G-protein coupled photoreceptor activity // non-traceable author statement /// ENST00000369816 // GO:0008020 // G-protein coupled photoreceptor activity // non-traceable author statement	---	7.1265	8.14316	-1.01667
7948101	OR4A47	NM_001005512 // OR4A47 // olfactory receptor, family 4, subfamily A, member 47 // 11p11.2 // 403253 /// ENST00000378440 // OR4A47 // olfactory receptor, family 4, subfamily A, member 47 // 11p11.2 // 403253 /// ENST00000395234 // OR4A47 // olfactory receptor, family 4, subfamily A, member 47 // 11p11.2 // 403253	NM_001005512 // GO:0007165 // signal transduction // inferred from electronic annotation /// NM_001005512 // GO:0007186 // G-protein coupled receptor protein signaling pathway // inferred from electronic annotation /// NM_001005512 // GO:0007608 // sensory perception of smell // inferred from electronic annotation /// NM_001005512 // GO:0050896 // response to stimulus // inferred from electronic …	NM_001005512 // GO:0005886 // plasma membrane // inferred from electronic annotation /// NM_001005512 // GO:0016021 // integral to membrane // inferred from electronic annotation /// ENST00000378440 // GO:0005886 // plasma membrane // inferred from electronic annotation /// ENST00000378440 // GO:0016021 // integral to membrane // inferred from electronic annotation /// ENST00000395234 // GO:00058…	NM_001005512 // GO:0004872 // receptor activity // inferred from electronic annotation /// NM_001005512 // GO:0004984 // olfactory receptor activity // inferred from electronic annotation /// ENST00000378440 // GO:0004872 // receptor activity // inferred from electronic annotation /// ENST00000378440 // GO:0004984 // olfactory receptor activity // inferred from electronic annotation /// ENST00000…	---	5.24817	6.26327	-1.0151
7974117	C14orf28	NM_001017923 // C14orf28 // chromosome 14 open reading frame 28 // 14q21.3 // 122525 /// AK126985 // C14orf28 // chromosome 14 open reading frame 28 // 14q21.3 // 122525 /// ENST00000325192 // C14orf28 // chromosome 14 open reading frame 28 // 14q21.3 // 122525	---	---	---	---	6.96385	7.97158	-1.00773
8090395	TXNRD3	AK299502 // TXNRD3 // thioredoxin reductase 3 // 3q21.3 // 114112 /// AB113648 // TR2IT1 // thioredoxin reductase 2 intronic transcript 1 // 3q21.3 // 645840 /// BC130546 // TR2IT1 // thioredoxin reductase 2 intronic transcript 1 // 3q21.3 // 645840 /// ENST00000360201 // TXNRD3 // thioredoxin reductase 3 // 3q21.3 // 114112 /// ENST00000383572 // TR2IT1 // thioredoxin reductase 2 intronic transc…	AK299502 // GO:0006749 // glutathione metabolic process // inferred from electronic annotation /// AK299502 // GO:0006810 // transport // inferred from electronic annotation /// AK299502 // GO:0007275 // multicellular organismal development // inferred from electronic annotation /// AK299502 // GO:0007283 // spermatogenesis // inferred from electronic annotation /// AK299502 // GO:0022900 // elec…	AK299502 // GO:0005634 // nucleus // inferred from electronic annotation /// AK299502 // GO:0005737 // cytoplasm // inferred from electronic annotation /// AK299502 // GO:0005783 // endoplasmic reticulum // inferred from electronic annotation /// AK299502 // GO:0005792 // microsome // inferred from electronic annotation /// ENST00000360201 // GO:0005634 // nucleus // inferred from electronic anno…	AK299502 // GO:0004791 // thioredoxin-disulfide reductase activity // non-traceable author statement /// AK299502 // GO:0008430 // selenium binding // inferred from electronic annotation /// AK299502 // GO:0009055 // electron carrier activity // inferred from electronic annotation /// AK299502 // GO:0015035 // protein disulfide oxidoreductase activity // inferred from electronic annotation /// AK…	---	6.04404	7.04991	-1.00587
8098958	POLN	NM_181808 // POLN // polymerase (DNA directed) nu // 4p16.3 // 353497 /// AY136549 // POLN // polymerase (DNA directed) nu // 4p16.3 // 353497 /// ENST00000382865 // POLN // polymerase (DNA directed) nu // 4p16.3 // 353497 /// ENST00000253313 // POLN // polymerase (DNA directed) nu // 4p16.3 // 353497 /// ENST00000382857 // POLN // polymerase (DNA directed) nu // 4p16.3 // 353497	NM_181808 // GO:0006260 // DNA replication // inferred from electronic annotation /// NM_181808 // GO:0006281 // DNA repair // inferred from electronic annotation /// NM_181808 // GO:0006974 // response to DNA damage stimulus // inferred from electronic annotation /// AY136549 // GO:0006260 // DNA replication // inferred from electronic annotation /// AY136549 // GO:0006281 // DNA repair // infer…	NM_181808 // GO:0005634 // nucleus // inferred from electronic annotation /// AY136549 // GO:0005634 // nucleus // inferred from electronic annotation /// ENST00000382865 // GO:0005634 // nucleus // inferred from electronic annotation /// ENST00000253313 // GO:0005634 // nucleus // inferred from electronic annotation /// ENST00000382857 // GO:0005634 // nucleus // inferred from electronic annotat…	NM_181808 // GO:0003677 // DNA binding // inferred from electronic annotation /// NM_181808 // GO:0003887 // DNA-directed DNA polymerase activity // inferred from electronic annotation /// NM_181808 // GO:0016740 // transferase activity // inferred from electronic annotation /// NM_181808 // GO:0016779 // nucleotidyltransferase activity // inferred from electronic annotation /// AY136549 // GO:00…	---	5.54974	6.55381	-1.00407
8023727	DSEL	NM_032160 // DSEL // dermatan sulfate epimerase-like // 18q22.1 // 92126 /// AF480435 // DSEL // dermatan sulfate epimerase-like // 18q22.1 // 92126 /// ENST00000310045 // DSEL // dermatan sulfate epimerase-like // 18q22.1 // 92126 /// ENST00000397964 // DSEL // dermatan sulfate epimerase-like // 18q22.1 // 92126 /// ENST00000382728 // DSEL // dermatan sulfate epimerase-like // 18q22.1 // 92126	---	NM_032160 // GO:0016020 // membrane // inferred from electronic annotation /// NM_032160 // GO:0016021 // integral to membrane // inferred from electronic annotation /// AF480435 // GO:0016020 // membrane // inferred from electronic annotation /// AF480435 // GO:0016021 // integral to membrane // inferred from electronic annotation /// ENST00000310045 // GO:0016020 // membrane // inferred from el…	---	---	4.72306	5.72417	-1.00111
7983228	MAP1A	NM_002373 // MAP1A // microtubule-associated protein 1A // 15q13-qter // 4130 /// U38292 // MAP1A // microtubule-associated protein 1A // 15q13-qter // 4130 /// ENST00000399453 // MAP1A // microtubule-associated protein 1A // 15q13-qter // 4130 /// ENST00000300231 // MAP1A // microtubule-associated protein 1A // 15q13-qter // 4130 /// ENST00000382031 // MAP1A // microtubule-associated protein 1A …	---	NM_002373 // GO:0005874 // microtubule // inferred from electronic annotation /// NM_002373 // GO:0005875 // microtubule associated complex // traceable author statement /// U38292 // GO:0005874 // microtubule // inferred from electronic annotation /// U38292 // GO:0005875 // microtubule associated complex // traceable author statement /// ENST00000399453 // GO:0005874 // microtubule // inferred …	NM_002373 // GO:0005198 // structural molecule activity // non-traceable author statement /// NM_002373 // GO:0005515 // protein binding // inferred from physical interaction /// U38292 // GO:0005198 // structural molecule activity // non-traceable author statement /// U38292 // GO:0005515 // protein binding // inferred from physical interaction /// ENST00000399453 // GO:0005198 // structural mol…	---	5.74961	6.75058	-1.00097
8047926	MAP2	NM_002374 // MAP2 // microtubule-associated protein 2 // 2q34-q35 // 4133 /// NM_001039538 // MAP2 // microtubule-associated protein 2 // 2q34-q35 // 4133 /// NM_031847 // MAP2 // microtubule-associated protein 2 // 2q34-q35 // 4133 /// NM_031845 // MAP2 // microtubule-associated protein 2 // 2q34-q35 // 4133 /// U01828 // MAP2 // microtubule-associated protein 2 // 2q34-q35 // 4133 /// ENST00000…	NM_002374 // GO:0007026 // negative regulation of microtubule depolymerization // inferred from electronic annotation /// NM_002374 // GO:0008150 // biological_process // no biological data available /// NM_001039538 // GO:0007026 // negative regulation of microtubule depolymerization // inferred from electronic annotation /// NM_001039538 // GO:0008150 // biological_process // no biological data…	NM_002374 // GO:0005737 // cytoplasm // inferred from electronic annotation /// NM_002374 // GO:0005856 // cytoskeleton // inferred from electronic annotation /// NM_002374 // GO:0005874 // microtubule // inferred from electronic annotation /// NM_002374 // GO:0005875 // microtubule associated complex // non-traceable author statement /// NM_002374 // GO:0005875 // microtubule associated complex …	NM_002374 // GO:0003674 // molecular_function // no biological data available /// NM_002374 // GO:0005198 // structural molecule activity // non-traceable author statement /// NM_002374 // GO:0005516 // calmodulin binding // inferred from electronic annotation /// NM_001039538 // GO:0003674 // molecular_function // no biological data available /// NM_001039538 // GO:0005198 // structural molecule…	NM_002374 // GenMAPP // MAPK_Cascade /// NM_001039538 // GenMAPP // MAPK_Cascade /// NM_031847 // GenMAPP // MAPK_Cascade /// NM_031845 // GenMAPP // MAPK_Cascade /// U01828 // GenMAPP // MAPK_Cascade	4.96186	5.96252	-1.00066
7988789	DMXL2	NM_015263 // DMXL2 // Dmx-like 2 // 15q21.2 // 23312 /// AF389880 // DMXL2 // Dmx-like 2 // 15q21.2 // 23312 /// ENST00000251076 // DMXL2 // Dmx-like 2 // 15q21.2 // 23312	NM_015263 // GO:0006413 // translational initiation // inferred from electronic annotation /// AF389880 // GO:0006413 // translational initiation // inferred from electronic annotation /// ENST00000251076 // GO:0006413 // translational initiation // inferred from electronic annotation	NM_015263 // GO:0008021 // synaptic vesicle // inferred from direct assay /// NM_015263 // GO:0016020 // membrane // inferred from electronic annotation /// NM_015263 // GO:0030054 // cell junction // inferred from electronic annotation /// NM_015263 // GO:0031410 // cytoplasmic vesicle // inferred from electronic annotation /// NM_015263 // GO:0045202 // synapse // inferred from electronic annot…	NM_015263 // GO:0003743 // translation initiation factor activity // inferred from electronic annotation /// NM_015263 // GO:0017137 // Rab GTPase binding // inferred from direct assay /// AF389880 // GO:0003743 // translation initiation factor activity // inferred from electronic annotation /// AF389880 // GO:0017137 // Rab GTPase binding // inferred from direct assay /// ENST00000251076 // GO:0…	---	8.26569	9.2585	-0.992811
7910369	HIST3H2BB	NM_175055 // HIST3H2BB // histone cluster 3, H2bb // 1q42.13 // 128312 /// AK091220 // HIST3H2BB // histone cluster 3, H2bb // 1q42.13 // 128312 /// ENST00000369160 // HIST3H2BB // histone cluster 3, H2bb // 1q42.13 // 128312	NM_175055 // GO:0006334 // nucleosome assembly // inferred from electronic annotation /// AK091220 // GO:0006334 // nucleosome assembly // inferred from electronic annotation /// ENST00000369160 // GO:0006334 // nucleosome assembly // inferred from electronic annotation	NM_175055 // GO:0000786 // nucleosome // inferred from electronic annotation /// NM_175055 // GO:0005634 // nucleus // inferred from electronic annotation /// NM_175055 // GO:0005694 // chromosome // inferred from electronic annotation /// AK091220 // GO:0000786 // nucleosome // inferred from electronic annotation /// AK091220 // GO:0005634 // nucleus // inferred from electronic annotation /// AK…	NM_175055 // GO:0003677 // DNA binding // inferred from electronic annotation /// AK091220 // GO:0003677 // DNA binding // inferred from electronic annotation /// ENST00000369160 // GO:0003677 // DNA binding // inferred from electronic annotation	---	6.54562	7.53825	-0.992632
7914127	IFI6	NM_002038 // IFI6 // interferon, alpha-inducible protein 6 // 1p35 // 2537 /// NM_022872 // IFI6 // interferon, alpha-inducible protein 6 // 1p35 // 2537 /// NM_022873 // IFI6 // interferon, alpha-inducible protein 6 // 1p35 // 2537 /// BC011601 // IFI6 // interferon, alpha-inducible protein 6 // 1p35 // 2537 /// ENST00000339145 // IFI6 // interferon, alpha-inducible protein 6 // 1p35 // 2537 ///…	NM_002038 // GO:0001836 // release of cytochrome c from mitochondria // inferred from mutant phenotype /// NM_002038 // GO:0006916 // anti-apoptosis // inferred from mutant phenotype /// NM_002038 // GO:0006955 // immune response // traceable author statement /// NM_002038 // GO:0043154 // negative regulation of caspase activity // inferred from mutant phenotype /// NM_002038 // GO:0051902 // neg…	NM_002038 // GO:0005634 // nucleus // inferred from direct assay /// NM_002038 // GO:0005739 // mitochondrion // inferred from direct assay /// NM_002038 // GO:0016020 // membrane // inferred from electronic annotation /// NM_002038 // GO:0016021 // integral to membrane // inferred from electronic annotation /// NM_022872 // GO:0005634 // nucleus // inferred from direct assay /// NM_022872 // GO:…	NM_002038 // GO:0005515 // protein binding // inferred from physical interaction /// NM_022872 // GO:0005515 // protein binding // inferred from physical interaction /// NM_022873 // GO:0005515 // protein binding // inferred from physical interaction /// BC011601 // GO:0005515 // protein binding // inferred from physical interaction /// ENST00000339145 // GO:0005515 // protein binding // inferred…	---	8.09392	9.08486	-0.990946
7939877	OR4A47	NM_001005512 // OR4A47 // olfactory receptor, family 4, subfamily A, member 47 // 11p11.2 // 403253 /// ENST00000378440 // OR4A47 // olfactory receptor, family 4, subfamily A, member 47 // 11p11.2 // 403253 /// ENST00000395234 // OR4A47 // olfactory receptor, family 4, subfamily A, member 47 // 11p11.2 // 403253	NM_001005512 // GO:0007165 // signal transduction // inferred from electronic annotation /// NM_001005512 // GO:0007186 // G-protein coupled receptor protein signaling pathway // inferred from electronic annotation /// NM_001005512 // GO:0007608 // sensory perception of smell // inferred from electronic annotation /// NM_001005512 // GO:0050896 // response to stimulus // inferred from electronic …	NM_001005512 // GO:0005886 // plasma membrane // inferred from electronic annotation /// NM_001005512 // GO:0016021 // integral to membrane // inferred from electronic annotation /// ENST00000378440 // GO:0005886 // plasma membrane // inferred from electronic annotation /// ENST00000378440 // GO:0016021 // integral to membrane // inferred from electronic annotation /// ENST00000395234 // GO:00058…	NM_001005512 // GO:0004872 // receptor activity // inferred from electronic annotation /// NM_001005512 // GO:0004984 // olfactory receptor activity // inferred from electronic annotation /// ENST00000378440 // GO:0004872 // receptor activity // inferred from electronic annotation /// ENST00000378440 // GO:0004984 // olfactory receptor activity // inferred from electronic annotation /// ENST00000…	---	5.35537	6.34619	-0.99082
8001082	SLC6A8	NM_005629 // SLC6A8 // solute carrier family 6 (neurotransmitter transporter, creatine), member 8 // Xq28 // 6535 /// NR_003083 // SLC6A10P // solute carrier family 6 (neurotransmitter transporter, creatine), member 10 (pseudogene) // 16p11.2 // 386757 /// L31409 // SLC6A8 // solute carrier family 6 (neurotransmitter transporter, creatine), member 8 // Xq28 // 6535 /// AK125843 // SLC6A10P // sol…	NM_005629 // GO:0006811 // ion transport // inferred from electronic annotation /// NM_005629 // GO:0006814 // sodium ion transport // inferred from electronic annotation /// NM_005629 // GO:0006836 // neurotransmitter transport // inferred from electronic annotation /// NM_005629 // GO:0006936 // muscle contraction // traceable author statement /// NM_005629 // GO:0008150 // biological_process /…	NM_005629 // GO:0005575 // cellular_component // no biological data available /// NM_005629 // GO:0005887 // integral to plasma membrane // inferred from electronic annotation /// NM_005629 // GO:0016020 // membrane // inferred from electronic annotation /// NR_003083 // GO:0005887 // integral to plasma membrane // inferred from electronic annotation /// NR_003083 // GO:0016020 // membrane // inf…	NM_005629 // GO:0003674 // molecular_function // no biological data available /// NM_005629 // GO:0005309 // creatine:sodium symporter activity // inferred from electronic annotation /// NM_005629 // GO:0005309 // creatine:sodium symporter activity // traceable author statement /// NM_005629 // GO:0005328 // neurotransmitter:sodium symporter activity // inferred from electronic annotation /// NM_…	---	7.2969	8.28751	-0.990611
7964834	CPM	NM_001874 // CPM // carboxypeptidase M // 12q14.3 // 1368 /// NM_198320 // CPM // carboxypeptidase M // 12q14.3 // 1368 /// NM_001005502 // CPM // carboxypeptidase M // 12q14.3 // 1368 /// AF368463 // CPM // carboxypeptidase M // 12q14.3 // 1368 /// ENST00000338356 // CPM // carboxypeptidase M // 12q14.3 // 1368	NM_001874 // GO:0006508 // proteolysis // inferred from electronic annotation /// NM_001874 // GO:0009653 // anatomical structure morphogenesis // traceable author statement /// NM_198320 // GO:0006508 // proteolysis // inferred from electronic annotation /// NM_198320 // GO:0009653 // anatomical structure morphogenesis // traceable author statement /// NM_001005502 // GO:0006508 // proteolysis /…	NM_001874 // GO:0005886 // plasma membrane // traceable author statement /// NM_001874 // GO:0031225 // anchored to membrane // inferred from electronic annotation /// NM_198320 // GO:0005886 // plasma membrane // traceable author statement /// NM_198320 // GO:0031225 // anchored to membrane // inferred from electronic annotation /// NM_001005502 // GO:0005886 // plasma membrane // traceable auth…	NM_001874 // GO:0004181 // metallocarboxypeptidase activity // traceable author statement /// NM_001874 // GO:0008233 // peptidase activity // inferred from electronic annotation /// NM_001874 // GO:0008237 // metallopeptidase activity // inferred from electronic annotation /// NM_001874 // GO:0008270 // zinc ion binding // inferred from electronic annotation /// NM_001874 // GO:0046872 // metal …	---	4.97695	5.96597	-0.989021
8074399	CLTCL1	NM_007098 // CLTCL1 // clathrin, heavy chain-like 1 // 22q11.2|22q11.21 // 8218 /// U60802 // CLTCL1 // clathrin, heavy chain-like 1 // 22q11.2|22q11.21 // 8218 /// ENST00000263200 // CLTCL1 // clathrin, heavy chain-like 1 // 22q11.2|22q11.21 // 8218 /// ENST00000353891 // CLTCL1 // clathrin, heavy chain-like 1 // 22q11.2|22q11.21 // 8218	NM_007098 // GO:0006886 // intracellular protein transport // inferred from electronic annotation /// NM_007098 // GO:0006898 // receptor-mediated endocytosis // traceable author statement /// NM_007098 // GO:0009653 // anatomical structure morphogenesis // traceable author statement /// NM_007098 // GO:0016192 // vesicle-mediated transport // inferred from electronic annotation /// U60802 // GO:…	NM_007098 // GO:0016020 // membrane // inferred from electronic annotation /// NM_007098 // GO:0030130 // clathrin coat of trans-Golgi network vesicle // inferred from electronic annotation /// NM_007098 // GO:0030132 // clathrin coat of coated pit // inferred from electronic annotation /// NM_007098 // GO:0030659 // cytoplasmic vesicle membrane // inferred from electronic annotation /// NM_00709…	NM_007098 // GO:0004871 // signal transducer activity // traceable author statement /// NM_007098 // GO:0005198 // structural molecule activity // inferred from electronic annotation /// NM_007098 // GO:0005515 // protein binding // inferred from electronic annotation /// U60802 // GO:0004871 // signal transducer activity // traceable author statement /// U60802 // GO:0005198 // structural molecu…	---	6.58777	7.57385	-0.986075
8175609	FLJ44451	DQ160194 // FLJ44451 // hypothetical protein FLJ44451 // Xq28 // 100101122 /// AK303548 // LOC643293 // FLJ44451 pseudogene // Xq28 // 643293 /// AK124040 // IDS // iduronate 2-sulfatase // Xq28 // 3423	AK124040 // GO:0008152 // metabolic process // inferred from electronic annotation /// AK124040 // GO:0030203 // glycosaminoglycan metabolic process // inferred from electronic annotation	AK124040 // GO:0005764 // lysosome // inferred from electronic annotation /// AK124040 // GO:0005783 // endoplasmic reticulum // inferred from direct assay	AK124040 // GO:0003824 // catalytic activity // inferred from electronic annotation /// AK124040 // GO:0004423 // iduronate-2-sulfatase activity // traceable author statement /// AK124040 // GO:0005509 // calcium ion binding // inferred from electronic annotation /// AK124040 // GO:0005515 // protein binding // inferred from electronic annotation /// AK124040 // GO:0008484 // sulfuric ester hydro…	---	5.78774	6.77366	-0.985922
8158059	STXBP1	NM_003165 // STXBP1 // syntaxin binding protein 1 // 9q34.1 // 6812 /// NM_001032221 // STXBP1 // syntaxin binding protein 1 // 9q34.1 // 6812 /// AF004563 // STXBP1 // syntaxin binding protein 1 // 9q34.1 // 6812 /// ENST00000373302 // STXBP1 // syntaxin binding protein 1 // 9q34.1 // 6812 /// ENST00000373299 // STXBP1 // syntaxin binding protein 1 // 9q34.1 // 6812	NM_003165 // GO:0006904 // vesicle docking during exocytosis // inferred from electronic annotation /// NM_003165 // GO:0015031 // protein transport // inferred from electronic annotation /// NM_003165 // GO:0016192 // vesicle-mediated transport // inferred from electronic annotation /// NM_001032221 // GO:0006904 // vesicle docking during exocytosis // inferred from electronic annotation /// NM_…	NM_003165 // GO:0005737 // cytoplasm // inferred from electronic annotation /// NM_003165 // GO:0016020 // membrane // inferred from electronic annotation /// NM_001032221 // GO:0005737 // cytoplasm // inferred from electronic annotation /// NM_001032221 // GO:0016020 // membrane // inferred from electronic annotation /// AF004563 // GO:0005737 // cytoplasm // inferred from electronic annotation …	---	---	8.78012	9.76588	-0.985761
8090507		---	---	---	---	---	5.76258	6.74815	-0.985565
7942783	C11orf67	BC002752 // C11orf67 // chromosome 11 open reading frame 67 // 11q14.1 // 28971 /// BC016854 // C11orf67 // chromosome 11 open reading frame 67 // 11q14.1 // 28971 /// CR457332 // C11orf67 // chromosome 11 open reading frame 67 // 11q14.1 // 28971 /// ENST00000263301 // C11orf67 // chromosome 11 open reading frame 67 // 11q14.1 // 28971 /// ENST00000304716 // C11orf67 // chromosome 11 open readin…	---	---	---	---	6.23156	7.21665	-0.985091
8178826	HLA-DQB1	M60028 // HLA-DQB1 // major histocompatibility complex, class II, DQ beta 1 // 6p21.3 // 3119 /// BC012106 // HLA-DQB1 // major histocompatibility complex, class II, DQ beta 1 // 6p21.3 // 3119 /// AY656683 // HLA-DQB1 // major histocompatibility complex, class II, DQ beta 1 // 6p21.3 // 3119 /// M17955 // HLA-DQB1 // major histocompatibility complex, class II, DQ beta 1 // 6p21.3 // 3119 /// AB2…	M60028 // GO:0002504 // antigen processing and presentation of peptide or polysaccharide antigen via MHC class II // inferred from electronic annotation /// M60028 // GO:0006955 // immune response // inferred from electronic annotation /// M60028 // GO:0006955 // immune response // non-traceable author statement /// M60028 // GO:0019882 // antigen processing and presentation // inferred from elec…	M60028 // GO:0005886 // plasma membrane // not recorded /// M60028 // GO:0016020 // membrane // inferred from electronic annotation /// M60028 // GO:0016020 // membrane // non-traceable author statement /// M60028 // GO:0016021 // integral to membrane // inferred from electronic annotation /// M60028 // GO:0042613 // MHC class II protein complex // inferred from electronic annotation /// BC012106…	M60028 // GO:0032395 // MHC class II receptor activity // non-traceable author statement /// BC012106 // GO:0032395 // MHC class II receptor activity // non-traceable author statement /// AY656683 // GO:0032395 // MHC class II receptor activity // non-traceable author statement /// M17955 // GO:0032395 // MHC class II receptor activity // non-traceable author statement /// AB209638 // GO:0032395 …	---	5.00038	5.98488	-0.984496
8180022	HLA-DQB1	M60028 // HLA-DQB1 // major histocompatibility complex, class II, DQ beta 1 // 6p21.3 // 3119 /// BC012106 // HLA-DQB1 // major histocompatibility complex, class II, DQ beta 1 // 6p21.3 // 3119 /// AY656683 // HLA-DQB1 // major histocompatibility complex, class II, DQ beta 1 // 6p21.3 // 3119 /// M17955 // HLA-DQB1 // major histocompatibility complex, class II, DQ beta 1 // 6p21.3 // 3119 /// AB2…	M60028 // GO:0002504 // antigen processing and presentation of peptide or polysaccharide antigen via MHC class II // inferred from electronic annotation /// M60028 // GO:0006955 // immune response // inferred from electronic annotation /// M60028 // GO:0006955 // immune response // non-traceable author statement /// M60028 // GO:0019882 // antigen processing and presentation // inferred from elec…	M60028 // GO:0005886 // plasma membrane // not recorded /// M60028 // GO:0016020 // membrane // inferred from electronic annotation /// M60028 // GO:0016020 // membrane // non-traceable author statement /// M60028 // GO:0016021 // integral to membrane // inferred from electronic annotation /// M60028 // GO:0042613 // MHC class II protein complex // inferred from electronic annotation /// BC012106…	M60028 // GO:0032395 // MHC class II receptor activity // non-traceable author statement /// BC012106 // GO:0032395 // MHC class II receptor activity // non-traceable author statement /// AY656683 // GO:0032395 // MHC class II receptor activity // non-traceable author statement /// M17955 // GO:0032395 // MHC class II receptor activity // non-traceable author statement /// AB209638 // GO:0032395 …	---	5.00038	5.98488	-0.984496
7989387	VPS13C	NM_020821 // VPS13C // vacuolar protein sorting 13 homolog C (S. cerevisiae) // 15q22.2 // 54832 /// NM_017684 // VPS13C // vacuolar protein sorting 13 homolog C (S. cerevisiae) // 15q22.2 // 54832 /// NM_001018088 // VPS13C // vacuolar protein sorting 13 homolog C (S. cerevisiae) // 15q22.2 // 54832 /// NM_018080 // VPS13C // vacuolar protein sorting 13 homolog C (S. cerevisiae) // 15q22.2 // 54…	NM_020821 // GO:0008104 // protein localization // inferred from electronic annotation /// NM_017684 // GO:0008104 // protein localization // inferred from electronic annotation /// NM_001018088 // GO:0008104 // protein localization // inferred from electronic annotation /// NM_018080 // GO:0008104 // protein localization // inferred from electronic annotation /// AK304408 // GO:0008104 // protei…	---	---	---	7.45713	8.44018	-0.983049
8156610	HABP4	NM_014282 // HABP4 // hyaluronan binding protein 4 // 9q22.3-q31 // 22927 /// AF241831 // HABP4 // hyaluronan binding protein 4 // 9q22.3-q31 // 22927 /// ENST00000375249 // HABP4 // hyaluronan binding protein 4 // 9q22.3-q31 // 22927 /// ENST00000375251 // HABP4 // hyaluronan binding protein 4 // 9q22.3-q31 // 22927	NM_014282 // GO:0006350 // transcription // inferred from electronic annotation /// NM_014282 // GO:0006355 // regulation of transcription, DNA-dependent // inferred from electronic annotation /// AF241831 // GO:0006350 // transcription // inferred from electronic annotation /// AF241831 // GO:0006355 // regulation of transcription, DNA-dependent // inferred from electronic annotation /// ENST000…	NM_014282 // GO:0005634 // nucleus // inferred from electronic annotation /// NM_014282 // GO:0005737 // cytoplasm // inferred from electronic annotation /// AF241831 // GO:0005634 // nucleus // inferred from electronic annotation /// AF241831 // GO:0005737 // cytoplasm // inferred from electronic annotation /// ENST00000375249 // GO:0005634 // nucleus // inferred from electronic annotation /// E…	---	---	7.71332	8.6959	-0.982576
8156164	LOC389765	BC108718 // LOC389765 // similar to KIF27C // 9q21.33 // 389765	---	---	---	---	9.25504	10.2365	-0.981413
8095870	CCNG2	NM_004354 // CCNG2 // cyclin G2 // 4q21.1 // 901 /// BC032518 // CCNG2 // cyclin G2 // 4q21.1 // 901 /// ENST00000316355 // CCNG2 // cyclin G2 // 4q21.1 // 901 /// ENST00000395640 // CCNG2 // cyclin G2 // 4q21.1 // 901 /// ENST00000354403 // CCNG2 // cyclin G2 // 4q21.1 // 901	NM_004354 // GO:0000075 // cell cycle checkpoint // traceable author statement /// NM_004354 // GO:0007049 // cell cycle // inferred from electronic annotation /// NM_004354 // GO:0007067 // mitosis // inferred from electronic annotation /// NM_004354 // GO:0051301 // cell division // inferred from electronic annotation /// NM_004354 // GO:0051726 // regulation of cell cycle // inferred from elec…	NM_004354 // GO:0005737 // cytoplasm // inferred from electronic annotation /// BC032518 // GO:0005737 // cytoplasm // inferred from electronic annotation /// ENST00000316355 // GO:0005737 // cytoplasm // inferred from electronic annotation /// ENST00000395640 // GO:0005737 // cytoplasm // inferred from electronic annotation /// ENST00000354403 // GO:0005737 // cytoplasm // inferred from electron…	---	BC032518 // GenMAPP // G1_to_S_cell_cycle_Reactome	8.6473	9.62858	-0.981279
8110055	CPEB4	NM_030627 // CPEB4 // cytoplasmic polyadenylation element binding protein 4 // 5q21 // 80315 /// BX538213 // CPEB4 // cytoplasmic polyadenylation element binding protein 4 // 5q21 // 80315 /// ENST00000265085 // CPEB4 // cytoplasmic polyadenylation element binding protein 4 // 5q21 // 80315 /// ENST00000334035 // CPEB4 // cytoplasmic polyadenylation element binding protein 4 // 5q21 // 80315 /// …	---	---	NM_030627 // GO:0000166 // nucleotide binding // inferred from electronic annotation /// NM_030627 // GO:0003723 // RNA binding // inferred from electronic annotation /// BX538213 // GO:0000166 // nucleotide binding // inferred from electronic annotation /// BX538213 // GO:0003723 // RNA binding // inferred from electronic annotation /// ENST00000265085 // GO:0000166 // nucleotide binding // infe…	---	6.99344	7.97339	-0.979946
8081171	CRYBG3	NM_153605 // CRYBG3 // beta-gamma crystallin domain containing 3 // 3q11.2 // 131544 /// BX647079 // CRYBG3 // beta-gamma crystallin domain containing 3 // 3q11.2 // 131544 /// ENST00000182096 // CRYBG3 // beta-gamma crystallin domain containing 3 // 3q11.2 // 131544 /// ENST00000389622 // CRYBG3 // beta-gamma crystallin domain containing 3 // 3q11.2 // 131544	---	---	NM_153605 // GO:0005529 // sugar binding // inferred from electronic annotation /// BX647079 // GO:0005529 // sugar binding // inferred from electronic annotation /// ENST00000182096 // GO:0005529 // sugar binding // inferred from electronic annotation /// ENST00000389622 // GO:0005529 // sugar binding // inferred from electronic annotation	---	5.61909	6.59391	-0.974817
7969815	CLYBL	NM_206808 // CLYBL // citrate lyase beta like // 13q32 // 171425 /// AK095506 // CLYBL // citrate lyase beta like // 13q32 // 171425 /// ENST00000376360 // CLYBL // citrate lyase beta like // 13q32 // 171425 /// ENST00000339105 // CLYBL // citrate lyase beta like // 13q32 // 171425 /// ENST00000323941 // CLYBL // citrate lyase beta like // 13q32 // 171425 /// ENST00000376355 // CLYBL // citrate l…	NM_206808 // GO:0006725 // cellular aromatic compound metabolic process // inferred from electronic annotation /// AK095506 // GO:0006725 // cellular aromatic compound metabolic process // inferred from electronic annotation /// ENST00000376360 // GO:0006725 // cellular aromatic compound metabolic process // inferred from electronic annotation /// ENST00000339105 // GO:0006725 // cellular aromati…	NM_206808 // GO:0005739 // mitochondrion // inferred from electronic annotation /// NM_206808 // GO:0009346 // citrate lyase complex // inferred from electronic annotation /// AK095506 // GO:0005739 // mitochondrion // inferred from electronic annotation /// AK095506 // GO:0009346 // citrate lyase complex // inferred from electronic annotation /// ENST00000376360 // GO:0005739 // mitochondrion //…	NM_206808 // GO:0000287 // magnesium ion binding // inferred from electronic annotation /// NM_206808 // GO:0008815 // citrate (pro-3S)-lyase activity // inferred from electronic annotation /// NM_206808 // GO:0016830 // carbon-carbon lyase activity // inferred from electronic annotation /// AK095506 // GO:0000287 // magnesium ion binding // inferred from electronic annotation /// AK095506 // GO:…	---	6.34548	7.31984	-0.974364
8085665	RFTN1	NM_015150 // RFTN1 // raftlin, lipid raft linker 1 // 3p24.3 // 23180 /// AY237654 // RFTN1 // raftlin, lipid raft linker 1 // 3p24.3 // 23180 /// ENST00000334133 // RFTN1 // raftlin, lipid raft linker 1 // 3p24.3 // 23180	---	---	---	---	6.55113	7.52384	-0.972711
7932160	FAM107B	BC072452 // FAM107B // family with sequence similarity 107, member B // 10p13 // 83641 /// BC064407 // FAM107B // family with sequence similarity 107, member B // 10p13 // 83641 /// BC004872 // FAM107B // family with sequence similarity 107, member B // 10p13 // 83641 /// AK289959 // FAM107B // family with sequence similarity 107, member B // 10p13 // 83641 /// CR533466 // FAM107B // family with …	---	---	---	---	8.53301	9.50402	-0.971002
7971602	RCBTB1	NM_018191 // RCBTB1 // regulator of chromosome condensation (RCC1) and BTB (POZ) domain containing protein 1 // 13q14 // 55213 /// AF334406 // RCBTB1 // regulator of chromosome condensation (RCC1) and BTB (POZ) domain containing protein 1 // 13q14 // 55213 /// ENST00000378302 // RCBTB1 // regulator of chromosome condensation (RCC1) and BTB (POZ) domain containing protein 1 // 13q14 // 55213 /// E…	NM_018191 // GO:0006350 // transcription // inferred from electronic annotation /// NM_018191 // GO:0006355 // regulation of transcription, DNA-dependent // inferred from electronic annotation /// NM_018191 // GO:0007049 // cell cycle // inferred from electronic annotation /// NM_018191 // GO:0016568 // chromatin modification // inferred from electronic annotation /// AF334406 // GO:0006350 // tr…	NM_018191 // GO:0005634 // nucleus // inferred from electronic annotation /// NM_018191 // GO:0005737 // cytoplasm // inferred from direct assay /// AF334406 // GO:0005634 // nucleus // inferred from electronic annotation /// AF334406 // GO:0005737 // cytoplasm // inferred from direct assay /// ENST00000378302 // GO:0005634 // nucleus // inferred from electronic annotation /// ENST00000378302 // …	NM_018191 // GO:0005515 // protein binding // inferred from electronic annotation /// AF334406 // GO:0005515 // protein binding // inferred from electronic annotation /// ENST00000378302 // GO:0005515 // protein binding // inferred from electronic annotation /// ENST00000258646 // GO:0005515 // protein binding // inferred from electronic annotation	---	7.33122	8.29977	-0.968555
8123598	SERPINB1	NM_030666 // SERPINB1 // serpin peptidase inhibitor, clade B (ovalbumin), member 1 // 6p25 // 1992 /// M93056 // SERPINB1 // serpin peptidase inhibitor, clade B (ovalbumin), member 1 // 6p25 // 1992 /// ENST00000380739 // SERPINB1 // serpin peptidase inhibitor, clade B (ovalbumin), member 1 // 6p25 // 1992	---	NM_030666 // GO:0005737 // cytoplasm // non-traceable author statement /// M93056 // GO:0005737 // cytoplasm // non-traceable author statement /// ENST00000380739 // GO:0005737 // cytoplasm // non-traceable author statement	NM_030666 // GO:0004867 // serine-type endopeptidase inhibitor activity // non-traceable author statement /// M93056 // GO:0004867 // serine-type endopeptidase inhibitor activity // non-traceable author statement /// ENST00000380739 // GO:0004867 // serine-type endopeptidase inhibitor activity // non-traceable author statement	---	9.19987	10.1667	-0.966861
8113790	MARCH3*	NM_178450 // MARCH3 // membrane-associated ring finger (C3HC4) 3 // 5q23.2 // 115123 /// BC047569 // MARCH3 // membrane-associated ring finger (C3HC4) 3 // 5q23.2 // 115123 /// ENST00000308660 // MARCH3 // membrane-associated ring finger (C3HC4) 3 // 5q23.2 // 115123	NM_178450 // GO:0006511 // ubiquitin-dependent protein catabolic process // inferred from electronic annotation /// NM_178450 // GO:0006897 // endocytosis // inferred from electronic annotation /// BC047569 // GO:0006511 // ubiquitin-dependent protein catabolic process // inferred from electronic annotation /// BC047569 // GO:0006897 // endocytosis // inferred from electronic annotation /// ENST0…	NM_178450 // GO:0005768 // endosome // inferred from electronic annotation /// NM_178450 // GO:0016020 // membrane // inferred from electronic annotation /// NM_178450 // GO:0016021 // integral to membrane // inferred from electronic annotation /// NM_178450 // GO:0030659 // cytoplasmic vesicle membrane // inferred from electronic annotation /// NM_178450 // GO:0031410 // cytoplasmic vesicle // i…	NM_178450 // GO:0008270 // zinc ion binding // inferred from electronic annotation /// NM_178450 // GO:0016874 // ligase activity // inferred from electronic annotation /// NM_178450 // GO:0046872 // metal ion binding // inferred from electronic annotation /// BC047569 // GO:0008270 // zinc ion binding // inferred from electronic annotation /// BC047569 // GO:0016874 // ligase activity // inferre…	---	6.89573	7.86183	-0.966095
8052956	EXOC6B	NM_015189 // EXOC6B // exocyst complex component 6B // 2p13.3-p13.2 // 23233 /// AB023136 // EXOC6B // exocyst complex component 6B // 2p13.3-p13.2 // 23233 /// ENST00000272427 // EXOC6B // exocyst complex component 6B // 2p13.3-p13.2 // 23233 /// ENST00000290144 // EXOC6B // exocyst complex component 6B // 2p13.3-p13.2 // 23233	NM_015189 // GO:0006904 // vesicle docking during exocytosis // inferred from electronic annotation /// NM_015189 // GO:0015031 // protein transport // inferred from electronic annotation /// AB023136 // GO:0006904 // vesicle docking during exocytosis // inferred from electronic annotation /// AB023136 // GO:0015031 // protein transport // inferred from electronic annotation /// ENST00000272427 /…	NM_015189 // GO:0000145 // exocyst // inferred from electronic annotation /// AB023136 // GO:0000145 // exocyst // inferred from electronic annotation /// ENST00000272427 // GO:0000145 // exocyst // inferred from electronic annotation /// ENST00000290144 // GO:0000145 // exocyst // inferred from electronic annotation	---	---	8.85281	9.8185	-0.965681
7932214	ACBD7	NM_001039844 // ACBD7 // acyl-Coenzyme A binding domain containing 7 // 10p13 // 414149 /// ENST00000378211 // ACBD7 // acyl-Coenzyme A binding domain containing 7 // 10p13 // 414149 /// ENST00000356189 // ACBD7 // acyl-Coenzyme A binding domain containing 7 // 10p13 // 414149 /// ENST00000325778 // ACBD7 // acyl-Coenzyme A binding domain containing 7 // 10p13 // 414149	---	---	NM_001039844 // GO:0000062 // acyl-CoA binding // inferred from electronic annotation /// NM_001039844 // GO:0005488 // binding // inferred from electronic annotation /// ENST00000378211 // GO:0000062 // acyl-CoA binding // inferred from electronic annotation /// ENST00000378211 // GO:0005488 // binding // inferred from electronic annotation /// ENST00000356189 // GO:0000062 // acyl-CoA binding /…	---	8.54299	9.5085	-0.965511
7998784	ABCA3	NM_001089 // ABCA3 // ATP-binding cassette, sub-family A (ABC1), member 3 // 16p13.3 // 21 /// BC151840 // ABCA3 // ATP-binding cassette, sub-family A (ABC1), member 3 // 16p13.3 // 21 /// ENST00000301732 // ABCA3 // ATP-binding cassette, sub-family A (ABC1), member 3 // 16p13.3 // 21 /// ENST00000382381 // ABCA3 // ATP-binding cassette, sub-family A (ABC1), member 3 // 16p13.3 // 21	NM_001089 // GO:0006810 // transport // inferred from direct assay /// NM_001089 // GO:0042493 // response to drug // traceable author statement /// BC151840 // GO:0006810 // transport // inferred from direct assay /// BC151840 // GO:0042493 // response to drug // traceable author statement /// ENST00000301732 // GO:0006810 // transport // inferred from direct assay /// ENST00000301732 // GO:0042…	NM_001089 // GO:0005624 // membrane fraction // traceable author statement /// NM_001089 // GO:0005886 // plasma membrane // inferred from direct assay /// NM_001089 // GO:0016021 // integral to membrane // traceable author statement /// NM_001089 // GO:0042599 // lamellar body // inferred from direct assay /// BC151840 // GO:0005624 // membrane fraction // traceable author statement /// BC151840…	NM_001089 // GO:0000166 // nucleotide binding // inferred from electronic annotation /// NM_001089 // GO:0005215 // transporter activity // traceable author statement /// NM_001089 // GO:0005524 // ATP binding // inferred from electronic annotation /// NM_001089 // GO:0005524 // ATP binding // traceable author statement /// NM_001089 // GO:0016887 // ATPase activity // inferred from electronic an…	---	7.35275	8.31531	-0.962561
7976681	CYP46A1	NM_006668 // CYP46A1 // cytochrome P450, family 46, subfamily A, polypeptide 1 // 14q32.1 // 10858 /// BC022539 // CYP46A1 // cytochrome P450, family 46, subfamily A, polypeptide 1 // 14q32.1 // 10858 /// ENST00000261835 // CYP46A1 // cytochrome P450, family 46, subfamily A, polypeptide 1 // 14q32.1 // 10858 /// ENST00000380228 // CYP46A1 // cytochrome P450, family 46, subfamily A, polypeptide 1 …	NM_006668 // GO:0006629 // lipid metabolic process // inferred from electronic annotation /// NM_006668 // GO:0006707 // cholesterol catabolic process // traceable author statement /// NM_006668 // GO:0007399 // nervous system development // traceable author statement /// NM_006668 // GO:0008202 // steroid metabolic process // inferred from electronic annotation /// NM_006668 // GO:0055114 // oxi…	NM_006668 // GO:0005783 // endoplasmic reticulum // traceable author statement /// NM_006668 // GO:0005789 // endoplasmic reticulum membrane // inferred from electronic annotation /// NM_006668 // GO:0005792 // microsome // inferred from electronic annotation /// NM_006668 // GO:0016020 // membrane // inferred from electronic annotation /// NM_006668 // GO:0016021 // integral to membrane // infer…	NM_006668 // GO:0004497 // monooxygenase activity // inferred from electronic annotation /// NM_006668 // GO:0005506 // iron ion binding // inferred from electronic annotation /// NM_006668 // GO:0008395 // steroid hydroxylase activity // traceable author statement /// NM_006668 // GO:0009055 // electron carrier activity // inferred from electronic annotation /// NM_006668 // GO:0020037 // heme b…	---	6.27525	7.23426	-0.959012
7999588	PLA2G10	NM_003561 // PLA2G10 // phospholipase A2, group X // 16p13.1-p12 // 8399 /// U95301 // PLA2G10 // phospholipase A2, group X // 16p13.1-p12 // 8399 /// ENST00000261659 // PLA2G10 // phospholipase A2, group X // 16p13.1-p12 // 8399	NM_003561 // GO:0006644 // phospholipid metabolic process // inferred from electronic annotation /// NM_003561 // GO:0016042 // lipid catabolic process // inferred from electronic annotation /// U95301 // GO:0006644 // phospholipid metabolic process // inferred from electronic annotation /// U95301 // GO:0016042 // lipid catabolic process // inferred from electronic annotation /// ENST00000261659…	NM_003561 // GO:0005576 // extracellular region // traceable author statement /// U95301 // GO:0005576 // extracellular region // traceable author statement /// ENST00000261659 // GO:0005576 // extracellular region // traceable author statement	NM_003561 // GO:0004623 // phospholipase A2 activity // traceable author statement /// NM_003561 // GO:0005509 // calcium ion binding // inferred from electronic annotation /// NM_003561 // GO:0016787 // hydrolase activity // inferred from electronic annotation /// U95301 // GO:0004623 // phospholipase A2 activity // traceable author statement /// U95301 // GO:0005509 // calcium ion binding // in…	---	4.68557	5.64386	-0.958291
8167897	RRAGB	NM_016656 // RRAGB // Ras-related GTP binding B // Xp11.21 // 10325 /// NM_006064 // RRAGB // Ras-related GTP binding B // Xp11.21 // 10325 /// BC034726 // RRAGB // Ras-related GTP binding B // Xp11.21 // 10325 /// ENST00000262850 // RRAGB // Ras-related GTP binding B // Xp11.21 // 10325 /// ENST00000374941 // RRAGB // Ras-related GTP binding B // Xp11.21 // 10325	NM_016656 // GO:0007165 // signal transduction // traceable author statement /// NM_006064 // GO:0007165 // signal transduction // traceable author statement /// BC034726 // GO:0007165 // signal transduction // traceable author statement /// ENST00000262850 // GO:0007165 // signal transduction // traceable author statement /// ENST00000374941 // GO:0007165 // signal transduction // traceable auth…	NM_016656 // GO:0005634 // nucleus // inferred from electronic annotation /// NM_016656 // GO:0005737 // cytoplasm // inferred from direct assay /// NM_016656 // GO:0005737 // cytoplasm // inferred from electronic annotation /// NM_016656 // GO:0005794 // Golgi apparatus // inferred from direct assay /// NM_006064 // GO:0005634 // nucleus // inferred from electronic annotation /// NM_006064 // GO…	NM_016656 // GO:0000166 // nucleotide binding // inferred from electronic annotation /// NM_016656 // GO:0005515 // protein binding // inferred from physical interaction /// NM_016656 // GO:0005525 // GTP binding // inferred from direct assay /// NM_016656 // GO:0005525 // GTP binding // inferred from electronic annotation /// NM_006064 // GO:0000166 // nucleotide binding // inferred from electro…	---	6.64755	7.6047	-0.95715
8092691	BCL6	NM_001706 // BCL6 // B-cell CLL/lymphoma 6 // 3q27 // 604 /// NM_001130845 // BCL6 // B-cell CLL/lymphoma 6 // 3q27 // 604 /// NM_001134738 // BCL6 // B-cell CLL/lymphoma 6 // 3q27 // 604 /// U00115 // BCL6 // B-cell CLL/lymphoma 6 // 3q27 // 604 /// ENST00000406870 // BCL6 // B-cell CLL/lymphoma 6 // 3q27 // 604 /// ENST00000232014 // BCL6 // B-cell CLL/lymphoma 6 // 3q27 // 604	NM_001706 // GO:0000060 // protein import into nucleus, translocation // inferred from genetic interaction /// NM_001706 // GO:0000122 // negative regulation of transcription from RNA polymerase II promoter // inferred from direct assay /// NM_001706 // GO:0000902 // cell morphogenesis // inferred from electronic annotation /// NM_001706 // GO:0001953 // negative regulation of cell-matrix adhesio…	NM_001706 // GO:0005622 // intracellular // inferred from electronic annotation /// NM_001706 // GO:0005634 // nucleus // inferred from direct assay /// NM_001706 // GO:0005657 // replication fork // inferred from direct assay /// NM_001130845 // GO:0005622 // intracellular // inferred from electronic annotation /// NM_001130845 // GO:0005634 // nucleus // inferred from direct assay /// NM_001130…	NM_001706 // GO:0003677 // DNA binding // inferred from electronic annotation /// NM_001706 // GO:0003700 // transcription factor activity // inferred from mutant phenotype /// NM_001706 // GO:0005515 // protein binding // inferred from physical interaction /// NM_001706 // GO:0008270 // zinc ion binding // inferred from electronic annotation /// NM_001706 // GO:0016564 // transcription repressor…	---	7.80595	8.76258	-0.956633
8114572	HBEGF	NM_001945 // HBEGF // heparin-binding EGF-like growth factor // 5q23 // 1839 /// BC033097 // HBEGF // heparin-binding EGF-like growth factor // 5q23 // 1839 /// ENST00000230990 // HBEGF // heparin-binding EGF-like growth factor // 5q23 // 1839	NM_001945 // GO:0007165 // signal transduction // traceable author statement /// NM_001945 // GO:0007173 // epidermal growth factor receptor signaling pathway // inferred from electronic annotation /// NM_001945 // GO:0007517 // muscle development // traceable author statement /// NM_001945 // GO:0008016 // regulation of heart contraction // inferred from electronic annotation /// NM_001945 // GO…	NM_001945 // GO:0005576 // extracellular region // inferred from electronic annotation /// NM_001945 // GO:0005615 // extracellular space // traceable author statement /// NM_001945 // GO:0005886 // plasma membrane // inferred from electronic annotation /// NM_001945 // GO:0005887 // integral to plasma membrane // traceable author statement /// NM_001945 // GO:0009986 // cell surface // non-trace…	NM_001945 // GO:0004872 // receptor activity // inferred from electronic annotation /// NM_001945 // GO:0005154 // epidermal growth factor receptor binding // traceable author statement /// NM_001945 // GO:0008083 // growth factor activity // inferred from electronic annotation /// NM_001945 // GO:0008201 // heparin binding // inferred from mutant phenotype /// BC033097 // GO:0004872 // receptor …	BC033097 // GenMAPP // Hypertrophy_model	6.42875	7.38295	-0.954196
8084165	SOX2	NM_003106 // SOX2 // SRY (sex determining region Y)-box 2 // 3q26.3-q27 // 6657 /// BC013923 // SOX2 // SRY (sex determining region Y)-box 2 // 3q26.3-q27 // 6657 /// ENST00000325404 // SOX2 // SRY (sex determining region Y)-box 2 // 3q26.3-q27 // 6657	NM_003106 // GO:0000122 // negative regulation of transcription from RNA polymerase II promoter // inferred from electronic annotation /// NM_003106 // GO:0001708 // cell fate specification // inferred from electronic annotation /// NM_003106 // GO:0006325 // establishment or maintenance of chromatin architecture // non-traceable author statement /// NM_003106 // GO:0006350 // transcription // in…	NM_003106 // GO:0005634 // nucleus // non-traceable author statement /// NM_003106 // GO:0005737 // cytoplasm // inferred from electronic annotation /// BC013923 // GO:0005634 // nucleus // non-traceable author statement /// BC013923 // GO:0005737 // cytoplasm // inferred from electronic annotation /// ENST00000325404 // GO:0005634 // nucleus // non-traceable author statement /// ENST00000325404 …	NM_003106 // GO:0003700 // transcription factor activity // non-traceable author statement /// NM_003106 // GO:0005515 // protein binding // inferred from electronic annotation /// NM_003106 // GO:0043565 // sequence-specific DNA binding // inferred from electronic annotation /// BC013923 // GO:0003700 // transcription factor activity // non-traceable author statement /// BC013923 // GO:0005515 /…	---	8.99818	9.95193	-0.953755
7956613	TSPAN31	NM_005981 // TSPAN31 // tetraspanin 31 // 12q13.3 // 6302 /// U01160 // TSPAN31 // tetraspanin 31 // 12q13.3 // 6302 /// ENST00000257910 // TSPAN31 // tetraspanin 31 // 12q13.3 // 6302	NM_005981 // GO:0008284 // positive regulation of cell proliferation // traceable author statement /// U01160 // GO:0008284 // positive regulation of cell proliferation // traceable author statement /// ENST00000257910 // GO:0008284 // positive regulation of cell proliferation // traceable author statement	NM_005981 // GO:0005624 // membrane fraction // traceable author statement /// NM_005981 // GO:0005887 // integral to plasma membrane // traceable author statement /// NM_005981 // GO:0016020 // membrane // inferred from electronic annotation /// NM_005981 // GO:0016021 // integral to membrane // inferred from electronic annotation /// U01160 // GO:0005624 // membrane fraction // traceable author…	---	---	9.63126	10.5846	-0.953336
8102877	CLGN	NM_004362 // CLGN // calmegin // 4q28.3-q31.1 // 1047 /// NM_001130675 // CLGN // calmegin // 4q28.3-q31.1 // 1047 /// D86322 // CLGN // calmegin // 4q28.3-q31.1 // 1047 /// ENST00000325617 // CLGN // calmegin // 4q28.3-q31.1 // 1047	NM_004362 // GO:0006457 // protein folding // inferred from electronic annotation /// NM_004362 // GO:0007338 // single fertilization // traceable author statement /// NM_001130675 // GO:0006457 // protein folding // inferred from electronic annotation /// NM_001130675 // GO:0007338 // single fertilization // traceable author statement /// D86322 // GO:0006457 // protein folding // inferred from …	NM_004362 // GO:0005783 // endoplasmic reticulum // traceable author statement /// NM_004362 // GO:0005789 // endoplasmic reticulum membrane // inferred from electronic annotation /// NM_004362 // GO:0016020 // membrane // inferred from electronic annotation /// NM_004362 // GO:0016021 // integral to membrane // inferred from electronic annotation /// NM_001130675 // GO:0005783 // endoplasmic ret…	NM_004362 // GO:0005509 // calcium ion binding // inferred from electronic annotation /// NM_004362 // GO:0051082 // unfolded protein binding // traceable author statement /// NM_001130675 // GO:0005509 // calcium ion binding // inferred from electronic annotation /// NM_001130675 // GO:0051082 // unfolded protein binding // traceable author statement /// D86322 // GO:0005509 // calcium ion bindi…	---	4.94903	5.90174	-0.952711
8007620	GRN	NM_002087 // GRN // granulin // 17q21.32 // 2896 /// AF055008 // GRN // granulin // 17q21.32 // 2896 /// ENST00000053867 // GRN // granulin // 17q21.32 // 2896 /// ENST00000393566 // GRN // granulin // 17q21.32 // 2896 /// ENST00000357351 // GRN // granulin // 17q21.32 // 2896	NM_002087 // GO:0001835 // blastocyst hatching // inferred from electronic annotation /// NM_002087 // GO:0006644 // phospholipid metabolic process // inferred from electronic annotation /// NM_002087 // GO:0007165 // signal transduction // non-traceable author statement /// NM_002087 // GO:0007566 // embryo implantation // inferred from electronic annotation /// NM_002087 // GO:0016042 // lipid …	NM_002087 // GO:0005576 // extracellular region // inferred from electronic annotation /// NM_002087 // GO:0005615 // extracellular space // inferred from electronic annotation /// NM_002087 // GO:0005739 // mitochondrion // inferred from electronic annotation /// AF055008 // GO:0005576 // extracellular region // inferred from electronic annotation /// AF055008 // GO:0005615 // extracellular spac…	NM_002087 // GO:0004623 // phospholipase A2 activity // inferred from electronic annotation /// NM_002087 // GO:0005125 // cytokine activity // inferred from electronic annotation /// NM_002087 // GO:0008083 // growth factor activity // traceable author statement /// AF055008 // GO:0004623 // phospholipase A2 activity // inferred from electronic annotation /// AF055008 // GO:0005125 // cytokine a…	---	10.4128	11.3645	-0.951695
8008321	ACSF2	NM_025149 // ACSF2 // acyl-CoA synthetase family member 2 // 17q21.33 // 80221 /// AK294205 // ACSF2 // acyl-CoA synthetase family member 2 // 17q21.33 // 80221 /// ENST00000300441 // ACSF2 // acyl-CoA synthetase family member 2 // 17q21.33 // 80221	NM_025149 // GO:0006629 // lipid metabolic process // inferred from electronic annotation /// NM_025149 // GO:0006631 // fatty acid metabolic process // inferred from electronic annotation /// NM_025149 // GO:0008152 // metabolic process // inferred from electronic annotation /// AK294205 // GO:0006629 // lipid metabolic process // inferred from electronic annotation /// AK294205 // GO:0006631 //…	NM_025149 // GO:0005739 // mitochondrion // inferred from electronic annotation /// AK294205 // GO:0005739 // mitochondrion // inferred from electronic annotation /// ENST00000300441 // GO:0005739 // mitochondrion // inferred from electronic annotation	NM_025149 // GO:0000166 // nucleotide binding // inferred from electronic annotation /// NM_025149 // GO:0005524 // ATP binding // inferred from electronic annotation /// NM_025149 // GO:0016874 // ligase activity // inferred from electronic annotation /// AK294205 // GO:0000166 // nucleotide binding // inferred from electronic annotation /// AK294205 // GO:0005524 // ATP binding // inferred from…	---	6.7926	7.74109	-0.948495
7915444	LEPRE1	NM_022356 // LEPRE1 // leucine proline-enriched proteoglycan (leprecan) 1 // 1p34.1 // 64175 /// AK027648 // LEPRE1 // leucine proline-enriched proteoglycan (leprecan) 1 // 1p34.1 // 64175 /// ENST00000236040 // LEPRE1 // leucine proline-enriched proteoglycan (leprecan) 1 // 1p34.1 // 64175 /// ENST00000296388 // LEPRE1 // leucine proline-enriched proteoglycan (leprecan) 1 // 1p34.1 // 64175 /// …	NM_022356 // GO:0008285 // negative regulation of cell proliferation // non-traceable author statement /// NM_022356 // GO:0019538 // protein metabolic process // inferred from electronic annotation /// NM_022356 // GO:0055114 // oxidation reduction // inferred from electronic annotation /// AK027648 // GO:0008285 // negative regulation of cell proliferation // non-traceable author statement /// …	NM_022356 // GO:0005576 // extracellular region // inferred from electronic annotation /// NM_022356 // GO:0005578 // proteinaceous extracellular matrix // inferred from electronic annotation /// NM_022356 // GO:0005783 // endoplasmic reticulum // inferred from electronic annotation /// AK027648 // GO:0005576 // extracellular region // inferred from electronic annotation /// AK027648 // GO:000557…	NM_022356 // GO:0003674 // molecular_function // no biological data available /// NM_022356 // GO:0005506 // iron ion binding // inferred from electronic annotation /// NM_022356 // GO:0016491 // oxidoreductase activity // inferred from electronic annotation /// NM_022356 // GO:0016702 // oxidoreductase activity, acting on single donors with incorporation of molecular oxygen, incorporation of two…	---	6.56243	7.51019	-0.947758
8066848	PREX1	NM_020820 // PREX1 // phosphatidylinositol-3,4,5-trisphosphate-dependent Rac exchange factor 1 // 20q13.13 // 57580 /// AK090860 // PREX1 // phosphatidylinositol-3,4,5-trisphosphate-dependent Rac exchange factor 1 // 20q13.13 // 57580 /// ENST00000371941 // PREX1 // phosphatidylinositol-3,4,5-trisphosphate-dependent Rac exchange factor 1 // 20q13.13 // 57580 /// ENST00000396220 // PREX1 // phosph…	NM_020820 // GO:0006801 // superoxide metabolic process // traceable author statement /// NM_020820 // GO:0007242 // intracellular signaling cascade // inferred from electronic annotation /// NM_020820 // GO:0030041 // actin filament polymerization // traceable author statement /// NM_020820 // GO:0035023 // regulation of Rho protein signal transduction // inferred from electronic annotation /// …	NM_020820 // GO:0005622 // intracellular // inferred from electronic annotation /// NM_020820 // GO:0005737 // cytoplasm // inferred from electronic annotation /// NM_020820 // GO:0005829 // cytosol // inferred from direct assay /// NM_020820 // GO:0005886 // plasma membrane // traceable author statement /// AK090860 // GO:0005622 // intracellular // inferred from electronic annotation /// AK0908…	NM_020820 // GO:0005085 // guanyl-nucleotide exchange factor activity // inferred from electronic annotation /// NM_020820 // GO:0005089 // Rho guanyl-nucleotide exchange factor activity // traceable author statement /// NM_020820 // GO:0005100 // Rho GTPase activator activity // traceable author statement /// NM_020820 // GO:0005543 // phospholipid binding // inferred from direct assay /// NM_02…	---	10.171	11.1169	-0.945872
8075423	DUSP18	NM_152511 // DUSP18 // dual specificity phosphatase 18 // 22q12.2 // 150290 /// AF461689 // DUSP18 // dual specificity phosphatase 18 // 22q12.2 // 150290 /// ENST00000334679 // DUSP18 // dual specificity phosphatase 18 // 22q12.2 // 150290 /// ENST00000377087 // DUSP18 // dual specificity phosphatase 18 // 22q12.2 // 150290 /// ENST00000403268 // DUSP18 // dual specificity phosphatase 18 // 22q1…	NM_152511 // GO:0006470 // protein amino acid dephosphorylation // inferred from electronic annotation /// AF461689 // GO:0006470 // protein amino acid dephosphorylation // inferred from electronic annotation /// ENST00000334679 // GO:0006470 // protein amino acid dephosphorylation // inferred from electronic annotation /// ENST00000377087 // GO:0006470 // protein amino acid dephosphorylation // …	NM_152511 // GO:0005634 // nucleus // inferred from electronic annotation /// NM_152511 // GO:0005737 // cytoplasm // inferred from electronic annotation /// AF461689 // GO:0005634 // nucleus // inferred from electronic annotation /// AF461689 // GO:0005737 // cytoplasm // inferred from electronic annotation /// ENST00000334679 // GO:0005634 // nucleus // inferred from electronic annotation /// E…	NM_152511 // GO:0004725 // protein tyrosine phosphatase activity // inferred from electronic annotation /// NM_152511 // GO:0008138 // protein tyrosine/serine/threonine phosphatase activity // inferred from electronic annotation /// NM_152511 // GO:0016787 // hydrolase activity // inferred from electronic annotation /// AF461689 // GO:0004725 // protein tyrosine phosphatase activity // inferred f…	---	6.45769	7.40177	-0.944077
7928354	FAM149B1	NM_173348 // FAM149B1 // family with sequence similarity 149, member B1 // 10q22.2 // 317662 /// AB023191 // FAM149B1 // family with sequence similarity 149, member B1 // 10q22.2 // 317662 /// ENST00000242505 // FAM149B1 // family with sequence similarity 149, member B1 // 10q22.2 // 317662 /// ENST00000372955 // FAM149B1 // family with sequence similarity 149, member B1 // 10q22.2 // 317662	---	---	---	---	8.23945	9.18317	-0.943721
8041982	ACYP2	NM_138448 // ACYP2 // acylphosphatase 2, muscle type // 2p16.2 // 98 /// BC012290 // ACYP2 // acylphosphatase 2, muscle type // 2p16.2 // 98 /// ENST00000303536 // ACYP2 // acylphosphatase 2, muscle type // 2p16.2 // 98 /// ENST00000394666 // ACYP2 // acylphosphatase 2, muscle type // 2p16.2 // 98	NM_138448 // GO:0006796 // phosphate metabolic process // traceable author statement /// BC012290 // GO:0006796 // phosphate metabolic process // traceable author statement /// ENST00000303536 // GO:0006796 // phosphate metabolic process // traceable author statement /// ENST00000394666 // GO:0006796 // phosphate metabolic process // traceable author statement	---	NM_138448 // GO:0003998 // acylphosphatase activity // inferred from electronic annotation /// NM_138448 // GO:0003998 // acylphosphatase activity // traceable author statement /// NM_138448 // GO:0016787 // hydrolase activity // inferred from electronic annotation /// BC012290 // GO:0003998 // acylphosphatase activity // inferred from electronic annotation /// BC012290 // GO:0003998 // acylphosp…	---	7.06639	8.00996	-0.943576
7989277	MYO1E	NM_004998 // MYO1E // myosin IE // 15q21-q22 // 4643 /// BC098392 // MYO1E // myosin IE // 15q21-q22 // 4643 /// ENST00000288235 // MYO1E // myosin IE // 15q21-q22 // 4643	NM_004998 // GO:0030048 // actin filament-based movement // traceable author statement /// BC098392 // GO:0030048 // actin filament-based movement // traceable author statement /// ENST00000288235 // GO:0030048 // actin filament-based movement // traceable author statement	NM_004998 // GO:0016459 // myosin complex // inferred from electronic annotation /// BC098392 // GO:0016459 // myosin complex // inferred from electronic annotation /// ENST00000288235 // GO:0016459 // myosin complex // inferred from electronic annotation	NM_004998 // GO:0000146 // microfilament motor activity // traceable author statement /// NM_004998 // GO:0000166 // nucleotide binding // inferred from electronic annotation /// NM_004998 // GO:0003779 // actin binding // inferred from electronic annotation /// NM_004998 // GO:0005516 // calmodulin binding // inferred from electronic annotation /// NM_004998 // GO:0005524 // ATP binding // infer…	---	7.82381	8.76717	-0.943362
8011516	ATP2A3	NM_174954 // ATP2A3 // ATPase, Ca++ transporting, ubiquitous // 17p13.3 // 489 /// NM_174953 // ATP2A3 // ATPase, Ca++ transporting, ubiquitous // 17p13.3 // 489 /// NM_174955 // ATP2A3 // ATPase, Ca++ transporting, ubiquitous // 17p13.3 // 489 /// NM_174956 // ATP2A3 // ATPase, Ca++ transporting, ubiquitous // 17p13.3 // 489 /// NM_005173 // ATP2A3 // ATPase, Ca++ transporting, ubiquitous // 17p…	NM_174954 // GO:0006754 // ATP biosynthetic process // inferred from electronic annotation /// NM_174954 // GO:0006812 // cation transport // inferred from electronic annotation /// NM_174954 // GO:0006816 // calcium ion transport // traceable author statement /// NM_174954 // GO:0008152 // metabolic process // inferred from electronic annotation /// NM_174953 // GO:0006754 // ATP biosynthetic pr…	NM_174954 // GO:0005634 // nucleus // inferred from electronic annotation /// NM_174954 // GO:0016020 // membrane // inferred from electronic annotation /// NM_174954 // GO:0016021 // integral to membrane // inferred from electronic annotation /// NM_174954 // GO:0031965 // nuclear membrane // inferred from electronic annotation /// NM_174954 // GO:0033017 // sarcoplasmic reticulum membrane // in…	NM_174954 // GO:0000166 // nucleotide binding // inferred from electronic annotation /// NM_174954 // GO:0000287 // magnesium ion binding // inferred from electronic annotation /// NM_174954 // GO:0005388 // calcium-transporting ATPase activity // traceable author statement /// NM_174954 // GO:0005509 // calcium ion binding // inferred from electronic annotation /// NM_174954 // GO:0005515 // pro…	NM_174954 // GenMAPP // Calcium_regulation_in_cardiac_cells /// NM_174954 // GenMAPP // Smooth_muscle_contraction /// NM_174953 // GenMAPP // Calcium_regulation_in_cardiac_cells /// NM_174953 // GenMAPP // Smooth_muscle_contraction /// NM_174955 // GenMAPP // Calcium_regulation_in_cardiac_cells /// NM_174955 // GenMAPP // Smooth_muscle_contraction /// NM_174956 // GenMAPP // Calcium_regulation_in…	9.54493	10.488	-0.943074
7925089	PCNXL2	NM_014801 // PCNXL2 // pecanex-like 2 (Drosophila) // 1q42.2 // 80003 /// AB007895 // PCNXL2 // pecanex-like 2 (Drosophila) // 1q42.2 // 80003 /// ENST00000258229 // PCNXL2 // pecanex-like 2 (Drosophila) // 1q42.2 // 80003 /// ENST00000344698 // PCNXL2 // pecanex-like 2 (Drosophila) // 1q42.2 // 80003 /// ENST00000324142 // PCNXL2 // pecanex-like 2 (Drosophila) // 1q42.2 // 80003	---	NM_014801 // GO:0016020 // membrane // inferred from electronic annotation /// NM_014801 // GO:0016021 // integral to membrane // inferred from electronic annotation /// AB007895 // GO:0016020 // membrane // inferred from electronic annotation /// AB007895 // GO:0016021 // integral to membrane // inferred from electronic annotation /// ENST00000258229 // GO:0016020 // membrane // inferred from el…	---	---	6.29476	7.23703	-0.942267
7898663	PINK1	NM_032409 // PINK1 // PTEN induced putative kinase 1 // 1p36 // 65018 /// AB053323 // PINK1 // PTEN induced putative kinase 1 // 1p36 // 65018 /// ENST00000321556 // PINK1 // PTEN induced putative kinase 1 // 1p36 // 65018	NM_032409 // GO:0006468 // protein amino acid phosphorylation // inferred from direct assay /// NM_032409 // GO:0006950 // response to stress // inferred from direct assay /// NM_032409 // GO:0007243 // protein kinase cascade // inferred from direct assay /// AB053323 // GO:0006468 // protein amino acid phosphorylation // inferred from direct assay /// AB053323 // GO:0006950 // response to stress…	NM_032409 // GO:0005739 // mitochondrion // inferred from direct assay /// AB053323 // GO:0005739 // mitochondrion // inferred from direct assay /// ENST00000321556 // GO:0005739 // mitochondrion // inferred from direct assay	NM_032409 // GO:0000166 // nucleotide binding // inferred from electronic annotation /// NM_032409 // GO:0000287 // magnesium ion binding // inferred from direct assay /// NM_032409 // GO:0004674 // protein serine/threonine kinase activity // inferred from direct assay /// NM_032409 // GO:0005524 // ATP binding // inferred from direct assay /// NM_032409 // GO:0016740 // transferase activity // i…	---	7.01642	7.95743	-0.941008
7951144	CCDC82	NM_024725 // CCDC82 // coiled-coil domain containing 82 // 11q21 // 79780 /// AK074306 // CCDC82 // coiled-coil domain containing 82 // 11q21 // 79780 /// ENST00000278520 // CCDC82 // coiled-coil domain containing 82 // 11q21 // 79780	---	---	NM_024725 // GO:0005515 // protein binding // inferred from physical interaction /// AK074306 // GO:0005515 // protein binding // inferred from physical interaction /// ENST00000278520 // GO:0005515 // protein binding // inferred from physical interaction	---	4.73504	5.67547	-0.94043
8156770	GALNT12	NM_024642 // GALNT12 // UDP-N-acetyl-alpha-D-galactosamine:polypeptide N-acetylgalactosaminyltransferase 12 (GalNAc-T12) // 9q22.33 // 79695 /// AB040673 // GALNT12 // UDP-N-acetyl-alpha-D-galactosamine:polypeptide N-acetylgalactosaminyltransferase 12 (GalNAc-T12) // 9q22.33 // 79695 /// ENST00000375011 // GALNT12 // UDP-N-acetyl-alpha-D-galactosamine:polypeptide N-acetylgalactosaminyltransferase…	---	NM_024642 // GO:0000139 // Golgi membrane // inferred from electronic annotation /// NM_024642 // GO:0005794 // Golgi apparatus // inferred from electronic annotation /// NM_024642 // GO:0016020 // membrane // inferred from electronic annotation /// NM_024642 // GO:0016021 // integral to membrane // inferred from electronic annotation /// AB040673 // GO:0000139 // Golgi membrane // inferred from …	NM_024642 // GO:0004653 // polypeptide N-acetylgalactosaminyltransferase activity // inferred from electronic annotation /// NM_024642 // GO:0005509 // calcium ion binding // inferred from electronic annotation /// NM_024642 // GO:0005529 // sugar binding // inferred from electronic annotation /// NM_024642 // GO:0016757 // transferase activity, transferring glycosyl groups // inferred from elect…	---	7.36278	8.30276	-0.93998
8160024	GLDC	NM_000170 // GLDC // glycine dehydrogenase (decarboxylating) // 9p22 // 2731 /// D90239 // GLDC // glycine dehydrogenase (decarboxylating) // 9p22 // 2731 /// ENST00000321612 // GLDC // glycine dehydrogenase (decarboxylating) // 9p22 // 2731 /// ENST00000381336 // GLDC // glycine dehydrogenase (decarboxylating) // 9p22 // 2731	NM_000170 // GO:0006546 // glycine catabolic process // traceable author statement /// NM_000170 // GO:0055114 // oxidation reduction // inferred from electronic annotation /// D90239 // GO:0006546 // glycine catabolic process // traceable author statement /// D90239 // GO:0055114 // oxidation reduction // inferred from electronic annotation /// ENST00000321612 // GO:0006546 // glycine catabolic …	NM_000170 // GO:0005739 // mitochondrion // inferred from electronic annotation /// D90239 // GO:0005739 // mitochondrion // inferred from electronic annotation /// ENST00000321612 // GO:0005739 // mitochondrion // inferred from electronic annotation /// ENST00000381336 // GO:0005739 // mitochondrion // inferred from electronic annotation	NM_000170 // GO:0004375 // glycine dehydrogenase (decarboxylating) activity // traceable author statement /// NM_000170 // GO:0009055 // electron carrier activity // traceable author statement /// NM_000170 // GO:0016491 // oxidoreductase activity // inferred from electronic annotation /// NM_000170 // GO:0030170 // pyridoxal phosphate binding // inferred from electronic annotation /// D90239 // …	---	7.70928	8.64886	-0.939583
8024238	CIRBP	NM_001280 // CIRBP // cold inducible RNA binding protein // 19p13.3 // 1153 /// NR_023312 // CIRBP // cold inducible RNA binding protein // 19p13.3 // 1153 /// NR_023313 // CIRBP // cold inducible RNA binding protein // 19p13.3 // 1153 /// AF021336 // CIRBP // cold inducible RNA binding protein // 19p13.3 // 1153 /// ENST00000320936 // CIRBP // cold inducible RNA binding protein // 19p13.3 // 1153	NM_001280 // GO:0009409 // response to cold // traceable author statement /// NR_023312 // GO:0009409 // response to cold // traceable author statement /// NR_023313 // GO:0009409 // response to cold // traceable author statement /// AF021336 // GO:0009409 // response to cold // traceable author statement /// ENST00000320936 // GO:0009409 // response to cold // traceable author statement	NM_001280 // GO:0005634 // nucleus // inferred from electronic annotation /// NR_023312 // GO:0005634 // nucleus // inferred from electronic annotation /// NR_023313 // GO:0005634 // nucleus // inferred from electronic annotation /// AF021336 // GO:0005634 // nucleus // inferred from electronic annotation /// ENST00000320936 // GO:0005634 // nucleus // inferred from electronic annotation	NM_001280 // GO:0000166 // nucleotide binding // inferred from electronic annotation /// NM_001280 // GO:0003676 // nucleic acid binding // inferred from electronic annotation /// NM_001280 // GO:0003723 // RNA binding // traceable author statement /// NM_001280 // GO:0005515 // protein binding // inferred from physical interaction /// NR_023312 // GO:0000166 // nucleotide binding // inferred fro…	---	10.1688	11.1076	-0.938842
8061447	PYGB	NM_002862 // PYGB // phosphorylase, glycogen; brain // 20p11.2-p11.1 // 5834 /// BC017045 // PYGB // phosphorylase, glycogen; brain // 20p11.2-p11.1 // 5834 /// ENST00000216962 // PYGB // phosphorylase, glycogen; brain // 20p11.2-p11.1 // 5834 /// ENST00000376595 // PYGB // phosphorylase, glycogen; brain // 20p11.2-p11.1 // 5834	NM_002862 // GO:0005975 // carbohydrate metabolic process // inferred from electronic annotation /// NM_002862 // GO:0005980 // glycogen catabolic process // non-traceable author statement /// BC017045 // GO:0005975 // carbohydrate metabolic process // inferred from electronic annotation /// BC017045 // GO:0005980 // glycogen catabolic process // non-traceable author statement /// ENST00000216962…	NM_002862 // GO:0005737 // cytoplasm // inferred from direct assay /// BC017045 // GO:0005737 // cytoplasm // inferred from direct assay /// ENST00000216962 // GO:0005737 // cytoplasm // inferred from direct assay /// ENST00000376595 // GO:0005737 // cytoplasm // inferred from direct assay	NM_002862 // GO:0004645 // phosphorylase activity // inferred from electronic annotation /// NM_002862 // GO:0008184 // glycogen phosphorylase activity // non-traceable author statement /// NM_002862 // GO:0016757 // transferase activity, transferring glycosyl groups // inferred from electronic annotation /// NM_002862 // GO:0030170 // pyridoxal phosphate binding // inferred from electronic annot…	NM_002862 // GenMAPP // Glycogen_Metabolism /// BC017045 // GenMAPP // Glycogen_Metabolism	8.99709	9.9354	-0.93831
8007745	HEXIM1	NM_006460 // HEXIM1 // hexamethylene bis-acetamide inducible 1 // 17q21.31 // 10614 /// AB021179 // HEXIM1 // hexamethylene bis-acetamide inducible 1 // 17q21.31 // 10614 /// ENST00000332499 // HEXIM1 // hexamethylene bis-acetamide inducible 1 // 17q21.31 // 10614	NM_006460 // GO:0000122 // negative regulation of transcription from RNA polymerase II promoter // inferred from direct assay /// NM_006460 // GO:0006350 // transcription // inferred from electronic annotation /// NM_006460 // GO:0006355 // regulation of transcription, DNA-dependent // inferred from electronic annotation /// NM_006460 // GO:0007507 // heart development // inferred from electronic…	NM_006460 // GO:0005634 // nucleus // inferred from direct assay /// NM_006460 // GO:0005737 // cytoplasm // inferred from direct assay /// AB021179 // GO:0005634 // nucleus // inferred from direct assay /// AB021179 // GO:0005737 // cytoplasm // inferred from direct assay /// ENST00000332499 // GO:0005634 // nucleus // inferred from direct assay /// ENST00000332499 // GO:0005737 // cytoplasm // …	NM_006460 // GO:0004861 // cyclin-dependent protein kinase inhibitor activity // inferred from direct assay /// NM_006460 // GO:0005515 // protein binding // inferred from physical interaction /// NM_006460 // GO:0016566 // specific transcriptional repressor activity // inferred from electronic annotation /// NM_006460 // GO:0017069 // snRNA binding // inferred from direct assay /// AB021179 // G…	---	9.3566	10.2925	-0.935874
7944341	UPK2	NM_006760 // UPK2 // uroplakin 2 // 11q23 // 7379 /// Y13645 // UPK2 // uroplakin 2 // 11q23 // 7379 /// ENST00000264031 // UPK2 // uroplakin 2 // 11q23 // 7379	NM_006760 // GO:0007275 // multicellular organismal development // traceable author statement /// NM_006760 // GO:0016044 // membrane organization // inferred from electronic annotation /// NM_006760 // GO:0030855 // epithelial cell differentiation // inferred from direct assay /// Y13645 // GO:0007275 // multicellular organismal development // traceable author statement /// Y13645 // GO:0016044 …	NM_006760 // GO:0005886 // plasma membrane // inferred from electronic annotation /// NM_006760 // GO:0005887 // integral to plasma membrane // traceable author statement /// NM_006760 // GO:0030176 // integral to endoplasmic reticulum membrane // inferred from electronic annotation /// Y13645 // GO:0005886 // plasma membrane // inferred from electronic annotation /// Y13645 // GO:0005887 // inte…	---	---	8.57394	9.50834	-0.934407
8098121	RAPGEF2	NM_014247 // RAPGEF2 // Rap guanine nucleotide exchange factor (GEF) 2 // 4q32.1 // 9693 /// BC117321 // RAPGEF2 // Rap guanine nucleotide exchange factor (GEF) 2 // 4q32.1 // 9693 /// ENST00000264431 // RAPGEF2 // Rap guanine nucleotide exchange factor (GEF) 2 // 4q32.1 // 9693	NM_014247 // GO:0000165 // MAPKKK cascade // non-traceable author statement /// NM_014247 // GO:0019933 // cAMP-mediated signaling // non-traceable author statement /// NM_014247 // GO:0051056 // regulation of small GTPase mediated signal transduction // inferred from electronic annotation /// BC117321 // GO:0000165 // MAPKKK cascade // non-traceable author statement /// BC117321 // GO:0019933 //…	NM_014247 // GO:0005622 // intracellular // inferred from electronic annotation /// NM_014247 // GO:0005886 // plasma membrane // inferred from electronic annotation /// NM_014247 // GO:0005887 // integral to plasma membrane // non-traceable author statement /// BC117321 // GO:0005622 // intracellular // inferred from electronic annotation /// BC117321 // GO:0005886 // plasma membrane // inferred…	NM_014247 // GO:0004871 // signal transducer activity // traceable author statement /// NM_014247 // GO:0005085 // guanyl-nucleotide exchange factor activity // inferred from electronic annotation /// NM_014247 // GO:0005509 // calcium ion binding // non-traceable author statement /// NM_014247 // GO:0005515 // protein binding // inferred from direct assay /// NM_014247 // GO:0017034 // Rap guany…	---	7.62853	8.56076	-0.932227
7918606	PPM1J	NM_005167 // PPM1J // protein phosphatase 1J (PP2C domain containing) // 1p13.2 // 333926 /// BC073828 // PPM1J // protein phosphatase 1J (PP2C domain containing) // 1p13.2 // 333926 /// ENST00000309276 // PPM1J // protein phosphatase 1J (PP2C domain containing) // 1p13.2 // 333926 /// ENST00000359994 // PPM1J // protein phosphatase 1J (PP2C domain containing) // 1p13.2 // 333926	---	---	NM_005167 // GO:0004721 // phosphoprotein phosphatase activity // inferred from electronic annotation /// NM_005167 // GO:0016787 // hydrolase activity // inferred from electronic annotation /// BC073828 // GO:0004721 // phosphoprotein phosphatase activity // inferred from electronic annotation /// BC073828 // GO:0016787 // hydrolase activity // inferred from electronic annotation /// ENST0000030…	---	6.58466	7.51597	-0.931313
8150714	PCMTD1	NM_052937 // PCMTD1 // protein-L-isoaspartate (D-aspartate) O-methyltransferase domain containing 1 // 8q11.23 // 115294 /// BC032670 // PCMTD1 // protein-L-isoaspartate (D-aspartate) O-methyltransferase domain containing 1 // 8q11.23 // 115294 /// ENST00000360540 // PCMTD1 // protein-L-isoaspartate (D-aspartate) O-methyltransferase domain containing 1 // 8q11.23 // 115294	NM_052937 // GO:0006464 // protein modification process // inferred from electronic annotation /// BC032670 // GO:0006464 // protein modification process // inferred from electronic annotation /// ENST00000360540 // GO:0006464 // protein modification process // inferred from electronic annotation	NM_052937 // GO:0005737 // cytoplasm // inferred from electronic annotation /// BC032670 // GO:0005737 // cytoplasm // inferred from electronic annotation /// ENST00000360540 // GO:0005737 // cytoplasm // inferred from electronic annotation	NM_052937 // GO:0004719 // protein-L-isoaspartate (D-aspartate) O-methyltransferase activity // inferred from electronic annotation /// BC032670 // GO:0004719 // protein-L-isoaspartate (D-aspartate) O-methyltransferase activity // inferred from electronic annotation /// ENST00000360540 // GO:0004719 // protein-L-isoaspartate (D-aspartate) O-methyltransferase activity // inferred from electronic a…	---	8.47275	9.39795	-0.925204
7937079	BNIP3	NM_004052 // BNIP3 // BCL2/adenovirus E1B 19kDa interacting protein 3 // 10q26.3 // 664 /// AF002697 // BNIP3 // BCL2/adenovirus E1B 19kDa interacting protein 3 // 10q26.3 // 664 /// ENST00000368636 // BNIP3 // BCL2/adenovirus E1B 19kDa interacting protein 3 // 10q26.3 // 664	NM_004052 // GO:0001666 // response to hypoxia // inferred from sequence or structural similarity /// NM_004052 // GO:0006309 // DNA fragmentation during apoptosis // inferred from direct assay /// NM_004052 // GO:0006338 // chromatin remodeling // inferred from direct assay /// NM_004052 // GO:0006800 // oxygen and reactive oxygen species metabolic process // inferred from direct assay /// NM_00…	NM_004052 // GO:0005634 // nucleus // inferred from sequence or structural similarity /// NM_004052 // GO:0005635 // nuclear envelope // inferred from direct assay /// NM_004052 // GO:0005654 // nucleoplasm // inferred from sequence or structural similarity /// NM_004052 // GO:0005737 // cytoplasm // inferred from sequence or structural similarity /// NM_004052 // GO:0005739 // mitochondrion // i…	NM_004052 // GO:0042803 // protein homodimerization activity // inferred from direct assay /// NM_004052 // GO:0046982 // protein heterodimerization activity // inferred from direct assay /// AF002697 // GO:0042803 // protein homodimerization activity // inferred from direct assay /// AF002697 // GO:0046982 // protein heterodimerization activity // inferred from direct assay /// ENST00000368636 /…	---	9.24676	10.1706	-0.923838
8017850	WIPI1	NM_017983 // WIPI1 // WD repeat domain, phosphoinositide interacting 1 // 17q24.2 // 55062 /// BC039867 // WIPI1 // WD repeat domain, phosphoinositide interacting 1 // 17q24.2 // 55062 /// ENST00000262139 // WIPI1 // WD repeat domain, phosphoinositide interacting 1 // 17q24.2 // 55062	NM_017983 // GO:0006914 // autophagy // inferred from expression pattern /// NM_017983 // GO:0048203 // vesicle targeting, trans-Golgi to endosome // inferred from direct assay /// BC039867 // GO:0006914 // autophagy // inferred from expression pattern /// BC039867 // GO:0048203 // vesicle targeting, trans-Golgi to endosome // inferred from direct assay /// ENST00000262139 // GO:0006914 // autoph…	NM_017983 // GO:0000421 // autophagic vacuole membrane // inferred from direct assay /// NM_017983 // GO:0005737 // cytoplasm // inferred from direct assay /// NM_017983 // GO:0005768 // endosome // inferred from electronic annotation /// NM_017983 // GO:0005794 // Golgi apparatus // inferred from electronic annotation /// NM_017983 // GO:0005802 // trans-Golgi network // inferred from direct ass…	NM_017983 // GO:0005102 // receptor binding // inferred from direct assay /// NM_017983 // GO:0030331 // estrogen receptor binding // inferred from direct assay /// NM_017983 // GO:0032266 // phosphatidylinositol 3-phosphate binding // inferred from direct assay /// NM_017983 // GO:0050681 // androgen receptor binding // inferred from direct assay /// BC039867 // GO:0005102 // receptor binding //…	---	9.33808	10.2612	-0.923115
8042503	MXD1	NM_002357 // MXD1 // MAX dimerization protein 1 // 2p13-p12 // 4084 /// BC098396 // MXD1 // MAX dimerization protein 1 // 2p13-p12 // 4084 /// ENST00000264444 // MXD1 // MAX dimerization protein 1 // 2p13-p12 // 4084	NM_002357 // GO:0006355 // regulation of transcription, DNA-dependent // inferred from electronic annotation /// NM_002357 // GO:0007275 // multicellular organismal development // traceable author statement /// NM_002357 // GO:0008283 // cell proliferation // traceable author statement /// BC098396 // GO:0006355 // regulation of transcription, DNA-dependent // inferred from electronic annotation …	NM_002357 // GO:0005634 // nucleus // traceable author statement /// NM_002357 // GO:0005737 // cytoplasm // inferred from direct assay /// NM_002357 // GO:0005739 // mitochondrion // inferred from direct assay /// BC098396 // GO:0005634 // nucleus // traceable author statement /// BC098396 // GO:0005737 // cytoplasm // inferred from direct assay /// BC098396 // GO:0005739 // mitochondrion // inf…	NM_002357 // GO:0003700 // transcription factor activity // traceable author statement /// NM_002357 // GO:0003714 // transcription corepressor activity // traceable author statement /// NM_002357 // GO:0005515 // protein binding // inferred from electronic annotation /// BC098396 // GO:0003700 // transcription factor activity // traceable author statement /// BC098396 // GO:0003714 // transcript…	---	8.59382	9.51591	-0.922091
8072626	TIMP3	NM_000362 // TIMP3 // TIMP metallopeptidase inhibitor 3 // 22q12.1-q13.2|22q12.3 // 7078 /// U14394 // TIMP3 // TIMP metallopeptidase inhibitor 3 // 22q12.1-q13.2|22q12.3 // 7078 /// ENST00000266085 // TIMP3 // TIMP metallopeptidase inhibitor 3 // 22q12.1-q13.2|22q12.3 // 7078 /// ENST00000382049 // TIMP3 // TIMP metallopeptidase inhibitor 3 // 22q12.1-q13.2|22q12.3 // 7078	NM_000362 // GO:0007169 // transmembrane receptor protein tyrosine kinase signaling pathway // non-traceable author statement /// NM_000362 // GO:0007601 // visual perception // inferred from electronic annotation /// NM_000362 // GO:0008624 // induction of apoptosis by extracellular signals // non-traceable author statement /// NM_000362 // GO:0014070 // response to organic cyclic substance // i…	NM_000362 // GO:0005576 // extracellular region // inferred from electronic annotation /// NM_000362 // GO:0005578 // proteinaceous extracellular matrix // non-traceable author statement /// NM_000362 // GO:0005604 // basement membrane // inferred from electronic annotation /// U14394 // GO:0005576 // extracellular region // inferred from electronic annotation /// U14394 // GO:0005578 // proteina…	NM_000362 // GO:0003674 // molecular_function // no biological data available /// NM_000362 // GO:0004857 // enzyme inhibitor activity // inferred from electronic annotation /// NM_000362 // GO:0005515 // protein binding // inferred from physical interaction /// NM_000362 // GO:0008191 // metalloendopeptidase inhibitor activity // inferred from electronic annotation /// U14394 // GO:0003674 // mo…	NM_000362 // GenMAPP // Matrix_Metalloproteinases /// U14394 // GenMAPP // Matrix_Metalloproteinases	6.66814	7.59019	-0.922056
8036010	PEPD	NM_000285 // PEPD // peptidase D // 19q12-q13.2 // 5184 /// BC004305 // PEPD // peptidase D // 19q12-q13.2 // 5184 /// ENST00000244137 // PEPD // peptidase D // 19q12-q13.2 // 5184 /// ENST00000397032 // PEPD // peptidase D // 19q12-q13.2 // 5184	NM_000285 // GO:0006508 // proteolysis // traceable author statement /// NM_000285 // GO:0006520 // amino acid metabolic process // traceable author statement /// NM_000285 // GO:0009987 // cellular process // inferred from electronic annotation /// NM_000285 // GO:0030574 // collagen catabolic process // inferred from electronic annotation /// BC004305 // GO:0006508 // proteolysis // traceable a…	---	NM_000285 // GO:0004177 // aminopeptidase activity // inferred from electronic annotation /// NM_000285 // GO:0004181 // metallocarboxypeptidase activity // traceable author statement /// NM_000285 // GO:0008233 // peptidase activity // inferred from electronic annotation /// NM_000285 // GO:0016805 // dipeptidase activity // inferred from electronic annotation /// NM_000285 // GO:0030145 // mang…	---	8.79855	9.7179	-0.919351
8078461	FBXL2	NM_012157 // FBXL2 // F-box and leucine-rich repeat protein 2 // 3p22.3 // 25827 /// BC031556 // FBXL2 // F-box and leucine-rich repeat protein 2 // 3p22.3 // 25827 /// ENST00000283627 // FBXL2 // F-box and leucine-rich repeat protein 2 // 3p22.3 // 25827	NM_012157 // GO:0006464 // protein modification process // traceable author statement /// NM_012157 // GO:0006508 // proteolysis // traceable author statement /// NM_012157 // GO:0006511 // ubiquitin-dependent protein catabolic process // inferred from electronic annotation /// BC031556 // GO:0006464 // protein modification process // traceable author statement /// BC031556 // GO:0006508 // prote…	NM_012157 // GO:0005737 // cytoplasm // traceable author statement /// BC031556 // GO:0005737 // cytoplasm // traceable author statement /// ENST00000283627 // GO:0005737 // cytoplasm // traceable author statement	NM_012157 // GO:0004842 // ubiquitin-protein ligase activity // traceable author statement /// NM_012157 // GO:0005515 // protein binding // traceable author statement /// BC031556 // GO:0004842 // ubiquitin-protein ligase activity // traceable author statement /// BC031556 // GO:0005515 // protein binding // traceable author statement /// ENST00000283627 // GO:0004842 // ubiquitin-protein ligase…	---	5.78949	6.70861	-0.919119
8056102	CD302	NM_014880 // CD302 // CD302 molecule // 2q24.2 // 9936 /// AY314007 // CD302 // CD302 molecule // 2q24.2 // 9936 /// ENST00000259053 // CD302 // CD302 molecule // 2q24.2 // 9936	---	NM_014880 // GO:0016020 // membrane // inferred from electronic annotation /// NM_014880 // GO:0016021 // integral to membrane // inferred from electronic annotation /// AY314007 // GO:0016020 // membrane // inferred from electronic annotation /// AY314007 // GO:0016021 // integral to membrane // inferred from electronic annotation /// ENST00000259053 // GO:0016020 // membrane // inferred from el…	NM_014880 // GO:0005488 // binding // inferred from electronic annotation /// NM_014880 // GO:0005529 // sugar binding // inferred from electronic annotation /// AY314007 // GO:0005488 // binding // inferred from electronic annotation /// AY314007 // GO:0005529 // sugar binding // inferred from electronic annotation /// ENST00000259053 // GO:0005488 // binding // inferred from electronic annotati…	---	6.45859	7.37669	-0.918104
7971922	PCDH9	NM_203487 // PCDH9 // protocadherin 9 // 13q14.3-q21.1 // 5101 /// NM_020403 // PCDH9 // protocadherin 9 // 13q14.3-q21.1 // 5101 /// BC136626 // PCDH9 // protocadherin 9 // 13q14.3-q21.1 // 5101 /// ENST00000377865 // PCDH9 // protocadherin 9 // 13q14.3-q21.1 // 5101 /// ENST00000328454 // PCDH9 // protocadherin 9 // 13q14.3-q21.1 // 5101 /// ENST00000377861 // PCDH9 // protocadherin 9 // 13q14.…	NM_203487 // GO:0007155 // cell adhesion // inferred from electronic annotation /// NM_203487 // GO:0007156 // homophilic cell adhesion // inferred from electronic annotation /// NM_020403 // GO:0007155 // cell adhesion // inferred from electronic annotation /// NM_020403 // GO:0007156 // homophilic cell adhesion // inferred from electronic annotation /// BC136626 // GO:0007155 // cell adhesion /…	NM_203487 // GO:0005886 // plasma membrane // inferred from electronic annotation /// NM_203487 // GO:0016021 // integral to membrane // inferred from electronic annotation /// NM_020403 // GO:0005886 // plasma membrane // inferred from electronic annotation /// NM_020403 // GO:0016021 // integral to membrane // inferred from electronic annotation /// BC136626 // GO:0005886 // plasma membrane // …	NM_203487 // GO:0005509 // calcium ion binding // inferred from electronic annotation /// NM_203487 // GO:0005515 // protein binding // inferred from electronic annotation /// NM_020403 // GO:0005509 // calcium ion binding // inferred from electronic annotation /// NM_020403 // GO:0005515 // protein binding // inferred from electronic annotation /// BC136626 // GO:0005509 // calcium ion binding /…	---	7.16033	8.07637	-0.916037
8013159	TOM1L2	NM_001082968 // TOM1L2 // target of myb1-like 2 (chicken) // 17p11.2 // 146691 /// NM_001033551 // TOM1L2 // target of myb1-like 2 (chicken) // 17p11.2 // 146691 /// BC051650 // TOM1L2 // target of myb1-like 2 (chicken) // 17p11.2 // 146691 /// AK025154 // LOC246315 // FLJ21501 // --- // 246315 /// ENST00000379504 // TOM1L2 // target of myb1-like 2 (chicken) // 17p11.2 // 146691 /// ENST000003957…	NM_001082968 // GO:0006886 // intracellular protein transport // inferred from electronic annotation /// NM_001033551 // GO:0006886 // intracellular protein transport // inferred from electronic annotation /// BC051650 // GO:0006886 // intracellular protein transport // inferred from electronic annotation /// ENST00000379504 // GO:0006886 // intracellular protein transport // inferred from electr…	NM_001082968 // GO:0005622 // intracellular // inferred from electronic annotation /// NM_001033551 // GO:0005622 // intracellular // inferred from electronic annotation /// BC051650 // GO:0005622 // intracellular // inferred from electronic annotation /// ENST00000379504 // GO:0005622 // intracellular // inferred from electronic annotation /// ENST00000395736 // GO:0005622 // intracellular // in…	---	---	8.64204	9.55651	-0.914472
7969438	LMO7	NM_005358 // LMO7 // LIM domain 7 // 13q22.2 // 4008 /// AF330045 // LMO7 // LIM domain 7 // 13q22.2 // 4008 /// ENST00000358860 // LMO7 // LIM domain 7 // 13q22.2 // 4008 /// ENST00000321797 // LMO7 // LIM domain 7 // 13q22.2 // 4008 /// ENST00000357063 // LMO7 // LIM domain 7 // 13q22.2 // 4008 /// ENST00000341547 // LMO7 // LIM domain 7 // 13q22.2 // 4008 /// ENST00000377534 // LMO7 // LIM dom…	NM_005358 // GO:0016337 // cell-cell adhesion // inferred from electronic annotation /// NM_005358 // GO:0016567 // protein ubiquitination // non-traceable author statement /// NM_005358 // GO:0031032 // actomyosin structure organization // inferred from electronic annotation /// AF330045 // GO:0016337 // cell-cell adhesion // inferred from electronic annotation /// AF330045 // GO:0016567 // prot…	NM_005358 // GO:0000151 // ubiquitin ligase complex // non-traceable author statement /// NM_005358 // GO:0005634 // nucleus // traceable author statement /// NM_005358 // GO:0005737 // cytoplasm // traceable author statement /// NM_005358 // GO:0005913 // cell-cell adherens junction // inferred from electronic annotation /// NM_005358 // GO:0016324 // apical plasma membrane // inferred from elec…	NM_005358 // GO:0003779 // actin binding // inferred from electronic annotation /// NM_005358 // GO:0004842 // ubiquitin-protein ligase activity // non-traceable author statement /// NM_005358 // GO:0005515 // protein binding // inferred from electronic annotation /// NM_005358 // GO:0008270 // zinc ion binding // inferred from electronic annotation /// NM_005358 // GO:0042805 // actinin binding …	---	6.83521	7.74837	-0.913158
8092726	CLDN1	NM_021101 // CLDN1 // claudin 1 // 3q28-q29 // 9076 /// AF101051 // CLDN1 // claudin 1 // 3q28-q29 // 9076 /// ENST00000295522 // CLDN1 // claudin 1 // 3q28-q29 // 9076	NM_021101 // GO:0007155 // cell adhesion // traceable author statement /// NM_021101 // GO:0016338 // calcium-independent cell-cell adhesion // inferred from sequence or structural similarity /// NM_021101 // GO:0044419 // interspecies interaction between organisms // inferred from electronic annotation /// AF101051 // GO:0007155 // cell adhesion // traceable author statement /// AF101051 // GO:0…	NM_021101 // GO:0005886 // plasma membrane // inferred from electronic annotation /// NM_021101 // GO:0005887 // integral to plasma membrane // traceable author statement /// NM_021101 // GO:0005923 // tight junction // inferred from sequence or structural similarity /// NM_021101 // GO:0030054 // cell junction // inferred from electronic annotation /// AF101051 // GO:0005886 // plasma membrane /…	NM_021101 // GO:0005198 // structural molecule activity // inferred from electronic annotation /// NM_021101 // GO:0042802 // identical protein binding // inferred from sequence or structural similarity /// AF101051 // GO:0005198 // structural molecule activity // inferred from electronic annotation /// AF101051 // GO:0042802 // identical protein binding // inferred from sequence or structural si…	---	6.88184	7.79287	-0.911035
8061483		---	---	---	---	---	7.21184	8.12095	-0.909112
7928300	C10orf104	NM_173473 // C10orf104 // chromosome 10 open reading frame 104 // 10q22.1 // 119504 /// BC009530 // C10orf104 // chromosome 10 open reading frame 104 // 10q22.1 // 119504 /// ENST00000299381 // C10orf104 // chromosome 10 open reading frame 104 // 10q22.1 // 119504	---	---	---	---	9.19408	10.1029	-0.908799
7905754	ATP8B2	NM_020452 // ATP8B2 // ATPase, class I, type 8B, member 2 // 1q21.3 // 57198 /// NM_001005855 // ATP8B2 // ATPase, class I, type 8B, member 2 // 1q21.3 // 57198 /// AY302537 // ATP8B2 // ATPase, class I, type 8B, member 2 // 1q21.3 // 57198 /// ENST00000368489 // ATP8B2 // ATPase, class I, type 8B, member 2 // 1q21.3 // 57198 /// ENST00000341831 // ATP8B2 // ATPase, class I, type 8B, member 2 // …	NM_020452 // GO:0006754 // ATP biosynthetic process // inferred from electronic annotation /// NM_020452 // GO:0015914 // phospholipid transport // inferred from electronic annotation /// NM_001005855 // GO:0006754 // ATP biosynthetic process // inferred from electronic annotation /// NM_001005855 // GO:0015914 // phospholipid transport // inferred from electronic annotation /// AY302537 // GO:00…	NM_020452 // GO:0016020 // membrane // inferred from electronic annotation /// NM_020452 // GO:0016021 // integral to membrane // inferred from electronic annotation /// NM_020452 // GO:0016021 // integral to membrane // inferred from reviewed computational analysis /// NM_001005855 // GO:0016020 // membrane // inferred from electronic annotation /// NM_001005855 // GO:0016021 // integral to memb…	NM_020452 // GO:0000166 // nucleotide binding // inferred from electronic annotation /// NM_020452 // GO:0000287 // magnesium ion binding // inferred from electronic annotation /// NM_020452 // GO:0004012 // phospholipid-translocating ATPase activity // inferred from electronic annotation /// NM_020452 // GO:0005524 // ATP binding // inferred from electronic annotation /// NM_020452 // GO:0015662…	---	8.50054	9.40895	-0.90841
8116335	C5orf45	NM_016175 // C5orf45 // chromosome 5 open reading frame 45 // 5q35.3 // 51149 /// NM_001017987 // C5orf45 // chromosome 5 open reading frame 45 // 5q35.3 // 51149 /// BX647375 // C5orf45 // chromosome 5 open reading frame 45 // 5q35.3 // 51149 /// ENST00000360718 // C5orf45 // chromosome 5 open reading frame 45 // 5q35.3 // 51149 /// ENST00000292586 // C5orf45 // chromosome 5 open reading frame 4…	---	---	---	---	6.96934	7.87524	-0.905908
8129039	LOC442249	XR_016871 // LOC442249 // similar to hCG1783452 // 6q21 // 442249	---	---	---	---	6.47774	7.38357	-0.905829
8176865	C20orf69	BC118988 // C20orf69 // chromosome 20 open reading frame 69 // --- // 140849 /// ENST00000279067 // C20orf69 // chromosome 20 open reading frame 69 // --- // 140849	BC118988 // GO:0007049 // cell cycle // inferred from electronic annotation /// ENST00000279067 // GO:0007049 // cell cycle // inferred from electronic annotation	---	BC118988 // GO:0005525 // GTP binding // inferred from electronic annotation /// ENST00000279067 // GO:0005525 // GTP binding // inferred from electronic annotation	---	6.74386	7.6496	-0.905736
8177460	C20orf69	BC118988 // C20orf69 // chromosome 20 open reading frame 69 // --- // 140849 /// ENST00000279067 // C20orf69 // chromosome 20 open reading frame 69 // --- // 140849	BC118988 // GO:0007049 // cell cycle // inferred from electronic annotation /// ENST00000279067 // GO:0007049 // cell cycle // inferred from electronic annotation	---	BC118988 // GO:0005525 // GTP binding // inferred from electronic annotation /// ENST00000279067 // GO:0005525 // GTP binding // inferred from electronic annotation	---	6.74386	7.6496	-0.905736
8069472	TPTE	NM_199261 // TPTE // transmembrane phosphatase with tensin homology // 21p11 // 7179 /// NM_199259 // TPTE // transmembrane phosphatase with tensin homology // 21p11 // 7179 /// NM_199260 // TPTE // transmembrane phosphatase with tensin homology // 21p11 // 7179 /// AL833345 // TPTE // transmembrane phosphatase with tensin homology // 21p11 // 7179 /// ENST00000400230 // TPTE // transmembrane pho…	NM_199261 // GO:0006470 // protein amino acid dephosphorylation // traceable author statement /// NM_199261 // GO:0007165 // signal transduction // traceable author statement /// NM_199259 // GO:0006470 // protein amino acid dephosphorylation // traceable author statement /// NM_199259 // GO:0007165 // signal transduction // traceable author statement /// NM_199260 // GO:0006470 // protein amino …	NM_199261 // GO:0016020 // membrane // inferred from electronic annotation /// NM_199261 // GO:0016021 // integral to membrane // traceable author statement /// NM_199259 // GO:0016020 // membrane // inferred from electronic annotation /// NM_199259 // GO:0016021 // integral to membrane // traceable author statement /// NM_199260 // GO:0016020 // membrane // inferred from electronic annotation //…	NM_199261 // GO:0004725 // protein tyrosine phosphatase activity // traceable author statement /// NM_199261 // GO:0016787 // hydrolase activity // inferred from electronic annotation /// NM_199259 // GO:0004725 // protein tyrosine phosphatase activity // traceable author statement /// NM_199259 // GO:0016787 // hydrolase activity // inferred from electronic annotation /// NM_199260 // GO:0004725…	---	5.1304	6.03591	-0.905504
8008454	ABCC3	NM_003786 // ABCC3 // ATP-binding cassette, sub-family C (CFTR/MRP), member 3 // 17q22 // 8714 /// AF085692 // ABCC3 // ATP-binding cassette, sub-family C (CFTR/MRP), member 3 // 17q22 // 8714 /// ENST00000285238 // ABCC3 // ATP-binding cassette, sub-family C (CFTR/MRP), member 3 // 17q22 // 8714	NM_003786 // GO:0006810 // transport // inferred from electronic annotation /// NM_003786 // GO:0006810 // transport // traceable author statement /// NM_003786 // GO:0015722 // canalicular bile acid transport // inferred from electronic annotation /// AF085692 // GO:0006810 // transport // inferred from electronic annotation /// AF085692 // GO:0006810 // transport // traceable author statement /…	NM_003786 // GO:0005624 // membrane fraction // traceable author statement /// NM_003786 // GO:0005887 // integral to plasma membrane // inferred from electronic annotation /// NM_003786 // GO:0005887 // integral to plasma membrane // traceable author statement /// NM_003786 // GO:0016020 // membrane // inferred from electronic annotation /// AF085692 // GO:0005624 // membrane fraction // traceab…	NM_003786 // GO:0000166 // nucleotide binding // inferred from electronic annotation /// NM_003786 // GO:0005215 // transporter activity // inferred from electronic annotation /// NM_003786 // GO:0005524 // ATP binding // inferred from electronic annotation /// NM_003786 // GO:0005524 // ATP binding // traceable author statement /// NM_003786 // GO:0008514 // organic anion transmembrane transport…	---	6.7961	7.70089	-0.904793
7926875	BAMBI	NM_012342 // BAMBI // BMP and activin membrane-bound inhibitor homolog (Xenopus laevis) // 10p12.3-p11.2 // 25805 /// U23070 // BAMBI // BMP and activin membrane-bound inhibitor homolog (Xenopus laevis) // 10p12.3-p11.2 // 25805 /// ENST00000375533 // BAMBI // BMP and activin membrane-bound inhibitor homolog (Xenopus laevis) // 10p12.3-p11.2 // 25805	---	NM_012342 // GO:0005737 // cytoplasm // inferred from direct assay /// NM_012342 // GO:0016020 // membrane // inferred from electronic annotation /// NM_012342 // GO:0016021 // integral to membrane // traceable author statement /// U23070 // GO:0005737 // cytoplasm // inferred from direct assay /// U23070 // GO:0016020 // membrane // inferred from electronic annotation /// U23070 // GO:0016021 //…	---	---	10.9608	11.8644	-0.903607
8158317	SPTAN1	NM_001130438 // SPTAN1 // spectrin, alpha, non-erythrocytic 1 (alpha-fodrin) // 9q33-q34 // 6709 /// NM_003127 // SPTAN1 // spectrin, alpha, non-erythrocytic 1 (alpha-fodrin) // 9q33-q34 // 6709 /// AB191262 // SPTAN1 // spectrin, alpha, non-erythrocytic 1 (alpha-fodrin) // 9q33-q34 // 6709 /// ENST00000372731 // SPTAN1 // spectrin, alpha, non-erythrocytic 1 (alpha-fodrin) // 9q33-q34 // 6709 ///…	NM_001130438 // GO:0051016 // barbed-end actin filament capping // inferred from electronic annotation /// NM_003127 // GO:0051016 // barbed-end actin filament capping // inferred from electronic annotation /// AB191262 // GO:0051016 // barbed-end actin filament capping // inferred from electronic annotation /// ENST00000372731 // GO:0051016 // barbed-end actin filament capping // inferred from e…	NM_001130438 // GO:0005624 // membrane fraction // traceable author statement /// NM_001130438 // GO:0005737 // cytoplasm // inferred from electronic annotation /// NM_001130438 // GO:0005829 // cytosol // not recorded /// NM_001130438 // GO:0005856 // cytoskeleton // inferred from electronic annotation /// NM_001130438 // GO:0008091 // spectrin // traceable author statement /// NM_003127 // GO:0…	NM_001130438 // GO:0003779 // actin binding // traceable author statement /// NM_001130438 // GO:0005200 // structural constituent of cytoskeleton // traceable author statement /// NM_001130438 // GO:0005509 // calcium ion binding // inferred from electronic annotation /// NM_001130438 // GO:0005516 // calmodulin binding // inferred from electronic annotation /// NM_003127 // GO:0003779 // actin …	---	9.31265	10.2159	-0.903295
8014115	MYO1D	NM_015194 // MYO1D // myosin ID // 17q11-q12 // 4642 /// BC146763 // MYO1D // myosin ID // 17q11-q12 // 4642 /// ENST00000318217 // MYO1D // myosin ID // 17q11-q12 // 4642 /// ENST00000394649 // MYO1D // myosin ID // 17q11-q12 // 4642	---	NM_015194 // GO:0016459 // myosin complex // inferred from electronic annotation /// BC146763 // GO:0016459 // myosin complex // inferred from electronic annotation /// ENST00000318217 // GO:0016459 // myosin complex // inferred from electronic annotation /// ENST00000394649 // GO:0016459 // myosin complex // inferred from electronic annotation	NM_015194 // GO:0000166 // nucleotide binding // inferred from electronic annotation /// NM_015194 // GO:0003774 // motor activity // inferred from electronic annotation /// NM_015194 // GO:0003779 // actin binding // inferred from electronic annotation /// NM_015194 // GO:0005516 // calmodulin binding // inferred from electronic annotation /// NM_015194 // GO:0005524 // ATP binding // inferred f…	---	9.15163	10.0535	-0.901901
7997332	NUDT7	NM_001105663 // NUDT7 // nudix (nucleoside diphosphate linked moiety X)-type motif 7 // 16q23.1 // 283927 /// NR_024154 // NUDT7 // nudix (nucleoside diphosphate linked moiety X)-type motif 7 // 16q23.1 // 283927 /// EU981826 // NUDT7 // nudix (nucleoside diphosphate linked moiety X)-type motif 7 // 16q23.1 // 283927 /// ENST00000268533 // NUDT7 // nudix (nucleoside diphosphate linked moiety X)-t…	NM_001105663 // GO:0009132 // nucleoside diphosphate metabolic process // inferred from electronic annotation /// NR_024154 // GO:0009132 // nucleoside diphosphate metabolic process // inferred from electronic annotation /// EU981826 // GO:0009132 // nucleoside diphosphate metabolic process // inferred from electronic annotation /// ENST00000268533 // GO:0009132 // nucleoside diphosphate metaboli…	NM_001105663 // GO:0005777 // peroxisome // inferred from electronic annotation /// NR_024154 // GO:0005777 // peroxisome // inferred from electronic annotation /// EU981826 // GO:0005777 // peroxisome // inferred from electronic annotation /// ENST00000268533 // GO:0005777 // peroxisome // inferred from electronic annotation	NM_001105663 // GO:0000287 // magnesium ion binding // inferred from electronic annotation /// NM_001105663 // GO:0016787 // hydrolase activity // inferred from electronic annotation /// NM_001105663 // GO:0016818 // hydrolase activity, acting on acid anhydrides, in phosphorus-containing anhydrides // inferred from electronic annotation /// NM_001105663 // GO:0030145 // manganese ion binding // i…	---	8.75797	9.6587	-0.900732
7974425	SAMD4A	NM_015589 // SAMD4A // sterile alpha motif domain containing 4A // 14q22.2 // 23034 /// BC121173 // SAMD4A // sterile alpha motif domain containing 4A // 14q22.2 // 23034 /// ENST00000357634 // SAMD4A // sterile alpha motif domain containing 4A // 14q22.2 // 23034 /// ENST00000305831 // SAMD4A // sterile alpha motif domain containing 4A // 14q22.2 // 23034 /// ENST00000251091 // SAMD4A // sterile…	NM_015589 // GO:0045727 // positive regulation of translation // inferred from direct assay /// BC121173 // GO:0045727 // positive regulation of translation // inferred from direct assay /// ENST00000357634 // GO:0045727 // positive regulation of translation // inferred from direct assay /// ENST00000305831 // GO:0045727 // positive regulation of translation // inferred from direct assay /// ENST…	---	NM_015589 // GO:0030371 // translation repressor activity // inferred from direct assay /// BC121173 // GO:0030371 // translation repressor activity // inferred from direct assay /// ENST00000357634 // GO:0030371 // translation repressor activity // inferred from direct assay /// ENST00000305831 // GO:0030371 // translation repressor activity // inferred from direct assay /// ENST00000251091 // G…	---	7.197	8.09682	-0.899815
8019357	DCXR	NM_016286 // DCXR // dicarbonyl/L-xylulose reductase // 17q25.3 // 51181 /// AF139841 // DCXR // dicarbonyl/L-xylulose reductase // 17q25.3 // 51181 /// ENST00000306869 // DCXR // dicarbonyl/L-xylulose reductase // 17q25.3 // 51181	NM_016286 // GO:0005975 // carbohydrate metabolic process // inferred from electronic annotation /// NM_016286 // GO:0005997 // xylulose metabolic process // inferred from electronic annotation /// NM_016286 // GO:0006006 // glucose metabolic process // inferred from electronic annotation /// NM_016286 // GO:0006739 // NADP metabolic process // inferred from electronic annotation /// NM_016286 //…	NM_016286 // GO:0005902 // microvillus // inferred from electronic annotation /// NM_016286 // GO:0005903 // brush border // inferred from electronic annotation /// NM_016286 // GO:0016020 // membrane // inferred from electronic annotation /// AF139841 // GO:0005902 // microvillus // inferred from electronic annotation /// AF139841 // GO:0005903 // brush border // inferred from electronic annotat…	NM_016286 // GO:0005515 // protein binding // inferred from electronic annotation /// NM_016286 // GO:0016614 // oxidoreductase activity, acting on CH-OH group of donors // inferred from electronic annotation /// NM_016286 // GO:0050038 // L-xylulose reductase activity // inferred from electronic annotation /// AF139841 // GO:0005515 // protein binding // inferred from electronic annotation /// A…	---	11.2892	12.1877	-0.898481
7964701	GNS	NM_002076 // GNS // glucosamine (N-acetyl)-6-sulfatase // 12q14 // 2799 /// BX537363 // GNS // glucosamine (N-acetyl)-6-sulfatase // 12q14 // 2799 /// ENST00000258145 // GNS // glucosamine (N-acetyl)-6-sulfatase // 12q14 // 2799	NM_002076 // GO:0006027 // glycosaminoglycan catabolic process // traceable author statement /// NM_002076 // GO:0008152 // metabolic process // inferred from electronic annotation /// BX537363 // GO:0006027 // glycosaminoglycan catabolic process // traceable author statement /// BX537363 // GO:0008152 // metabolic process // inferred from electronic annotation /// ENST00000258145 // GO:0006027 /…	NM_002076 // GO:0005764 // lysosome // inferred from electronic annotation /// BX537363 // GO:0005764 // lysosome // inferred from electronic annotation /// ENST00000258145 // GO:0005764 // lysosome // inferred from electronic annotation	NM_002076 // GO:0005509 // calcium ion binding // inferred from electronic annotation /// NM_002076 // GO:0005515 // protein binding // inferred from physical interaction /// NM_002076 // GO:0008449 // N-acetylglucosamine-6-sulfatase activity // traceable author statement /// NM_002076 // GO:0016787 // hydrolase activity // inferred from electronic annotation /// BX537363 // GO:0005509 // calcium…	---	10.3225	11.2206	-0.898143
8069178	ADARB1	NM_001033049 // ADARB1 // adenosine deaminase, RNA-specific, B1 (RED1 homolog rat) // 21q22.3 // 104 /// NM_001112 // ADARB1 // adenosine deaminase, RNA-specific, B1 (RED1 homolog rat) // 21q22.3 // 104 /// NM_015833 // ADARB1 // adenosine deaminase, RNA-specific, B1 (RED1 homolog rat) // 21q22.3 // 104 /// NM_015834 // ADARB1 // adenosine deaminase, RNA-specific, B1 (RED1 homolog rat) // 21q22.3…	NM_001033049 // GO:0006397 // mRNA processing // inferred from electronic annotation /// NM_001112 // GO:0006397 // mRNA processing // inferred from electronic annotation /// NM_015833 // GO:0006397 // mRNA processing // inferred from electronic annotation /// NM_015834 // GO:0006397 // mRNA processing // inferred from electronic annotation /// AF525422 // GO:0006397 // mRNA processing // inferre…	NM_001033049 // GO:0005622 // intracellular // inferred from electronic annotation /// NM_001112 // GO:0005622 // intracellular // inferred from electronic annotation /// NM_015833 // GO:0005622 // intracellular // inferred from electronic annotation /// NM_015834 // GO:0005622 // intracellular // inferred from electronic annotation /// AF525422 // GO:0005622 // intracellular // inferred from ele…	NM_001033049 // GO:0003725 // double-stranded RNA binding // inferred from electronic annotation /// NM_001033049 // GO:0004000 // adenosine deaminase activity // inferred from electronic annotation /// NM_001033049 // GO:0008270 // zinc ion binding // inferred from electronic annotation /// NM_001033049 // GO:0016787 // hydrolase activity // inferred from electronic annotation /// NM_001033049 /…	---	7.94146	8.83715	-0.895687
8135576	TES	NM_015641 // TES // testis derived transcript (3 LIM domains) // 7q31.2 // 26136 /// NM_152829 // TES // testis derived transcript (3 LIM domains) // 7q31.2 // 26136 /// AF245356 // TES // testis derived transcript (3 LIM domains) // 7q31.2 // 26136 /// ENST00000358204 // TES // testis derived transcript (3 LIM domains) // 7q31.2 // 26136 /// ENST00000257721 // TES // testis derived transcript (3…	---	---	NM_015641 // GO:0008270 // zinc ion binding // inferred from electronic annotation /// NM_015641 // GO:0046872 // metal ion binding // inferred from electronic annotation /// NM_152829 // GO:0008270 // zinc ion binding // inferred from electronic annotation /// NM_152829 // GO:0046872 // metal ion binding // inferred from electronic annotation /// AF245356 // GO:0008270 // zinc ion binding // inf…	---	8.6396	9.53401	-0.894407
8176026	FLNA	NM_001456 // FLNA // filamin A, alpha (actin binding protein 280) // Xq28 // 2316 /// NM_001110556 // FLNA // filamin A, alpha (actin binding protein 280) // Xq28 // 2316 /// AB191259 // FLNA // filamin A, alpha (actin binding protein 280) // Xq28 // 2316 /// ENST00000369850 // FLNA // filamin A, alpha (actin binding protein 280) // Xq28 // 2316 /// ENST00000369863 // FLNA // filamin A, alpha (ac…	NM_001456 // GO:0007195 // dopamine receptor, adenylate cyclase inhibiting pathway // inferred from mutant phenotype /// NM_001456 // GO:0031532 // actin cytoskeleton reorganization // inferred from direct assay /// NM_001456 // GO:0034394 // protein localization at cell surface // inferred from direct assay /// NM_001456 // GO:0042177 // negative regulation of protein catabolic process // inferr…	NM_001456 // GO:0005634 // nucleus // inferred from direct assay /// NM_001456 // GO:0005737 // cytoplasm // inferred from direct assay /// NM_001456 // GO:0005802 // trans-Golgi network // inferred from electronic annotation /// NM_001456 // GO:0005886 // plasma membrane // inferred from direct assay /// NM_001456 // GO:0015629 // actin cytoskeleton // inferred by curator /// NM_001110556 // GO:…	NM_001456 // GO:0001948 // glycoprotein binding // inferred from direct assay /// NM_001456 // GO:0001948 // glycoprotein binding // inferred from physical interaction /// NM_001456 // GO:0003779 // actin binding // inferred from electronic annotation /// NM_001456 // GO:0004871 // signal transducer activity // inferred from mutant phenotype /// NM_001456 // GO:0005080 // protein kinase C binding…	---	9.84516	10.7385	-0.893373
8112274	ELOVL7	NM_024930 // ELOVL7 // ELOVL family member 7, elongation of long chain fatty acids (yeast) // 5q12.1 // 79993 /// NM_001104558 // ELOVL7 // ELOVL family member 7, elongation of long chain fatty acids (yeast) // 5q12.1 // 79993 /// BC094792 // ELOVL7 // ELOVL family member 7, elongation of long chain fatty acids (yeast) // 5q12.1 // 79993 /// ENST00000296596 // ELOVL7 // ELOVL family member 7, elo…	NM_024930 // GO:0006633 // fatty acid biosynthetic process // inferred from electronic annotation /// NM_001104558 // GO:0006633 // fatty acid biosynthetic process // inferred from electronic annotation /// BC094792 // GO:0006633 // fatty acid biosynthetic process // inferred from electronic annotation /// ENST00000296596 // GO:0006633 // fatty acid biosynthetic process // inferred from electroni…	NM_024930 // GO:0005783 // endoplasmic reticulum // inferred from electronic annotation /// NM_024930 // GO:0005789 // endoplasmic reticulum membrane // inferred from electronic annotation /// NM_024930 // GO:0016020 // membrane // inferred from electronic annotation /// NM_024930 // GO:0016021 // integral to membrane // inferred from electronic annotation /// NM_001104558 // GO:0005783 // endopl…	---	---	10.2592	11.152	-0.892802
7988970	KIAA1370	NM_019600 // KIAA1370 // KIAA1370 // 15q21.2 // 56204 /// BC040548 // KIAA1370 // KIAA1370 // 15q21.2 // 56204 /// ENST00000261844 // KIAA1370 // KIAA1370 // 15q21.2 // 56204 /// ENST00000399202 // KIAA1370 // KIAA1370 // 15q21.2 // 56204	---	---	---	---	9.32268	10.2146	-0.891906
8089261	CBLB	NM_170662 // CBLB // Cas-Br-M (murine) ecotropic retroviral transforming sequence b // 3q13.11 // 868 /// BC032851 // CBLB // Cas-Br-M (murine) ecotropic retroviral transforming sequence b // 3q13.11 // 868 /// ENST00000264122 // CBLB // Cas-Br-M (murine) ecotropic retroviral transforming sequence b // 3q13.11 // 868 /// ENST00000394027 // CBLB // Cas-Br-M (murine) ecotropic retroviral transformi…	NM_170662 // GO:0006511 // ubiquitin-dependent protein catabolic process // inferred from electronic annotation /// NM_170662 // GO:0006607 // NLS-bearing substrate import into nucleus // traceable author statement /// NM_170662 // GO:0006955 // immune response // inferred from electronic annotation /// NM_170662 // GO:0007166 // cell surface receptor linked signal transduction // inferred from e…	NM_170662 // GO:0005634 // nucleus // inferred from electronic annotation /// NM_170662 // GO:0005737 // cytoplasm // inferred from electronic annotation /// BC032851 // GO:0005634 // nucleus // inferred from electronic annotation /// BC032851 // GO:0005737 // cytoplasm // inferred from electronic annotation /// ENST00000264122 // GO:0005634 // nucleus // inferred from electronic annotation /// E…	NM_170662 // GO:0004871 // signal transducer activity // inferred from electronic annotation /// NM_170662 // GO:0005509 // calcium ion binding // inferred from electronic annotation /// NM_170662 // GO:0005515 // protein binding // traceable author statement /// NM_170662 // GO:0008270 // zinc ion binding // traceable author statement /// NM_170662 // GO:0016874 // ligase activity // inferred fr…	---	7.98452	8.87366	-0.889136
8074853	ZNF280A	NM_080740 // ZNF280A // zinc finger protein 280A // 22q11.22 // 129025 /// BC053901 // ZNF280A // zinc finger protein 280A // 22q11.22 // 129025 /// ENST00000302097 // ZNF280A // zinc finger protein 280A // 22q11.22 // 129025	NM_080740 // GO:0006350 // transcription // inferred from electronic annotation /// NM_080740 // GO:0006355 // regulation of transcription, DNA-dependent // inferred from electronic annotation /// BC053901 // GO:0006350 // transcription // inferred from electronic annotation /// BC053901 // GO:0006355 // regulation of transcription, DNA-dependent // inferred from electronic annotation /// ENST000…	NM_080740 // GO:0005622 // intracellular // inferred from electronic annotation /// NM_080740 // GO:0005634 // nucleus // inferred from electronic annotation /// BC053901 // GO:0005622 // intracellular // inferred from electronic annotation /// BC053901 // GO:0005634 // nucleus // inferred from electronic annotation /// ENST00000302097 // GO:0005622 // intracellular // inferred from electronic an…	NM_080740 // GO:0003677 // DNA binding // inferred from electronic annotation /// NM_080740 // GO:0008270 // zinc ion binding // inferred from electronic annotation /// NM_080740 // GO:0046872 // metal ion binding // inferred from electronic annotation /// BC053901 // GO:0003677 // DNA binding // inferred from electronic annotation /// BC053901 // GO:0008270 // zinc ion binding // inferred from e…	---	4.35697	5.24422	-0.887254
8116921	EDN1	NM_001955 // EDN1 // endothelin 1 // 6p24.1 // 1906 /// BC009720 // EDN1 // endothelin 1 // 6p24.1 // 1906 /// ENST00000379375 // EDN1 // endothelin 1 // 6p24.1 // 1906	NM_001955 // GO:0001569 // patterning of blood vessels // inferred from electronic annotation /// NM_001955 // GO:0001666 // response to hypoxia // inferred from electronic annotation /// NM_001955 // GO:0001701 // in utero embryonic development // inferred from electronic annotation /// NM_001955 // GO:0003100 // regulation of systemic arterial blood pressure by endothelin // inferred from direc…	NM_001955 // GO:0005576 // extracellular region // inferred from electronic annotation /// NM_001955 // GO:0005615 // extracellular space // inferred from electronic annotation /// NM_001955 // GO:0005737 // cytoplasm // inferred from direct assay /// BC009720 // GO:0005576 // extracellular region // inferred from electronic annotation /// BC009720 // GO:0005615 // extracellular space // inferred…	NM_001955 // GO:0005179 // hormone activity // inferred from direct assay /// NM_001955 // GO:0031707 // endothelin A receptor binding // inferred from electronic annotation /// NM_001955 // GO:0031708 // endothelin B receptor binding // inferred from electronic annotation /// BC009720 // GO:0005179 // hormone activity // inferred from direct assay /// BC009720 // GO:0031707 // endothelin A recep…	NM_001955 // GenMAPP // Prostaglandin_synthesis_regulation /// BC009720 // GenMAPP // Prostaglandin_synthesis_regulation	7.48893	8.37609	-0.887162
8124040	ATXN1	NM_000332 // ATXN1 // ataxin 1 // 6p23 // 6310 /// NM_001128164 // ATXN1 // ataxin 1 // 6p23 // 6310 /// X79204 // ATXN1 // ataxin 1 // 6p23 // 6310 /// ENST00000244769 // ATXN1 // ataxin 1 // 6p23 // 6310 /// ENST00000379065 // ATXN1 // ataxin 1 // 6p23 // 6310 /// ENST00000405101 // ATXN1 // ataxin 1 // 6p23 // 6310	NM_000332 // GO:0006396 // RNA processing // non-traceable author statement /// NM_000332 // GO:0008219 // cell death // inferred from electronic annotation /// NM_000332 // GO:0016481 // negative regulation of transcription // inferred from direct assay /// NM_000332 // GO:0051168 // nuclear export // inferred from direct assay /// NM_001128164 // GO:0006396 // RNA processing // non-traceable au…	NM_000332 // GO:0005634 // nucleus // inferred from direct assay /// NM_000332 // GO:0005654 // nucleoplasm // inferred from direct assay /// NM_000332 // GO:0005737 // cytoplasm // inferred from direct assay /// NM_000332 // GO:0016363 // nuclear matrix // inferred from direct assay /// NM_000332 // GO:0042272 // nuclear RNA export factor complex // inferred from direct assay /// NM_000332 // GO…	NM_000332 // GO:0003723 // RNA binding // inferred from electronic annotation /// NM_000332 // GO:0008022 // protein C-terminus binding // inferred from physical interaction /// NM_000332 // GO:0008266 // poly(U) binding // inferred from direct assay /// NM_000332 // GO:0016564 // transcription repressor activity // inferred from direct assay /// NM_000332 // GO:0034046 // poly(rG) binding // inf…	---	7.95504	8.84147	-0.886431
8121429	FIG4	NM_014845 // FIG4 // FIG4 homolog (S. cerevisiae) // 6q21 // 9896 /// BC041338 // FIG4 // FIG4 homolog (S. cerevisiae) // 6q21 // 9896 /// ENST00000230124 // FIG4 // FIG4 homolog (S. cerevisiae) // 6q21 // 9896 /// ENST00000368944 // FIG4 // FIG4 homolog (S. cerevisiae) // 6q21 // 9896 /// ENST00000368941 // FIG4 // FIG4 homolog (S. cerevisiae) // 6q21 // 9896	---	---	NM_014845 // GO:0005515 // protein binding // inferred from physical interaction /// BC041338 // GO:0005515 // protein binding // inferred from physical interaction /// ENST00000230124 // GO:0005515 // protein binding // inferred from physical interaction /// ENST00000368944 // GO:0005515 // protein binding // inferred from physical interaction /// ENST00000368941 // GO:0005515 // protein binding…	---	7.91178	8.79783	-0.886051
8116831	LOC100130275	AK092393 // LOC100130275 // hypothetical protein LOC100130275 // 6p24.3 // 100130275	---	---	---	---	6.40905	7.29491	-0.885857
8171284	GPR143	NM_000273 // GPR143 // G protein-coupled receptor 143 // Xp22.3 // 4935 /// BC068977 // GPR143 // G protein-coupled receptor 143 // Xp22.3 // 4935 /// ENST00000380929 // GPR143 // G protein-coupled receptor 143 // Xp22.3 // 4935	NM_000273 // GO:0006726 // eye pigment biosynthetic process // traceable author statement /// NM_000273 // GO:0007165 // signal transduction // traceable author statement /// NM_000273 // GO:0007186 // G-protein coupled receptor protein signaling pathway // inferred from electronic annotation /// NM_000273 // GO:0007601 // visual perception // traceable author statement /// BC068977 // GO:0006726…	NM_000273 // GO:0005624 // membrane fraction // traceable author statement /// NM_000273 // GO:0005737 // cytoplasm // traceable author statement /// NM_000273 // GO:0016020 // membrane // traceable author statement /// NM_000273 // GO:0016021 // integral to membrane // traceable author statement /// NM_000273 // GO:0033162 // melanosome membrane // inferred from electronic annotation /// BC06897…	NM_000273 // GO:0004872 // receptor activity // inferred from electronic annotation /// NM_000273 // GO:0004930 // G-protein coupled receptor activity // traceable author statement /// BC068977 // GO:0004872 // receptor activity // inferred from electronic annotation /// BC068977 // GO:0004930 // G-protein coupled receptor activity // traceable author statement /// ENST00000380929 // GO:0004872 /…	NM_000273 // GenMAPP // GPCRDB_Other /// BC068977 // GenMAPP // GPCRDB_Other	6.19743	7.08209	-0.884663
7985695	AKAP13	NM_006738 // AKAP13 // A kinase (PRKA) anchor protein 13 // 15q24-q25 // 11214 /// NM_007200 // AKAP13 // A kinase (PRKA) anchor protein 13 // 15q24-q25 // 11214 /// NM_144767 // AKAP13 // A kinase (PRKA) anchor protein 13 // 15q24-q25 // 11214 /// AB055890 // AKAP13 // A kinase (PRKA) anchor protein 13 // 15q24-q25 // 11214 /// ENST00000394518 // AKAP13 // A kinase (PRKA) anchor protein 13 // 15…	NM_006738 // GO:0007242 // intracellular signaling cascade // inferred from electronic annotation /// NM_006738 // GO:0008150 // biological_process // no biological data available /// NM_006738 // GO:0035023 // regulation of Rho protein signal transduction // inferred from electronic annotation /// NM_007200 // GO:0007242 // intracellular signaling cascade // inferred from electronic annotation /…	NM_006738 // GO:0005575 // cellular_component // no biological data available /// NM_006738 // GO:0005622 // intracellular // inferred from electronic annotation /// NM_006738 // GO:0005624 // membrane fraction // traceable author statement /// NM_006738 // GO:0005634 // nucleus // inferred from electronic annotation /// NM_006738 // GO:0005737 // cytoplasm // inferred from electronic annotation …	NM_006738 // GO:0004691 // cAMP-dependent protein kinase activity // non-traceable author statement /// NM_006738 // GO:0004871 // signal transducer activity // traceable author statement /// NM_006738 // GO:0005085 // guanyl-nucleotide exchange factor activity // inferred from electronic annotation /// NM_006738 // GO:0005089 // Rho guanyl-nucleotide exchange factor activity // inferred from ele…	---	7.90683	8.79032	-0.8835
7927095	C20orf69	BC118988 // C20orf69 // chromosome 20 open reading frame 69 // --- // 140849 /// ENST00000279067 // C20orf69 // chromosome 20 open reading frame 69 // --- // 140849	BC118988 // GO:0007049 // cell cycle // inferred from electronic annotation /// ENST00000279067 // GO:0007049 // cell cycle // inferred from electronic annotation	---	BC118988 // GO:0005525 // GTP binding // inferred from electronic annotation /// ENST00000279067 // GO:0005525 // GTP binding // inferred from electronic annotation	---	6.96466	7.84658	-0.881921
7999884		---	---	---	---	---	5.94973	6.82988	-0.880153
7923991	PLXNA2	NM_025179 // PLXNA2 // plexin A2 // 1q32.2 // 5362 /// BC132676 // PLXNA2 // plexin A2 // 1q32.2 // 5362 /// ENST00000321063 // PLXNA2 // plexin A2 // 1q32.2 // 5362 /// ENST00000367033 // PLXNA2 // plexin A2 // 1q32.2 // 5362	NM_025179 // GO:0007165 // signal transduction // inferred from electronic annotation /// NM_025179 // GO:0007275 // multicellular organismal development // inferred from electronic annotation /// BC132676 // GO:0007165 // signal transduction // inferred from electronic annotation /// BC132676 // GO:0007275 // multicellular organismal development // inferred from electronic annotation /// ENST000…	NM_025179 // GO:0005622 // intracellular // inferred from electronic annotation /// NM_025179 // GO:0016020 // membrane // inferred from electronic annotation /// NM_025179 // GO:0016021 // integral to membrane // inferred from electronic annotation /// BC132676 // GO:0005622 // intracellular // inferred from electronic annotation /// BC132676 // GO:0016020 // membrane // inferred from electronic…	NM_025179 // GO:0004872 // receptor activity // inferred from electronic annotation /// BC132676 // GO:0004872 // receptor activity // inferred from electronic annotation /// ENST00000321063 // GO:0004872 // receptor activity // inferred from electronic annotation /// ENST00000367033 // GO:0004872 // receptor activity // inferred from electronic annotation	---	5.54497	6.42429	-0.879312
8005765	WSB1	NM_015626 // WSB1 // WD repeat and SOCS box-containing 1 // 17q11.1 // 26118 /// NM_134265 // WSB1 // WD repeat and SOCS box-containing 1 // 17q11.1 // 26118 /// BC048007 // WSB1 // WD repeat and SOCS box-containing 1 // 17q11.1 // 26118 /// ENST00000262394 // WSB1 // WD repeat and SOCS box-containing 1 // 17q11.1 // 26118 /// ENST00000348811 // WSB1 // WD repeat and SOCS box-containing 1 // 17q1…	NM_015626 // GO:0006511 // ubiquitin-dependent protein catabolic process // inferred from electronic annotation /// NM_015626 // GO:0007242 // intracellular signaling cascade // inferred from electronic annotation /// NM_015626 // GO:0008150 // biological_process // no biological data available /// NM_134265 // GO:0006511 // ubiquitin-dependent protein catabolic process // inferred from electroni…	NM_015626 // GO:0005575 // cellular_component // no biological data available /// NM_015626 // GO:0005622 // intracellular // inferred from direct assay /// NM_015626 // GO:0005739 // mitochondrion // inferred from direct assay /// NM_134265 // GO:0005575 // cellular_component // no biological data available /// NM_134265 // GO:0005622 // intracellular // inferred from direct assay /// NM_134265 …	NM_015626 // GO:0003674 // molecular_function // no biological data available /// NM_015626 // GO:0005515 // protein binding // inferred from physical interaction /// NM_134265 // GO:0003674 // molecular_function // no biological data available /// NM_134265 // GO:0005515 // protein binding // inferred from physical interaction /// BC048007 // GO:0003674 // molecular_function // no biological dat…	---	8.98774	9.86568	-0.877937
7915846	MKNK1	NM_003684 // MKNK1 // MAP kinase interacting serine/threonine kinase 1 // 1p33 // 8569 /// NM_001135553 // MKNK1 // MAP kinase interacting serine/threonine kinase 1 // 1p33 // 8569 /// NR_024176 // MKNK1 // MAP kinase interacting serine/threonine kinase 1 // 1p33 // 8569 /// NM_198973 // MKNK1 // MAP kinase interacting serine/threonine kinase 1 // 1p33 // 8569 /// NR_024174 // MKNK1 // MAP kinase…	NM_003684 // GO:0006417 // regulation of translation // inferred from electronic annotation /// NM_003684 // GO:0006468 // protein amino acid phosphorylation // inferred from direct assay /// NM_003684 // GO:0006468 // protein amino acid phosphorylation // inferred from electronic annotation /// NM_003684 // GO:0006950 // response to stress // inferred from electronic annotation /// NM_003684 // …	NM_003684 // GO:0005634 // nucleus // inferred from electronic annotation /// NM_003684 // GO:0005737 // cytoplasm // inferred from electronic annotation /// NM_001135553 // GO:0005634 // nucleus // inferred from electronic annotation /// NM_001135553 // GO:0005737 // cytoplasm // inferred from electronic annotation /// NR_024176 // GO:0005634 // nucleus // inferred from electronic annotation ///…	NM_003684 // GO:0000166 // nucleotide binding // inferred from electronic annotation /// NM_003684 // GO:0004674 // protein serine/threonine kinase activity // inferred from direct assay /// NM_003684 // GO:0004674 // protein serine/threonine kinase activity // inferred from electronic annotation /// NM_003684 // GO:0005515 // protein binding // inferred from physical interaction /// NM_003684 //…	---	9.51726	10.3951	-0.877834
8153819	CYHR1	NM_138496 // CYHR1 // cysteine/histidine-rich 1 // 8q24.3 // 50626 /// AK160381 // CYHR1 // cysteine/histidine-rich 1 // 8q24.3 // 50626 /// ENST00000292543 // LOC100132129 // hypothetical protein LOC100132129 // 8q24.3 // 100132129	---	NM_138496 // GO:0005737 // cytoplasm // inferred from electronic annotation /// AK160381 // GO:0005737 // cytoplasm // inferred from electronic annotation	NM_138496 // GO:0008270 // zinc ion binding // inferred from electronic annotation /// NM_138496 // GO:0046872 // metal ion binding // inferred from electronic annotation /// AK160381 // GO:0008270 // zinc ion binding // inferred from electronic annotation /// AK160381 // GO:0046872 // metal ion binding // inferred from electronic annotation /// ENST00000292543 // GO:0005515 // protein binding //…	---	7.86482	8.74028	-0.875456
8117382	HIST1H2BD	NM_021063 // HIST1H2BD // histone cluster 1, H2bd // 6p21.3 // 3017 /// NM_138720 // HIST1H2BD // histone cluster 1, H2bd // 6p21.3 // 3017 /// BC002842 // HIST1H2BD // histone cluster 1, H2bd // 6p21.3 // 3017 /// ENST00000377777 // HIST1H2BD // histone cluster 1, H2bd // 6p21.3 // 3017 /// ENST00000289316 // HIST1H2BD // histone cluster 1, H2bd // 6p21.3 // 3017	NM_021063 // GO:0006334 // nucleosome assembly // inferred from electronic annotation /// NM_138720 // GO:0006334 // nucleosome assembly // inferred from electronic annotation /// BC002842 // GO:0006334 // nucleosome assembly // inferred from electronic annotation /// ENST00000377777 // GO:0006334 // nucleosome assembly // inferred from electronic annotation /// ENST00000289316 // GO:0006334 // n…	NM_021063 // GO:0000786 // nucleosome // inferred from electronic annotation /// NM_021063 // GO:0005634 // nucleus // inferred from electronic annotation /// NM_021063 // GO:0005694 // chromosome // inferred from electronic annotation /// NM_138720 // GO:0000786 // nucleosome // inferred from electronic annotation /// NM_138720 // GO:0005634 // nucleus // inferred from electronic annotation /// …	NM_021063 // GO:0003677 // DNA binding // inferred from electronic annotation /// NM_138720 // GO:0003677 // DNA binding // inferred from electronic annotation /// BC002842 // GO:0003677 // DNA binding // inferred from electronic annotation /// ENST00000377777 // GO:0003677 // DNA binding // inferred from electronic annotation /// ENST00000289316 // GO:0003677 // DNA binding // inferred from elec…	---	9.40839	10.2815	-0.873077
7979158	TXNDC16	NM_020784 // TXNDC16 // thioredoxin domain containing 16 // 14q22.1 // 57544 /// BC142650 // TXNDC16 // thioredoxin domain containing 16 // 14q22.1 // 57544 /// ENST00000281741 // TXNDC16 // thioredoxin domain containing 16 // 14q22.1 // 57544	NM_020784 // GO:0045454 // cell redox homeostasis // inferred from electronic annotation /// BC142650 // GO:0045454 // cell redox homeostasis // inferred from electronic annotation /// ENST00000281741 // GO:0045454 // cell redox homeostasis // inferred from electronic annotation	NM_020784 // GO:0005576 // extracellular region // inferred from electronic annotation /// NM_020784 // GO:0005739 // mitochondrion // inferred from direct assay /// BC142650 // GO:0005576 // extracellular region // inferred from electronic annotation /// BC142650 // GO:0005739 // mitochondrion // inferred from direct assay /// ENST00000281741 // GO:0005576 // extracellular region // inferred fro…	---	---	6.85071	7.72307	-0.872367
8065948	FER1L4	NR_024377 // FER1L4 // fer-1-like 4 (C. elegans) // 20q11.22 // 80307 /// AY461812 // FER1L4 // fer-1-like 4 (C. elegans) // 20q11.22 // 80307	---	---	---	---	7.29018	8.16249	-0.872312
7921344	ELL2	BC028412 // ELL2 // elongation factor, RNA polymerase II, 2 // 5q15 // 22936	BC028412 // GO:0006350 // transcription // inferred from electronic annotation /// BC028412 // GO:0006355 // regulation of transcription, DNA-dependent // inferred from electronic annotation /// BC028412 // GO:0006368 // RNA elongation from RNA polymerase II promoter // traceable author statement	BC028412 // GO:0005634 // nucleus // inferred from electronic annotation /// BC028412 // GO:0008023 // transcription elongation factor complex // traceable author statement	BC028412 // GO:0003702 // RNA polymerase II transcription factor activity // traceable author statement	---	6.98069	7.85091	-0.87022
8131339	FSCN1	NM_003088 // FSCN1 // fascin homolog 1, actin-bundling protein (Strongylocentrotus purpuratus) // 7p22 // 6624 /// U03057 // FSCN1 // fascin homolog 1, actin-bundling protein (Strongylocentrotus purpuratus) // 7p22 // 6624 /// ENST00000382361 // FSCN1 // fascin homolog 1, actin-bundling protein (Strongylocentrotus purpuratus) // 7p22 // 6624 /// ENST00000405801 // FSCN1 // fascin homolog 1, actin…	NM_003088 // GO:0008283 // cell proliferation // traceable author statement /// NM_003088 // GO:0030036 // actin cytoskeleton organization // traceable author statement /// NM_003088 // GO:0051017 // actin filament bundle formation // traceable author statement /// U03057 // GO:0008283 // cell proliferation // traceable author statement /// U03057 // GO:0030036 // actin cytoskeleton organization …	NM_003088 // GO:0005737 // cytoplasm // inferred from direct assay /// NM_003088 // GO:0005886 // plasma membrane // inferred from direct assay /// NM_003088 // GO:0015629 // actin cytoskeleton // traceable author statement /// NM_003088 // GO:0030175 // filopodium // inferred from electronic annotation /// U03057 // GO:0005737 // cytoplasm // inferred from direct assay /// U03057 // GO:0005886 /…	NM_003088 // GO:0030674 // protein binding, bridging // inferred from electronic annotation /// NM_003088 // GO:0051015 // actin filament binding // inferred from electronic annotation /// U03057 // GO:0030674 // protein binding, bridging // inferred from electronic annotation /// U03057 // GO:0051015 // actin filament binding // inferred from electronic annotation /// ENST00000382361 // GO:00306…	---	8.59242	9.46184	-0.869425
8027604	KIAA0355	NM_014686 // KIAA0355 // KIAA0355 // 19q13.11 // 9710 /// BC104761 // KIAA0355 // KIAA0355 // 19q13.11 // 9710 /// ENST00000299505 // KIAA0355 // KIAA0355 // 19q13.11 // 9710	---	---	---	---	6.57704	7.446	-0.868964
8101489	FAM175A	NM_139076 // FAM175A // family with sequence similarity 175, member A // 4q21.21-q21.23 // 84142 /// BC039573 // FAM175A // family with sequence similarity 175, member A // 4q21.21-q21.23 // 84142 /// ENST00000295493 // FAM175A // family with sequence similarity 175, member A // 4q21.21-q21.23 // 84142 /// ENST00000321945 // FAM175A // family with sequence similarity 175, member A // 4q21.21-q21.…	---	---	NM_139076 // GO:0005515 // protein binding // inferred from physical interaction /// BC039573 // GO:0005515 // protein binding // inferred from physical interaction /// ENST00000295493 // GO:0005515 // protein binding // inferred from physical interaction /// ENST00000321945 // GO:0005515 // protein binding // inferred from physical interaction /// ENST00000399368 // GO:0005515 // protein binding…	---	6.03299	6.90151	-0.868517
7946742	CYP2R1	NM_024514 // CYP2R1 // cytochrome P450, family 2, subfamily R, polypeptide 1 // 11p15.2 // 120227 /// AY323817 // CYP2R1 // cytochrome P450, family 2, subfamily R, polypeptide 1 // 11p15.2 // 120227 /// ENST00000334636 // CYP2R1 // cytochrome P450, family 2, subfamily R, polypeptide 1 // 11p15.2 // 120227	NM_024514 // GO:0042359 // vitamin D metabolic process // inferred from electronic annotation /// NM_024514 // GO:0055114 // oxidation reduction // inferred from electronic annotation /// AY323817 // GO:0042359 // vitamin D metabolic process // inferred from electronic annotation /// AY323817 // GO:0055114 // oxidation reduction // inferred from electronic annotation /// ENST00000334636 // GO:004…	NM_024514 // GO:0005783 // endoplasmic reticulum // inferred from electronic annotation /// NM_024514 // GO:0005789 // endoplasmic reticulum membrane // inferred from electronic annotation /// NM_024514 // GO:0005792 // microsome // inferred from electronic annotation /// NM_024514 // GO:0016020 // membrane // inferred from electronic annotation /// AY323817 // GO:0005783 // endoplasmic reticulum…	NM_024514 // GO:0004497 // monooxygenase activity // inferred from electronic annotation /// NM_024514 // GO:0005506 // iron ion binding // inferred from electronic annotation /// NM_024514 // GO:0009055 // electron carrier activity // inferred from electronic annotation /// NM_024514 // GO:0020037 // heme binding // inferred from electronic annotation /// NM_024514 // GO:0030343 // vitamin D3 25…	---	8.91778	9.78602	-0.868237
7980271	NEK9	NM_033116 // NEK9 // NIMA (never in mitosis gene a)- related kinase 9 // 14q24.3 // 91754 /// AB082526 // NEK9 // NIMA (never in mitosis gene a)- related kinase 9 // 14q24.3 // 91754 /// ENST00000238616 // NEK9 // NIMA (never in mitosis gene a)- related kinase 9 // 14q24.3 // 91754	NM_033116 // GO:0006468 // protein amino acid phosphorylation // inferred from electronic annotation /// NM_033116 // GO:0007049 // cell cycle // inferred from electronic annotation /// NM_033116 // GO:0007067 // mitosis // inferred from electronic annotation /// NM_033116 // GO:0051301 // cell division // inferred from electronic annotation /// AB082526 // GO:0006468 // protein amino acid phosph…	NM_033116 // GO:0005634 // nucleus // inferred from electronic annotation /// NM_033116 // GO:0005737 // cytoplasm // inferred from electronic annotation /// NM_033116 // GO:0005739 // mitochondrion // inferred from direct assay /// AB082526 // GO:0005634 // nucleus // inferred from electronic annotation /// AB082526 // GO:0005737 // cytoplasm // inferred from electronic annotation /// AB082526 /…	NM_033116 // GO:0000166 // nucleotide binding // inferred from electronic annotation /// NM_033116 // GO:0000287 // magnesium ion binding // inferred from electronic annotation /// NM_033116 // GO:0004674 // protein serine/threonine kinase activity // inferred from electronic annotation /// NM_033116 // GO:0005515 // protein binding // inferred from physical interaction /// NM_033116 // GO:000552…	---	5.86628	6.73396	-0.86768
8143629	OR2A9P	NR_002157 // OR2A9P // olfactory receptor, family 2, subfamily A, member 9 pseudogene // 7q35 // 441295 /// NR_002158 // OR2A20P // olfactory receptor, family 2, subfamily A, member 20 pseudogene // 7q35 // 401428 /// NR_002158 // OR2A20P // olfactory receptor, family 2, subfamily A, member 20 pseudogene // 7q35 // 401428 /// NR_002158 // OR2A20P // olfactory receptor, family 2, subfamily A, memb…	ENST00000307048 // GO:0007165 // signal transduction // inferred from electronic annotation /// ENST00000307048 // GO:0007186 // G-protein coupled receptor protein signaling pathway // inferred from electronic annotation /// ENST00000307048 // GO:0007608 // sensory perception of smell // inferred from electronic annotation /// ENST00000307048 // GO:0050896 // response to stimulus // inferred from…	ENST00000307048 // GO:0005886 // plasma membrane // inferred from electronic annotation /// ENST00000307048 // GO:0016021 // integral to membrane // inferred from electronic annotation /// ENST00000307048 // GO:0005886 // plasma membrane // inferred from electronic annotation /// ENST00000307048 // GO:0016021 // integral to membrane // inferred from electronic annotation	ENST00000307048 // GO:0004872 // receptor activity // inferred from electronic annotation /// ENST00000307048 // GO:0004984 // olfactory receptor activity // inferred from electronic annotation /// ENST00000307048 // GO:0004872 // receptor activity // inferred from electronic annotation /// ENST00000307048 // GO:0004984 // olfactory receptor activity // inferred from electronic annotation	NR_002157 // GenMAPP // GPCRDB_Other /// NR_002158 // GenMAPP // GPCRDB_Other /// NR_002158 // GenMAPP // GPCRDB_Other /// NR_002158 // GenMAPP // GPCRDB_Other /// NR_002158 // GenMAPP // GPCRDB_Other	7.25418	8.12144	-0.867261
8021181	SCARNA17	NR_003003 // SCARNA17 // small Cajal body-specific RNA 17 // 18q21.1 // 677769	---	---	---	---	8.468	9.33471	-0.866707
8132523	UBE2D4	NM_015983 // UBE2D4 // ubiquitin-conjugating enzyme E2D 4 (putative) // 7p13 // 51619 /// BC004104 // UBE2D4 // ubiquitin-conjugating enzyme E2D 4 (putative) // 7p13 // 51619 /// ENST00000222402 // UBE2D4 // ubiquitin-conjugating enzyme E2D 4 (putative) // 7p13 // 51619	NM_015983 // GO:0006511 // ubiquitin-dependent protein catabolic process // inferred from electronic annotation /// NM_015983 // GO:0043687 // post-translational protein modification // inferred from electronic annotation /// NM_015983 // GO:0051246 // regulation of protein metabolic process // inferred from electronic annotation /// BC004104 // GO:0006511 // ubiquitin-dependent protein catabolic…	---	NM_015983 // GO:0004842 // ubiquitin-protein ligase activity // inferred from electronic annotation /// NM_015983 // GO:0005515 // protein binding // inferred from physical interaction /// NM_015983 // GO:0016874 // ligase activity // inferred from electronic annotation /// BC004104 // GO:0004842 // ubiquitin-protein ligase activity // inferred from electronic annotation /// BC004104 // GO:000551…	---	7.0725	7.93851	-0.866009
7975136	FUT8	NM_178155 // FUT8 // fucosyltransferase 8 (alpha (1,6) fucosyltransferase) // 14q24.3 // 2530 /// NM_178154 // FUT8 // fucosyltransferase 8 (alpha (1,6) fucosyltransferase) // 14q24.3 // 2530 /// NM_178156 // FUT8 // fucosyltransferase 8 (alpha (1,6) fucosyltransferase) // 14q24.3 // 2530 /// NM_004480 // FUT8 // fucosyltransferase 8 (alpha (1,6) fucosyltransferase) // 14q24.3 // 2530 /// NM_1781…	NM_178155 // GO:0001701 // in utero embryonic development // non-traceable author statement /// NM_178155 // GO:0006491 // N-glycan processing // traceable author statement /// NM_178155 // GO:0007179 // transforming growth factor beta receptor signaling pathway // inferred from electronic annotation /// NM_178155 // GO:0007229 // integrin-mediated signaling pathway // inferred from electronic an…	NM_178155 // GO:0005794 // Golgi apparatus // non-traceable author statement /// NM_178155 // GO:0016020 // membrane // inferred from electronic annotation /// NM_178155 // GO:0016021 // integral to membrane // inferred from electronic annotation /// NM_178155 // GO:0032580 // Golgi cisterna membrane // inferred from electronic annotation /// NM_178154 // GO:0005794 // Golgi apparatus // non-trac…	NM_178155 // GO:0008424 // glycoprotein 6-alpha-L-fucosyltransferase activity // traceable author statement /// NM_178155 // GO:0016757 // transferase activity, transferring glycosyl groups // inferred from electronic annotation /// NM_178155 // GO:0017124 // SH3 domain binding // inferred from electronic annotation /// NM_178155 // GO:0046921 // alpha(1,6)-fucosyltransferase activity // inferred…	---	10.0887	10.9545	-0.865748
7998835		---	---	---	---	---	8.21096	9.07645	-0.865489
7960654	ING4	NM_016162 // ING4 // inhibitor of growth family, member 4 // 12p13.31 // 51147 /// NM_001127583 // ING4 // inhibitor of growth family, member 4 // 12p13.31 // 51147 /// NM_001127584 // ING4 // inhibitor of growth family, member 4 // 12p13.31 // 51147 /// NM_001127582 // ING4 // inhibitor of growth family, member 4 // 12p13.31 // 51147 /// NM_001127585 // ING4 // inhibitor of growth family, member…	NM_016162 // GO:0006473 // protein amino acid acetylation // inferred from direct assay /// NM_016162 // GO:0006915 // apoptosis // inferred from direct assay /// NM_016162 // GO:0007050 // cell cycle arrest // inferred from direct assay /// NM_016162 // GO:0008285 // negative regulation of cell proliferation // inferred from direct assay /// NM_016162 // GO:0045786 // negative regulation of cell…	NM_016162 // GO:0005634 // nucleus // inferred from direct assay /// NM_001127583 // GO:0005634 // nucleus // inferred from direct assay /// NM_001127584 // GO:0005634 // nucleus // inferred from direct assay /// NM_001127582 // GO:0005634 // nucleus // inferred from direct assay /// NM_001127585 // GO:0005634 // nucleus // inferred from direct assay /// NM_001127586 // GO:0005634 // nucleus // i…	NM_016162 // GO:0005515 // protein binding // inferred from electronic annotation /// NM_016162 // GO:0005515 // protein binding // inferred from physical interaction /// NM_016162 // GO:0008270 // zinc ion binding // inferred from electronic annotation /// NM_016162 // GO:0046872 // metal ion binding // inferred from electronic annotation /// NM_001127583 // GO:0005515 // protein binding // infe…	---	7.92355	8.78692	-0.863374
8111430	AMACR	NM_014324 // AMACR // alpha-methylacyl-CoA racemase // 5p13 // 23600 /// NM_203382 // AMACR // alpha-methylacyl-CoA racemase // 5p13 // 23600 /// AK022765 // AMACR // alpha-methylacyl-CoA racemase // 5p13 // 23600 /// ENST00000335606 // AMACR // alpha-methylacyl-CoA racemase // 5p13 // 23600 /// ENST00000382072 // AMACR // alpha-methylacyl-CoA racemase // 5p13 // 23600 /// ENST00000382085 // AMAC…	NM_014324 // GO:0008152 // metabolic process // inferred from electronic annotation /// NM_203382 // GO:0008152 // metabolic process // inferred from electronic annotation /// AK022765 // GO:0008152 // metabolic process // inferred from electronic annotation /// ENST00000335606 // GO:0008152 // metabolic process // inferred from electronic annotation /// ENST00000382072 // GO:0008152 // metabolic…	NM_014324 // GO:0005739 // mitochondrion // traceable author statement /// NM_014324 // GO:0005777 // peroxisome // traceable author statement /// NM_203382 // GO:0005739 // mitochondrion // traceable author statement /// NM_203382 // GO:0005777 // peroxisome // traceable author statement /// AK022765 // GO:0005739 // mitochondrion // traceable author statement /// AK022765 // GO:0005777 // perox…	NM_014324 // GO:0003824 // catalytic activity // inferred from electronic annotation /// NM_014324 // GO:0008111 // alpha-methylacyl-CoA racemase activity // inferred from electronic annotation /// NM_014324 // GO:0016491 // oxidoreductase activity // inferred from electronic annotation /// NM_014324 // GO:0016853 // isomerase activity // inferred from electronic annotation /// NM_203382 // GO:00…	---	7.55606	8.41928	-0.863222
8135943		---	---	---	---	---	4.62735	5.48956	-0.862214
7965060	BBS10	NM_024685 // BBS10 // Bardet-Biedl syndrome 10 // 12q21.2 // 79738 /// BC026355 // BBS10 // Bardet-Biedl syndrome 10 // 12q21.2 // 79738 /// ENST00000393262 // BBS10 // Bardet-Biedl syndrome 10 // 12q21.2 // 79738 /// ENST00000313898 // BBS10 // Bardet-Biedl syndrome 10 // 12q21.2 // 79738	NM_024685 // GO:0001895 // retina homeostasis // inferred from mutant phenotype /// NM_024685 // GO:0035058 // sensory cilium assembly // inferred from mutant phenotype /// NM_024685 // GO:0044267 // cellular protein metabolic process // inferred from electronic annotation /// NM_024685 // GO:0045494 // photoreceptor cell maintenance // inferred from mutant phenotype /// NM_024685 // GO:0050896 /…	---	NM_024685 // GO:0000166 // nucleotide binding // inferred from electronic annotation /// NM_024685 // GO:0005515 // protein binding // inferred from electronic annotation /// NM_024685 // GO:0005524 // ATP binding // inferred from electronic annotation /// BC026355 // GO:0000166 // nucleotide binding // inferred from electronic annotation /// BC026355 // GO:0005515 // protein binding // inferred …	---	7.33068	8.19241	-0.861735
8139935	TYW1B	BC068520 // TYW1B // tRNA-yW synthesizing protein 1 homolog B (non-protein coding) // 7q11.23 // 441250 /// ENST00000389196 // TYW1B // tRNA-yW synthesizing protein 1 homolog B (non-protein coding) // 7q11.23 // 441250 /// ENST00000398639 // TYW1B // tRNA-yW synthesizing protein 1 homolog B (non-protein coding) // 7q11.23 // 441250	BC068520 // GO:0008033 // tRNA processing // inferred from electronic annotation /// ENST00000389196 // GO:0008033 // tRNA processing // inferred from electronic annotation /// ENST00000398639 // GO:0008033 // tRNA processing // inferred from electronic annotation	---	BC068520 // GO:0005506 // iron ion binding // inferred from electronic annotation /// BC068520 // GO:0009055 // electron carrier activity // inferred from electronic annotation /// BC068520 // GO:0010181 // FMN binding // inferred from electronic annotation /// BC068520 // GO:0016491 // oxidoreductase activity // inferred from electronic annotation /// BC068520 // GO:0046872 // metal ion binding …	---	6.63241	7.49366	-0.861246
7961291	TAS2R44	NM_176885 // TAS2R44 // taste receptor, type 2, member 44 // 12p13.2 // 259290 /// BC117421 // TAS2R44 // taste receptor, type 2, member 44 // 12p13.2 // 259290	NM_176885 // GO:0007165 // signal transduction // inferred from electronic annotation /// NM_176885 // GO:0007186 // G-protein coupled receptor protein signaling pathway // inferred from electronic annotation /// NM_176885 // GO:0050896 // response to stimulus // inferred from electronic annotation /// NM_176885 // GO:0050909 // sensory perception of taste // inferred from electronic annotation /…	NM_176885 // GO:0016020 // membrane // inferred from electronic annotation /// NM_176885 // GO:0016021 // integral to membrane // inferred from electronic annotation /// BC117421 // GO:0016020 // membrane // inferred from electronic annotation /// BC117421 // GO:0016021 // integral to membrane // inferred from electronic annotation	NM_176885 // GO:0004872 // receptor activity // inferred from electronic annotation /// NM_176885 // GO:0004930 // G-protein coupled receptor activity // inferred from electronic annotation /// BC117421 // GO:0004872 // receptor activity // inferred from electronic annotation /// BC117421 // GO:0004930 // G-protein coupled receptor activity // inferred from electronic annotation	---	5.32543	6.18562	-0.860182
8055465	CXCR4	NM_001008540 // CXCR4 // chemokine (C-X-C motif) receptor 4 // 2q21 // 7852 /// NM_003467 // CXCR4 // chemokine (C-X-C motif) receptor 4 // 2q21 // 7852 /// AF147204 // CXCR4 // chemokine (C-X-C motif) receptor 4 // 2q21 // 7852 /// ENST00000241393 // CXCR4 // chemokine (C-X-C motif) receptor 4 // 2q21 // 7852	NM_001008540 // GO:0000187 // activation of MAPK activity // traceable author statement /// NM_001008540 // GO:0001569 // patterning of blood vessels // inferred from electronic annotation /// NM_001008540 // GO:0001666 // response to hypoxia // inferred from expression pattern /// NM_001008540 // GO:0001667 // ameboidal cell migration // inferred from electronic annotation /// NM_001008540 // GO…	NM_001008540 // GO:0005737 // cytoplasm // traceable author statement /// NM_001008540 // GO:0005886 // plasma membrane // traceable author statement /// NM_001008540 // GO:0005887 // integral to plasma membrane // traceable author statement /// NM_001008540 // GO:0030426 // growth cone // inferred from electronic annotation /// NM_001008540 // GO:0031252 // cell leading edge // inferred from dir…	NM_001008540 // GO:0003779 // actin binding // inferred from direct assay /// NM_001008540 // GO:0004930 // G-protein coupled receptor activity // traceable author statement /// NM_001008540 // GO:0005515 // protein binding // inferred from physical interaction /// NM_001008540 // GO:0015026 // coreceptor activity // traceable author statement /// NM_001008540 // GO:0016493 // C-C chemokine recep…	---	6.55309	7.41327	-0.860173
8132860	EGFR	NM_005228 // EGFR // epidermal growth factor receptor (erythroblastic leukemia viral (v-erb-b) oncogene homolog, avian) // 7p12 // 1956 /// NM_201284 // EGFR // epidermal growth factor receptor (erythroblastic leukemia viral (v-erb-b) oncogene homolog, avian) // 7p12 // 1956 /// NM_201282 // EGFR // epidermal growth factor receptor (erythroblastic leukemia viral (v-erb-b) oncogene homolog, avian)…	NM_005228 // GO:0001503 // ossification // non-traceable author statement /// NM_005228 // GO:0006950 // response to stress // non-traceable author statement /// NM_005228 // GO:0007166 // cell surface receptor linked signal transduction // inferred from direct assay /// NM_005228 // GO:0007173 // epidermal growth factor receptor signaling pathway // inferred from direct assay /// NM_005228 // GO…	NM_005228 // GO:0005576 // extracellular region // inferred from electronic annotation /// NM_005228 // GO:0005615 // extracellular space // non-traceable author statement /// NM_005228 // GO:0005622 // intracellular // inferred from electronic annotation /// NM_005228 // GO:0005634 // nucleus // inferred from direct assay /// NM_005228 // GO:0005737 // cytoplasm // inferred from direct assay ///…	NM_005228 // GO:0000166 // nucleotide binding // inferred from electronic annotation /// NM_005228 // GO:0003690 // double-stranded DNA binding // non-traceable author statement /// NM_005228 // GO:0004710 // MAP/ERK kinase kinase activity // non-traceable author statement /// NM_005228 // GO:0004888 // transmembrane receptor activity // inferred from direct assay /// NM_005228 // GO:0005006 // e…	---	5.58064	6.43963	-0.858987
8117408	HIST1H2AE	NM_021052 // HIST1H2AE // histone cluster 1, H2ae // 6p22.2-p21.1 // 3012 /// BC093836 // HIST1H2AE // histone cluster 1, H2ae // 6p22.2-p21.1 // 3012 /// ENST00000303910 // HIST1H2AE // histone cluster 1, H2ae // 6p22.2-p21.1 // 3012 /// ENST00000303910 // HIST1H2AB // histone cluster 1, H2ab // 6p21.3 // 8335	ENST00000303910 // GO:0006334 // nucleosome assembly // non-traceable author statement	ENST00000303910 // GO:0000786 // nucleosome // non-traceable author statement /// ENST00000303910 // GO:0005634 // nucleus // inferred from electronic annotation /// ENST00000303910 // GO:0005694 // chromosome // inferred from electronic annotation	ENST00000303910 // GO:0003677 // DNA binding // non-traceable author statement	---	6.90918	7.76811	-0.858935
[truncated: 17,002 more rows]
