# Supplementary material for: Inhibition of BMK1 pathway suppresses cancer stem cells through BNIP3 and BNIP3L
Source: Oncotarget. 2015 Sep 29;6(32):33279–89. doi: 10.18632/oncotarget.5337 (PMC4741765; doi:10.18632/oncotarget.5337)
Supplement: Supplementary file 4 [file oncotarget-06-33279-s004.xlsx]

## Sheet: Array Sphere Mock vs XMD8-92
transcript	Gene Title	gene_assignment	GO_biological_process	GO_cellular_component	GO_molecular_function	pathway	Sphere Mock	Sphere XMD8-92	Mock vs XMD8-92
7927915	STOX1	NM_152709 // STOX1 // storkhead box 1 // 10q21.3 // 219736 /// NM_001130162 // STOX1 // storkhead box 1 // 10q21.3 // 219736 /// NM_001130161 // STOX1 // storkhead box 1 // 10q21.3 // 219736 /// NM_001130159 // STOX1 // storkhead box 1 // 10q21.3 // 219736 /// NM_001130160 // STOX1 // storkhead box 1 // 10q21.3 // 219736 /// AY842014 // STOX1 // storkhead box 1 // 10q21.3 // 219736 /// ENST000002…	---	NM_152709 // GO:0005634 // nucleus // inferred from electronic annotation /// NM_152709 // GO:0005737 // cytoplasm // inferred from electronic annotation /// NM_001130162 // GO:0005634 // nucleus // inferred from electronic annotation /// NM_001130162 // GO:0005737 // cytoplasm // inferred from electronic annotation /// NM_001130161 // GO:0005634 // nucleus // inferred from electronic annotation …	NM_152709 // GO:0003677 // DNA binding // inferred from electronic annotation /// NM_001130162 // GO:0003677 // DNA binding // inferred from electronic annotation /// NM_001130161 // GO:0003677 // DNA binding // inferred from electronic annotation /// NM_001130159 // GO:0003677 // DNA binding // inferred from electronic annotation /// NM_001130160 // GO:0003677 // DNA binding // inferred from ele…	---	4.86128	7.05835	-2.19707
8116722	UNQ5815	AY358807 // UNQ5815 // QIQN5815 // 6p25.1 // 100129033	---	AY358807 // GO:0016020 // membrane // inferred from electronic annotation /// AY358807 // GO:0016021 // integral to membrane // inferred from electronic annotation	---	---	6.0996	7.91502	-1.81542
8081036	CADM2	NM_153184 // CADM2 // cell adhesion molecule 2 // 3p12.1 // 253559 /// BC105999 // CADM2 // cell adhesion molecule 2 // 3p12.1 // 253559 /// ENST00000383699 // CADM2 // cell adhesion molecule 2 // 3p12.1 // 253559 /// ENST00000407528 // CADM2 // cell adhesion molecule 2 // 3p12.1 // 253559 /// ENST00000405615 // CADM2 // cell adhesion molecule 2 // 3p12.1 // 253559	---	NM_153184 // GO:0016020 // membrane // inferred from electronic annotation /// NM_153184 // GO:0016021 // integral to membrane // inferred from electronic annotation /// BC105999 // GO:0016020 // membrane // inferred from electronic annotation /// BC105999 // GO:0016021 // integral to membrane // inferred from electronic annotation /// ENST00000383699 // GO:0016020 // membrane // inferred from el…	---	---	4.75754	6.48299	-1.72544
7984517	GLCE	NM_015554 // GLCE // glucuronic acid epimerase // 15q23 // 26035 /// AY635582 // GLCE // glucuronic acid epimerase // 15q23 // 26035 /// ENST00000261858 // GLCE // glucuronic acid epimerase // 15q23 // 26035	NM_015554 // GO:0015012 // heparan sulfate proteoglycan biosynthetic process // inferred from sequence or structural similarity /// NM_015554 // GO:0030210 // heparin biosynthetic process // inferred from sequence or structural similarity /// AY635582 // GO:0015012 // heparan sulfate proteoglycan biosynthetic process // inferred from sequence or structural similarity /// AY635582 // GO:0030210 //…	NM_015554 // GO:0000139 // Golgi membrane // inferred from electronic annotation /// NM_015554 // GO:0005794 // Golgi apparatus // inferred from sequence or structural similarity /// NM_015554 // GO:0016020 // membrane // inferred from electronic annotation /// NM_015554 // GO:0016021 // integral to membrane // inferred from electronic annotation /// AY635582 // GO:0000139 // Golgi membrane // in…	NM_015554 // GO:0016853 // isomerase activity // inferred from electronic annotation /// NM_015554 // GO:0050379 // UDP-glucuronate 5'-epimerase activity // inferred from direct assay /// AY635582 // GO:0016853 // isomerase activity // inferred from electronic annotation /// AY635582 // GO:0050379 // UDP-glucuronate 5'-epimerase activity // inferred from direct assay /// ENST00000261858 // GO:001…	---	8.46649	10.1057	-1.63919
8099912	C4orf34	BC008502 // C4orf34 // chromosome 4 open reading frame 34 // 4p14 // 201895 /// ENST00000295958 // C4orf34 // chromosome 4 open reading frame 34 // 4p14 // 201895	---	BC008502 // GO:0016020 // membrane // inferred from electronic annotation /// BC008502 // GO:0016021 // integral to membrane // inferred from electronic annotation /// ENST00000295958 // GO:0016020 // membrane // inferred from electronic annotation /// ENST00000295958 // GO:0016021 // integral to membrane // inferred from electronic annotation	BC008502 // GO:0005515 // protein binding // inferred from physical interaction /// ENST00000295958 // GO:0005515 // protein binding // inferred from physical interaction	---	6.31556	7.86311	-1.54755
7904726	TXNIP	NM_006472 // TXNIP // thioredoxin interacting protein // 1q21.1 // 10628 /// S73591 // TXNIP // thioredoxin interacting protein // 1q21.1 // 10628 /// ENST00000369317 // TXNIP // thioredoxin interacting protein // 1q21.1 // 10628	NM_006472 // GO:0006350 // transcription // inferred from electronic annotation /// NM_006472 // GO:0006355 // regulation of transcription, DNA-dependent // inferred from electronic annotation /// NM_006472 // GO:0006979 // response to oxidative stress // inferred from electronic annotation /// NM_006472 // GO:0007049 // cell cycle // inferred from electronic annotation /// NM_006472 // GO:003021…	NM_006472 // GO:0005737 // cytoplasm // inferred from direct assay /// S73591 // GO:0005737 // cytoplasm // inferred from direct assay /// ENST00000369317 // GO:0005737 // cytoplasm // inferred from direct assay	NM_006472 // GO:0004857 // enzyme inhibitor activity // inferred from electronic annotation /// NM_006472 // GO:0005515 // protein binding // inferred from physical interaction /// S73591 // GO:0004857 // enzyme inhibitor activity // inferred from electronic annotation /// S73591 // GO:0005515 // protein binding // inferred from physical interaction /// ENST00000369317 // GO:0004857 // enzyme inh…	---	9.83655	11.3444	-1.50784
7905067	HIST2H4A	NM_003548 // HIST2H4A // histone cluster 2, H4a // 1q21 // 8370 /// NM_001034077 // HIST2H4B // histone cluster 2, H4b // 1q21 // 554313 /// BC019846 // HIST2H4A // histone cluster 2, H4a // 1q21 // 8370 /// BC019846 // HIST2H4B // histone cluster 2, H4b // 1q21 // 554313 /// ENST00000392932 // HIST4H4 // histone cluster 4, H4 // 12p12.3 // 121504 /// ENST00000392932 // HIST2H4B // histone cluste…	NM_001034077 // GO:0006325 // establishment or maintenance of chromatin architecture // non-traceable author statement /// NM_001034077 // GO:0006334 // nucleosome assembly // inferred from electronic annotation /// NM_001034077 // GO:0048015 // phosphoinositide-mediated signaling // non-traceable author statement /// BC019846 // GO:0006325 // establishment or maintenance of chromatin architectur…	NM_001034077 // GO:0000786 // nucleosome // traceable author statement /// NM_001034077 // GO:0005634 // nucleus // inferred from electronic annotation /// NM_001034077 // GO:0005654 // nucleoplasm // not recorded /// NM_001034077 // GO:0005694 // chromosome // inferred from electronic annotation /// BC019846 // GO:0000786 // nucleosome // traceable author statement /// BC019846 // GO:0005634 // …	NM_001034077 // GO:0003677 // DNA binding // traceable author statement /// NM_001034077 // GO:0005515 // protein binding // inferred from physical interaction /// BC019846 // GO:0003677 // DNA binding // traceable author statement /// BC019846 // GO:0005515 // protein binding // inferred from physical interaction /// ENST00000392932 // GO:0003677 // DNA binding // traceable author statement /// …	---	9.00921	10.4677	-1.45854
7919627	HIST2H4A	NM_003548 // HIST2H4A // histone cluster 2, H4a // 1q21 // 8370 /// NM_001034077 // HIST2H4B // histone cluster 2, H4b // 1q21 // 554313 /// BC019846 // HIST2H4A // histone cluster 2, H4a // 1q21 // 8370 /// BC019846 // HIST2H4B // histone cluster 2, H4b // 1q21 // 554313 /// ENST00000392932 // HIST4H4 // histone cluster 4, H4 // 12p12.3 // 121504 /// ENST00000392932 // HIST2H4B // histone cluste…	NM_001034077 // GO:0006325 // establishment or maintenance of chromatin architecture // non-traceable author statement /// NM_001034077 // GO:0006334 // nucleosome assembly // inferred from electronic annotation /// NM_001034077 // GO:0048015 // phosphoinositide-mediated signaling // non-traceable author statement /// BC019846 // GO:0006325 // establishment or maintenance of chromatin architectur…	NM_001034077 // GO:0000786 // nucleosome // traceable author statement /// NM_001034077 // GO:0005634 // nucleus // inferred from electronic annotation /// NM_001034077 // GO:0005654 // nucleoplasm // not recorded /// NM_001034077 // GO:0005694 // chromosome // inferred from electronic annotation /// BC019846 // GO:0000786 // nucleosome // traceable author statement /// BC019846 // GO:0005634 // …	NM_001034077 // GO:0003677 // DNA binding // traceable author statement /// NM_001034077 // GO:0005515 // protein binding // inferred from physical interaction /// BC019846 // GO:0003677 // DNA binding // traceable author statement /// BC019846 // GO:0005515 // protein binding // inferred from physical interaction /// ENST00000392932 // GO:0003677 // DNA binding // traceable author statement /// …	---	9.00921	10.4677	-1.45854
8040587	EFR3B	NM_014971 // EFR3B // EFR3 homolog B (S. cerevisiae) // 2p23.3 // 22979 /// AK095190 // EFR3B // EFR3 homolog B (S. cerevisiae) // 2p23.3 // 22979 /// ENST00000401432 // EFR3B // EFR3 homolog B (S. cerevisiae) // 2p23.3 // 22979 /// ENST00000402191 // EFR3B // EFR3 homolog B (S. cerevisiae) // 2p23.3 // 22979 /// ENST00000264719 // EFR3B // EFR3 homolog B (S. cerevisiae) // 2p23.3 // 22979 /// EN…	---	---	NM_014971 // GO:0005488 // binding // inferred from electronic annotation /// AK095190 // GO:0005488 // binding // inferred from electronic annotation /// ENST00000401432 // GO:0005488 // binding // inferred from electronic annotation /// ENST00000402191 // GO:0005488 // binding // inferred from electronic annotation /// ENST00000264719 // GO:0005488 // binding // inferred from electronic annotat…	---	6.32609	7.63815	-1.31205
8113790	MARCH3*	NM_178450 // MARCH3 // membrane-associated ring finger (C3HC4) 3 // 5q23.2 // 115123 /// BC047569 // MARCH3 // membrane-associated ring finger (C3HC4) 3 // 5q23.2 // 115123 /// ENST00000308660 // MARCH3 // membrane-associated ring finger (C3HC4) 3 // 5q23.2 // 115123	NM_178450 // GO:0006511 // ubiquitin-dependent protein catabolic process // inferred from electronic annotation /// NM_178450 // GO:0006897 // endocytosis // inferred from electronic annotation /// BC047569 // GO:0006511 // ubiquitin-dependent protein catabolic process // inferred from electronic annotation /// BC047569 // GO:0006897 // endocytosis // inferred from electronic annotation /// ENST0…	NM_178450 // GO:0005768 // endosome // inferred from electronic annotation /// NM_178450 // GO:0016020 // membrane // inferred from electronic annotation /// NM_178450 // GO:0016021 // integral to membrane // inferred from electronic annotation /// NM_178450 // GO:0030659 // cytoplasmic vesicle membrane // inferred from electronic annotation /// NM_178450 // GO:0031410 // cytoplasmic vesicle // i…	NM_178450 // GO:0008270 // zinc ion binding // inferred from electronic annotation /// NM_178450 // GO:0016874 // ligase activity // inferred from electronic annotation /// NM_178450 // GO:0046872 // metal ion binding // inferred from electronic annotation /// BC047569 // GO:0008270 // zinc ion binding // inferred from electronic annotation /// BC047569 // GO:0016874 // ligase activity // inferre…	---	6.75083	8.02265	-1.27182
8156060	TLE4	NM_007005 // TLE4 // transducin-like enhancer of split 4 (E(sp1) homolog, Drosophila) // 9q21.31 // 7091 /// BC059405 // TLE4 // transducin-like enhancer of split 4 (E(sp1) homolog, Drosophila) // 9q21.31 // 7091 /// ENST00000376527 // TLE4 // transducin-like enhancer of split 4 (E(sp1) homolog, Drosophila) // 9q21.31 // 7091 /// ENST00000376540 // TLE4 // transducin-like enhancer of split 4 (E(s…	NM_007005 // GO:0006355 // regulation of transcription, DNA-dependent // inferred from electronic annotation /// NM_007005 // GO:0008150 // biological_process // no biological data available /// NM_007005 // GO:0016055 // Wnt receptor signaling pathway // inferred from electronic annotation /// BC059405 // GO:0006355 // regulation of transcription, DNA-dependent // inferred from electronic annota…	NM_007005 // GO:0005634 // nucleus // non-traceable author statement /// BC059405 // GO:0005634 // nucleus // non-traceable author statement /// ENST00000376527 // GO:0005634 // nucleus // non-traceable author statement /// ENST00000376540 // GO:0005634 // nucleus // non-traceable author statement /// ENST00000265284 // GO:0005634 // nucleus // non-traceable author statement /// ENST00000376520 /…	NM_007005 // GO:0003674 // molecular_function // no biological data available /// BC059405 // GO:0003674 // molecular_function // no biological data available /// ENST00000376527 // GO:0003674 // molecular_function // no biological data available /// ENST00000376540 // GO:0003674 // molecular_function // no biological data available /// ENST00000265284 // GO:0003674 // molecular_function // no bi…	---	6.605	7.85407	-1.24907
8103951	ACSL1	NM_001995 // ACSL1 // acyl-CoA synthetase long-chain family member 1 // 4q34-q35 // 2180 /// BC050073 // ACSL1 // acyl-CoA synthetase long-chain family member 1 // 4q34-q35 // 2180 /// ENST00000281455 // ACSL1 // acyl-CoA synthetase long-chain family member 1 // 4q34-q35 // 2180	NM_001995 // GO:0006629 // lipid metabolic process // inferred from electronic annotation /// NM_001995 // GO:0006631 // fatty acid metabolic process // inferred from electronic annotation /// NM_001995 // GO:0007586 // digestion // traceable author statement /// NM_001995 // GO:0008152 // metabolic process // inferred from electronic annotation /// NM_001995 // GO:0046320 // regulation of fatty …	NM_001995 // GO:0005739 // mitochondrion // inferred from electronic annotation /// NM_001995 // GO:0005741 // mitochondrial outer membrane // inferred from electronic annotation /// NM_001995 // GO:0005777 // peroxisome // inferred from electronic annotation /// NM_001995 // GO:0005778 // peroxisomal membrane // inferred from electronic annotation /// NM_001995 // GO:0005783 // endoplasmic retic…	NM_001995 // GO:0000287 // magnesium ion binding // inferred from electronic annotation /// NM_001995 // GO:0003824 // catalytic activity // inferred from electronic annotation /// NM_001995 // GO:0004467 // long-chain-fatty-acid-CoA ligase activity // not recorded /// NM_001995 // GO:0004467 // long-chain-fatty-acid-CoA ligase activity // traceable author statement /// NM_001995 // GO:0016874 //…	NM_001995 // GenMAPP // Fatty_Acid_Degradation /// NM_001995 // GenMAPP // Mitochondrial_fatty_acid_betaoxidation /// BC050073 // GenMAPP // Fatty_Acid_Degradation /// BC050073 // GenMAPP // Mitochondrial_fatty_acid_betaoxidation	7.39408	8.63333	-1.23925
8120067	SLC25A27	NM_004277 // SLC25A27 // solute carrier family 25, member 27 // 6p11.2-q12 // 9481 /// AK291427 // SLC25A27 // solute carrier family 25, member 27 // 6p11.2-q12 // 9481 /// ENST00000371347 // SLC25A27 // solute carrier family 25, member 27 // 6p11.2-q12 // 9481 /// ENST00000355073 // SLC25A27 // solute carrier family 25, member 27 // 6p11.2-q12 // 9481	NM_004277 // GO:0006091 // generation of precursor metabolites and energy // traceable author statement /// NM_004277 // GO:0006810 // transport // inferred from electronic annotation /// AK291427 // GO:0006091 // generation of precursor metabolites and energy // traceable author statement /// AK291427 // GO:0006810 // transport // inferred from electronic annotation /// ENST00000371347 // GO:000…	NM_004277 // GO:0005739 // mitochondrion // inferred from electronic annotation /// NM_004277 // GO:0005739 // mitochondrion // traceable author statement /// NM_004277 // GO:0005743 // mitochondrial inner membrane // non-traceable author statement /// NM_004277 // GO:0016020 // membrane // inferred from electronic annotation /// NM_004277 // GO:0016021 // integral to membrane // inferred from el…	NM_004277 // GO:0005215 // transporter activity // inferred from electronic annotation /// NM_004277 // GO:0005488 // binding // inferred from electronic annotation /// AK291427 // GO:0005215 // transporter activity // inferred from electronic annotation /// AK291427 // GO:0005488 // binding // inferred from electronic annotation /// ENST00000371347 // GO:0005215 // transporter activity // inferr…	---	5.61576	6.83012	-1.21436
8058664		---	---	---	---	---	4.9962	6.20854	-1.21234
7933043		---	---	---	---	---	4.71203	5.91967	-1.20764
8107307	CAMK4	NM_001744 // CAMK4 // calcium/calmodulin-dependent protein kinase IV // 5q21.3 // 814 /// BC025687 // CAMK4 // calcium/calmodulin-dependent protein kinase IV // 5q21.3 // 814 /// ENST00000282356 // CAMK4 // calcium/calmodulin-dependent protein kinase IV // 5q21.3 // 814	NM_001744 // GO:0006468 // protein amino acid phosphorylation // traceable author statement /// NM_001744 // GO:0006913 // nucleocytoplasmic transport // inferred from electronic annotation /// NM_001744 // GO:0007165 // signal transduction // traceable author statement /// NM_001744 // GO:0007270 // nerve-nerve synaptic transmission // inferred from electronic annotation /// BC025687 // GO:00064…	NM_001744 // GO:0005634 // nucleus // inferred from electronic annotation /// NM_001744 // GO:0005737 // cytoplasm // inferred from electronic annotation /// BC025687 // GO:0005634 // nucleus // inferred from electronic annotation /// BC025687 // GO:0005737 // cytoplasm // inferred from electronic annotation /// ENST00000282356 // GO:0005634 // nucleus // inferred from electronic annotation /// E…	NM_001744 // GO:0000166 // nucleotide binding // inferred from electronic annotation /// NM_001744 // GO:0004683 // calmodulin-dependent protein kinase activity // inferred from electronic annotation /// NM_001744 // GO:0005509 // calcium ion binding // inferred from electronic annotation /// NM_001744 // GO:0005516 // calmodulin binding // inferred from electronic annotation /// NM_001744 // GO:…	NM_001744 // GenMAPP // Calcium_regulation_in_cardiac_cells /// BC025687 // GenMAPP // Calcium_regulation_in_cardiac_cells	7.81748	9.02034	-1.20286
8145454	BNIP3L	NM_004331 // BNIP3L // BCL2/adenovirus E1B 19kDa interacting protein 3-like // 8p21 // 665 /// BC009603 // BNIP3L // BCL2/adenovirus E1B 19kDa interacting protein 3-like // 8p21 // 665 /// AF370457 // LOC440258 // similar to p40 // 8p21.2 // 440258 /// ENST00000380629 // BNIP3L // BCL2/adenovirus E1B 19kDa interacting protein 3-like // 8p21 // 665 /// ENST00000221209 // BNIP3L // BCL2/adenovirus …	NM_004331 // GO:0006917 // induction of apoptosis // inferred from direct assay /// NM_004331 // GO:0008634 // negative regulation of survival gene product expression // inferred from direct assay /// NM_004331 // GO:0043066 // negative regulation of apoptosis // inferred from direct assay /// NM_004331 // GO:0044419 // interspecies interaction between organisms // inferred from electronic annota…	NM_004331 // GO:0005634 // nucleus // inferred from electronic annotation /// NM_004331 // GO:0005635 // nuclear envelope // inferred from direct assay /// NM_004331 // GO:0005739 // mitochondrion // inferred from direct assay /// NM_004331 // GO:0005740 // mitochondrial envelope // inferred from electronic annotation /// NM_004331 // GO:0005783 // endoplasmic reticulum // inferred from direct as…	NM_004331 // GO:0005521 // lamin binding // inferred from direct assay /// NM_004331 // GO:0042803 // protein homodimerization activity // inferred from direct assay /// NM_004331 // GO:0046982 // protein heterodimerization activity // inferred from direct assay /// BC009603 // GO:0005521 // lamin binding // inferred from direct assay /// BC009603 // GO:0042803 // protein homodimerization activit…	BC009603 // GenMAPP // Apoptosis /// AF370457 // GenMAPP // Apoptosis	10.4639	11.6459	-1.18194
7937079	BNIP3	NM_004052 // BNIP3 // BCL2/adenovirus E1B 19kDa interacting protein 3 // 10q26.3 // 664 /// AF002697 // BNIP3 // BCL2/adenovirus E1B 19kDa interacting protein 3 // 10q26.3 // 664 /// ENST00000368636 // BNIP3 // BCL2/adenovirus E1B 19kDa interacting protein 3 // 10q26.3 // 664	NM_004052 // GO:0001666 // response to hypoxia // inferred from sequence or structural similarity /// NM_004052 // GO:0006309 // DNA fragmentation during apoptosis // inferred from direct assay /// NM_004052 // GO:0006338 // chromatin remodeling // inferred from direct assay /// NM_004052 // GO:0006800 // oxygen and reactive oxygen species metabolic process // inferred from direct assay /// NM_00…	NM_004052 // GO:0005634 // nucleus // inferred from sequence or structural similarity /// NM_004052 // GO:0005635 // nuclear envelope // inferred from direct assay /// NM_004052 // GO:0005654 // nucleoplasm // inferred from sequence or structural similarity /// NM_004052 // GO:0005737 // cytoplasm // inferred from sequence or structural similarity /// NM_004052 // GO:0005739 // mitochondrion // i…	NM_004052 // GO:0042803 // protein homodimerization activity // inferred from direct assay /// NM_004052 // GO:0046982 // protein heterodimerization activity // inferred from direct assay /// AF002697 // GO:0042803 // protein homodimerization activity // inferred from direct assay /// AF002697 // GO:0046982 // protein heterodimerization activity // inferred from direct assay /// ENST00000368636 /…	---	9.6958	10.8743	-1.17848
7905077		---	---	---	---	---	5.7384	6.90809	-1.16969
8140782	ABCB1	NM_000927 // ABCB1 // ATP-binding cassette, sub-family B (MDR/TAP), member 1 // 7q21.1 // 5243 /// M14758 // ABCB1 // ATP-binding cassette, sub-family B (MDR/TAP), member 1 // 7q21.1 // 5243 /// ENST00000265724 // ABCB1 // ATP-binding cassette, sub-family B (MDR/TAP), member 1 // 7q21.1 // 5243 /// ENST00000394661 // ABCB1 // ATP-binding cassette, sub-family B (MDR/TAP), member 1 // 7q21.1 // 5243	NM_000927 // GO:0006810 // transport // traceable author statement /// NM_000927 // GO:0042493 // response to drug // traceable author statement /// M14758 // GO:0006810 // transport // traceable author statement /// M14758 // GO:0042493 // response to drug // traceable author statement /// ENST00000265724 // GO:0006810 // transport // traceable author statement /// ENST00000265724 // GO:0042493 …	NM_000927 // GO:0005624 // membrane fraction // traceable author statement /// NM_000927 // GO:0009986 // cell surface // inferred from direct assay /// NM_000927 // GO:0016020 // membrane // inferred from electronic annotation /// NM_000927 // GO:0016021 // integral to membrane // traceable author statement /// M14758 // GO:0005624 // membrane fraction // traceable author statement /// M14758 //…	NM_000927 // GO:0000166 // nucleotide binding // inferred from electronic annotation /// NM_000927 // GO:0005215 // transporter activity // traceable author statement /// NM_000927 // GO:0005515 // protein binding // inferred from physical interaction /// NM_000927 // GO:0005524 // ATP binding // traceable author statement /// NM_000927 // GO:0008559 // xenobiotic-transporting ATPase activity // …	---	5.05773	6.21087	-1.15314
8127502	C6orf155	AK023251 // C6orf155 // chromosome 6 open reading frame 155 // 6q13 // 79940	---	---	---	---	7.54394	8.67946	-1.13552
8094301	SLIT2	NM_004787 // SLIT2 // slit homolog 2 (Drosophila) // 4p15.2 // 9353 /// AF133270 // SLIT2 // slit homolog 2 (Drosophila) // 4p15.2 // 9353 /// ENST00000273739 // SLIT2 // slit homolog 2 (Drosophila) // 4p15.2 // 9353 /// ENST00000382173 // SLIT2 // slit homolog 2 (Drosophila) // 4p15.2 // 9353	NM_004787 // GO:0001657 // ureteric bud development // inferred from mutant phenotype /// NM_004787 // GO:0006935 // chemotaxis // inferred from electronic annotation /// NM_004787 // GO:0007275 // multicellular organismal development // inferred from electronic annotation /// NM_004787 // GO:0007399 // nervous system development // traceable author statement /// NM_004787 // GO:0007509 // mesode…	NM_004787 // GO:0005576 // extracellular region // inferred from direct assay /// NM_004787 // GO:0005615 // extracellular space // inferred from electronic annotation /// AF133270 // GO:0005576 // extracellular region // inferred from direct assay /// AF133270 // GO:0005615 // extracellular space // inferred from electronic annotation /// ENST00000273739 // GO:0005576 // extracellular region // …	NM_004787 // GO:0005102 // receptor binding // traceable author statement /// NM_004787 // GO:0005509 // calcium ion binding // inferred from electronic annotation /// AF133270 // GO:0005102 // receptor binding // traceable author statement /// AF133270 // GO:0005509 // calcium ion binding // inferred from electronic annotation /// ENST00000273739 // GO:0005102 // receptor binding // traceable au…	---	6.29994	7.42969	-1.12974
7979158	TXNDC16	NM_020784 // TXNDC16 // thioredoxin domain containing 16 // 14q22.1 // 57544 /// BC142650 // TXNDC16 // thioredoxin domain containing 16 // 14q22.1 // 57544 /// ENST00000281741 // TXNDC16 // thioredoxin domain containing 16 // 14q22.1 // 57544	NM_020784 // GO:0045454 // cell redox homeostasis // inferred from electronic annotation /// BC142650 // GO:0045454 // cell redox homeostasis // inferred from electronic annotation /// ENST00000281741 // GO:0045454 // cell redox homeostasis // inferred from electronic annotation	NM_020784 // GO:0005576 // extracellular region // inferred from electronic annotation /// NM_020784 // GO:0005739 // mitochondrion // inferred from direct assay /// BC142650 // GO:0005576 // extracellular region // inferred from electronic annotation /// BC142650 // GO:0005739 // mitochondrion // inferred from direct assay /// ENST00000281741 // GO:0005576 // extracellular region // inferred fro…	---	---	5.73438	6.85283	-1.11844
8051583	CYP1B1	NM_000104 // CYP1B1 // cytochrome P450, family 1, subfamily B, polypeptide 1 // 2p21 // 1545 /// U03688 // CYP1B1 // cytochrome P450, family 1, subfamily B, polypeptide 1 // 2p21 // 1545 /// ENST00000260630 // CYP1B1 // cytochrome P450, family 1, subfamily B, polypeptide 1 // 2p21 // 1545 /// ENST00000407341 // CYP1B1 // cytochrome P450, family 1, subfamily B, polypeptide 1 // 2p21 // 1545	NM_000104 // GO:0006725 // cellular aromatic compound metabolic process // inferred from electronic annotation /// NM_000104 // GO:0007601 // visual perception // traceable author statement /// NM_000104 // GO:0008210 // estrogen metabolic process // inferred from electronic annotation /// NM_000104 // GO:0009404 // toxin metabolic process // inferred from electronic annotation /// NM_000104 // G…	NM_000104 // GO:0005783 // endoplasmic reticulum // inferred from electronic annotation /// NM_000104 // GO:0005789 // endoplasmic reticulum membrane // inferred from electronic annotation /// NM_000104 // GO:0005792 // microsome // inferred from electronic annotation /// NM_000104 // GO:0016020 // membrane // inferred from electronic annotation /// U03688 // GO:0005783 // endoplasmic reticulum /…	NM_000104 // GO:0004497 // monooxygenase activity // traceable author statement /// NM_000104 // GO:0005506 // iron ion binding // inferred from electronic annotation /// NM_000104 // GO:0005515 // protein binding // inferred from physical interaction /// NM_000104 // GO:0009055 // electron carrier activity // inferred from electronic annotation /// NM_000104 // GO:0019825 // oxygen binding // tr…	---	9.60661	10.7224	-1.11576
8047854	CCNYL1	NM_152523 // CCNYL1 // cyclin Y-like 1 // 2q33.3 // 151195 /// BC067253 // CCNYL1 // cyclin Y-like 1 // 2q33.3 // 151195 /// ENST00000392209 // CCNYL1 // cyclin Y-like 1 // 2q33.3 // 151195 /// ENST00000339882 // CCNYL1 // cyclin Y-like 1 // 2q33.3 // 151195 /// ENST00000295414 // CCNYL1 // cyclin Y-like 1 // 2q33.3 // 151195	---	---	---	---	8.09307	9.1899	-1.09683
8120967	NT5E	NM_002526 // NT5E // 5'-nucleotidase, ecto (CD73) // 6q14-q21 // 4907 /// BC065937 // NT5E // 5'-nucleotidase, ecto (CD73) // 6q14-q21 // 4907 /// ENST00000257770 // NT5E // 5'-nucleotidase, ecto (CD73) // 6q14-q21 // 4907 /// ENST00000369651 // NT5E // 5'-nucleotidase, ecto (CD73) // 6q14-q21 // 4907 /// ENST00000369647 // NT5E // 5'-nucleotidase, ecto (CD73) // 6q14-q21 // 4907 /// ENST00000369…	NM_002526 // GO:0006259 // DNA metabolic process // traceable author statement /// NM_002526 // GO:0009166 // nucleotide catabolic process // inferred from electronic annotation /// BC065937 // GO:0006259 // DNA metabolic process // traceable author statement /// BC065937 // GO:0009166 // nucleotide catabolic process // inferred from electronic annotation /// ENST00000257770 // GO:0006259 // DNA …	NM_002526 // GO:0005624 // membrane fraction // traceable author statement /// NM_002526 // GO:0005886 // plasma membrane // not recorded /// NM_002526 // GO:0005886 // plasma membrane // inferred from electronic annotation /// NM_002526 // GO:0031225 // anchored to membrane // inferred from electronic annotation /// BC065937 // GO:0005624 // membrane fraction // traceable author statement /// BC…	NM_002526 // GO:0000166 // nucleotide binding // inferred from electronic annotation /// NM_002526 // GO:0008253 // 5'-nucleotidase activity // not recorded /// NM_002526 // GO:0008253 // 5'-nucleotidase activity // traceable author statement /// NM_002526 // GO:0008270 // zinc ion binding // inferred from electronic annotation /// NM_002526 // GO:0016788 // hydrolase activity, acting on ester bo…	---	6.70899	7.80445	-1.09547
8107408	KCNN2	NM_021614 // KCNN2 // potassium intermediate/small conductance calcium-activated channel, subfamily N, member 2 // 5q22.3 // 3781 /// NM_170775 // KCNN2 // potassium intermediate/small conductance calcium-activated channel, subfamily N, member 2 // 5q22.3 // 3781 /// AF239613 // KCNN2 // potassium intermediate/small conductance calcium-activated channel, subfamily N, member 2 // 5q22.3 // 3781 //…	NM_021614 // GO:0006811 // ion transport // inferred from electronic annotation /// NM_021614 // GO:0006813 // potassium ion transport // inferred from electronic annotation /// NM_021614 // GO:0006813 // potassium ion transport // non-traceable author statement /// NM_170775 // GO:0006811 // ion transport // inferred from electronic annotation /// NM_170775 // GO:0006813 // potassium ion transpo…	NM_021614 // GO:0016020 // membrane // inferred from electronic annotation /// NM_021614 // GO:0016021 // integral to membrane // inferred from electronic annotation /// NM_021614 // GO:0016021 // integral to membrane // non-traceable author statement /// NM_170775 // GO:0016020 // membrane // inferred from electronic annotation /// NM_170775 // GO:0016021 // integral to membrane // inferred from…	NM_021614 // GO:0005216 // ion channel activity // inferred from electronic annotation /// NM_021614 // GO:0005516 // calmodulin binding // inferred from electronic annotation /// NM_021614 // GO:0016286 // small conductance calcium-activated potassium channel activity // inferred from electronic annotation /// NM_021614 // GO:0016286 // small conductance calcium-activated potassium channel activ…	---	6.7143	7.80638	-1.09207
8020384	KIAA1772	AK293321 // KIAA1772 // KIAA1772 // 18q11.1-q11.2 // 80000 /// BC125017 // KIAA1772 // KIAA1772 // 18q11.1-q11.2 // 80000 /// ENST00000404449 // KIAA1772 // KIAA1772 // 18q11.1-q11.2 // 80000 /// ENST00000400483 // KIAA1772 // KIAA1772 // 18q11.1-q11.2 // 80000 /// ENST00000269218 // KIAA1772 // KIAA1772 // 18q11.1-q11.2 // 80000	---	AK293321 // GO:0016020 // membrane // inferred from electronic annotation /// AK293321 // GO:0016021 // integral to membrane // inferred from electronic annotation /// BC125017 // GO:0016020 // membrane // inferred from electronic annotation /// BC125017 // GO:0016021 // integral to membrane // inferred from electronic annotation /// ENST00000404449 // GO:0016020 // membrane // inferred from elec…	---	---	5.8454	6.93416	-1.08876
8138822		---	---	---	---	---	5.41958	6.50546	-1.08588
8127498		---	---	---	---	---	5.97822	7.0618	-1.08358
7952335	LOC85391	NR_003125 // LOC85391 // RNA, small nucleolar // 11q23.3-q25 // 85391	---	---	---	---	7.35988	8.43854	-1.07865
8121850	HEY2	NM_012259 // HEY2 // hairy/enhancer-of-split related with YRPW motif 2 // 6q21 // 23493 /// AK289943 // HEY2 // hairy/enhancer-of-split related with YRPW motif 2 // 6q21 // 23493 /// ENST00000368364 // HEY2 // hairy/enhancer-of-split related with YRPW motif 2 // 6q21 // 23493 /// ENST00000368365 // HEY2 // hairy/enhancer-of-split related with YRPW motif 2 // 6q21 // 23493	NM_012259 // GO:0001570 // vasculogenesis // inferred from electronic annotation /// NM_012259 // GO:0006355 // regulation of transcription, DNA-dependent // inferred from electronic annotation /// NM_012259 // GO:0007219 // Notch signaling pathway // inferred from electronic annotation /// NM_012259 // GO:0007275 // multicellular organismal development // inferred from electronic annotation /// …	NM_012259 // GO:0005634 // nucleus // inferred from electronic annotation /// AK289943 // GO:0005634 // nucleus // inferred from electronic annotation /// ENST00000368364 // GO:0005634 // nucleus // inferred from electronic annotation /// ENST00000368365 // GO:0005634 // nucleus // inferred from electronic annotation	NM_012259 // GO:0003677 // DNA binding // inferred from electronic annotation /// NM_012259 // GO:0003700 // transcription factor activity // traceable author statement /// NM_012259 // GO:0005515 // protein binding // inferred from electronic annotation /// NM_012259 // GO:0030528 // transcription regulator activity // inferred from electronic annotation /// AK289943 // GO:0003677 // DNA binding…	---	6.17388	7.25167	-1.07779
8040103	ID2	NM_002166 // ID2 // inhibitor of DNA binding 2, dominant negative helix-loop-helix protein // 2p25 // 3398 /// BC030639 // ID2 // inhibitor of DNA binding 2, dominant negative helix-loop-helix protein // 2p25 // 3398 /// ENST00000234091 // ID2 // inhibitor of DNA binding 2, dominant negative helix-loop-helix protein // 2p25 // 3398 /// ENST00000396290 // ID2 // inhibitor of DNA binding 2, dominan…	NM_002166 // GO:0000122 // negative regulation of transcription from RNA polymerase II promoter // inferred from electronic annotation /// NM_002166 // GO:0007275 // multicellular organismal development // traceable author statement /// NM_002166 // GO:0007507 // heart development // inferred from electronic annotation /// NM_002166 // GO:0016481 // negative regulation of transcription // inferre…	NM_002166 // GO:0005634 // nucleus // inferred by curator /// NM_002166 // GO:0005634 // nucleus // inferred from electronic annotation /// NM_002166 // GO:0005737 // cytoplasm // inferred from electronic annotation /// BC030639 // GO:0005634 // nucleus // inferred by curator /// BC030639 // GO:0005634 // nucleus // inferred from electronic annotation /// BC030639 // GO:0005737 // cytoplasm // in…	NM_002166 // GO:0005515 // protein binding // inferred from physical interaction /// NM_002166 // GO:0016564 // transcription repressor activity // inferred from direct assay /// BC030639 // GO:0005515 // protein binding // inferred from physical interaction /// BC030639 // GO:0016564 // transcription repressor activity // inferred from direct assay /// ENST00000234091 // GO:0005515 // protein bi…	---	7.71768	8.77865	-1.06097
7902687	CYR61	NM_001554 // CYR61 // cysteine-rich, angiogenic inducer, 61 // 1p31-p22 // 3491 /// BC009199 // CYR61 // cysteine-rich, angiogenic inducer, 61 // 1p31-p22 // 3491 /// ENST00000360431 // CYR61 // cysteine-rich, angiogenic inducer, 61 // 1p31-p22 // 3491	NM_001554 // GO:0001558 // regulation of cell growth // inferred from electronic annotation /// NM_001554 // GO:0001569 // patterning of blood vessels // inferred from electronic annotation /// NM_001554 // GO:0006935 // chemotaxis // inferred from electronic annotation /// NM_001554 // GO:0007155 // cell adhesion // inferred from electronic annotation /// NM_001554 // GO:0008283 // cell prolifer…	NM_001554 // GO:0005576 // extracellular region // inferred from electronic annotation /// BC009199 // GO:0005576 // extracellular region // inferred from electronic annotation /// ENST00000360431 // GO:0005576 // extracellular region // inferred from electronic annotation	NM_001554 // GO:0005520 // insulin-like growth factor binding // inferred from electronic annotation /// NM_001554 // GO:0008201 // heparin binding // inferred from electronic annotation /// BC009199 // GO:0005520 // insulin-like growth factor binding // inferred from electronic annotation /// BC009199 // GO:0008201 // heparin binding // inferred from electronic annotation /// ENST00000360431 // …	NM_001554 // GenMAPP // Hypertrophy_model /// BC009199 // GenMAPP // Hypertrophy_model	8.1398	9.19896	-1.05916
8121319	SOBP	NM_018013 // SOBP // sine oculis binding protein homolog (Drosophila) // 6q21 // 55084 /// DQ507800 // SOBP // sine oculis binding protein homolog (Drosophila) // 6q21 // 55084 /// ENST00000317357 // SOBP // sine oculis binding protein homolog (Drosophila) // 6q21 // 55084 /// ENST00000230065 // SOBP // sine oculis binding protein homolog (Drosophila) // 6q21 // 55084 /// ENST00000369027 // SOBP …	---	---	NM_018013 // GO:0008270 // zinc ion binding // inferred from electronic annotation /// NM_018013 // GO:0046872 // metal ion binding // inferred from electronic annotation /// DQ507800 // GO:0008270 // zinc ion binding // inferred from electronic annotation /// DQ507800 // GO:0046872 // metal ion binding // inferred from electronic annotation /// ENST00000317357 // GO:0008270 // zinc ion binding /…	---	6.77978	7.82459	-1.04481
8096361	HERC5	NM_016323 // HERC5 // hect domain and RLD 5 // 4q22.1 // 51191 /// AY337518 // HERC5 // hect domain and RLD 5 // 4q22.1 // 51191 /// ENST00000264350 // HERC5 // hect domain and RLD 5 // 4q22.1 // 51191	NM_016323 // GO:0000079 // regulation of cyclin-dependent protein kinase activity // traceable author statement /// NM_016323 // GO:0006464 // protein modification process // inferred from electronic annotation /// NM_016323 // GO:0006511 // ubiquitin-dependent protein catabolic process // inferred from electronic annotation /// AY337518 // GO:0000079 // regulation of cyclin-dependent protein kin…	NM_016323 // GO:0005622 // intracellular // inferred from electronic annotation /// NM_016323 // GO:0005737 // cytoplasm // inferred from electronic annotation /// AY337518 // GO:0005622 // intracellular // inferred from electronic annotation /// AY337518 // GO:0005737 // cytoplasm // inferred from electronic annotation /// ENST00000264350 // GO:0005622 // intracellular // inferred from electroni…	NM_016323 // GO:0016874 // ligase activity // inferred from electronic annotation /// NM_016323 // GO:0016881 // acid-amino acid ligase activity // inferred from electronic annotation /// AY337518 // GO:0016874 // ligase activity // inferred from electronic annotation /// AY337518 // GO:0016881 // acid-amino acid ligase activity // inferred from electronic annotation /// ENST00000264350 // GO:001…	---	7.72203	8.76044	-1.0384
8044450	ZC3H6	NM_198581 // ZC3H6 // zinc finger CCCH-type containing 6 // 2q13 // 376940 /// ENST00000343936 // ZC3H6 // zinc finger CCCH-type containing 6 // 2q13 // 376940	---	---	NM_198581 // GO:0003676 // nucleic acid binding // inferred from electronic annotation /// NM_198581 // GO:0008270 // zinc ion binding // inferred from electronic annotation /// NM_198581 // GO:0046872 // metal ion binding // inferred from electronic annotation /// ENST00000343936 // GO:0003676 // nucleic acid binding // inferred from electronic annotation /// ENST00000343936 // GO:0008270 // zin…	---	6.20589	7.23498	-1.02909
8125919	FKBP5	NM_004117 // FKBP5 // FK506 binding protein 5 // 6p21.3-p21.2 // 2289 /// BC042605 // FKBP5 // FK506 binding protein 5 // 6p21.3-p21.2 // 2289 /// AK093304 // LOC285847 // hypothetical protein LOC285847 // 6p21.31 // 285847 /// ENST00000337746 // FKBP5 // FK506 binding protein 5 // 6p21.3-p21.2 // 2289 /// ENST00000357266 // FKBP5 // FK506 binding protein 5 // 6p21.3-p21.2 // 2289 /// ENST0000037…	NM_004117 // GO:0006457 // protein folding // inferred from electronic annotation /// NM_004117 // GO:0006457 // protein folding // traceable author statement /// BC042605 // GO:0006457 // protein folding // inferred from electronic annotation /// BC042605 // GO:0006457 // protein folding // traceable author statement /// ENST00000337746 // GO:0006457 // protein folding // inferred from electroni…	NM_004117 // GO:0005634 // nucleus // inferred from electronic annotation /// NM_004117 // GO:0005737 // cytoplasm // inferred from electronic annotation /// BC042605 // GO:0005634 // nucleus // inferred from electronic annotation /// BC042605 // GO:0005737 // cytoplasm // inferred from electronic annotation /// ENST00000337746 // GO:0005634 // nucleus // inferred from electronic annotation /// E…	NM_004117 // GO:0003755 // peptidyl-prolyl cis-trans isomerase activity // inferred from electronic annotation /// NM_004117 // GO:0005515 // protein binding // inferred from physical interaction /// NM_004117 // GO:0005528 // FK506 binding // traceable author statement /// NM_004117 // GO:0016853 // isomerase activity // inferred from electronic annotation /// BC042605 // GO:0003755 // peptidyl-…	---	9.87777	10.8999	-1.02214
8112940	SSBP2	NM_012446 // SSBP2 // single-stranded DNA binding protein 2 // 5q14.1 // 23635 /// BC017020 // SSBP2 // single-stranded DNA binding protein 2 // 5q14.1 // 23635 /// ENST00000320672 // SSBP2 // single-stranded DNA binding protein 2 // 5q14.1 // 23635 /// ENST00000380182 // SSBP2 // single-stranded DNA binding protein 2 // 5q14.1 // 23635	NM_012446 // GO:0045449 // regulation of transcription // non-traceable author statement /// BC017020 // GO:0045449 // regulation of transcription // non-traceable author statement /// ENST00000320672 // GO:0045449 // regulation of transcription // non-traceable author statement /// ENST00000380182 // GO:0045449 // regulation of transcription // non-traceable author statement	NM_012446 // GO:0005634 // nucleus // non-traceable author statement /// NM_012446 // GO:0005737 // cytoplasm // inferred from direct assay /// BC017020 // GO:0005634 // nucleus // non-traceable author statement /// BC017020 // GO:0005737 // cytoplasm // inferred from direct assay /// ENST00000320672 // GO:0005634 // nucleus // non-traceable author statement /// ENST00000320672 // GO:0005737 // c…	NM_012446 // GO:0003677 // DNA binding // inferred from electronic annotation /// NM_012446 // GO:0003697 // single-stranded DNA binding // non-traceable author statement /// NM_012446 // GO:0005515 // protein binding // inferred from electronic annotation /// NM_012446 // GO:0030528 // transcription regulator activity // inferred from electronic annotation /// BC017020 // GO:0003677 // DNA bindi…	---	8.19938	9.22074	-1.02136
7988467	FBN1	NM_000138 // FBN1 // fibrillin 1 // 15q21.1 // 2200 /// L13923 // FBN1 // fibrillin 1 // 15q21.1 // 2200 /// ENST00000389087 // FBN1 // fibrillin 1 // 15q21.1 // 2200 /// ENST00000316623 // FBN1 // fibrillin 1 // 15q21.1 // 2200	NM_000138 // GO:0001501 // skeletal system development // inferred from mutant phenotype /// NM_000138 // GO:0007507 // heart development // inferred from mutant phenotype /// L13923 // GO:0001501 // skeletal system development // inferred from mutant phenotype /// L13923 // GO:0007507 // heart development // inferred from mutant phenotype /// ENST00000389087 // GO:0001501 // skeletal system deve…	NM_000138 // GO:0001527 // microfibril // inferred from direct assay /// NM_000138 // GO:0005576 // extracellular region // inferred from electronic annotation /// NM_000138 // GO:0005604 // basement membrane // inferred from direct assay /// NM_000138 // GO:0005615 // extracellular space // inferred from direct assay /// L13923 // GO:0001527 // microfibril // inferred from direct assay /// L1392…	NM_000138 // GO:0005201 // extracellular matrix structural constituent // inferred from direct assay /// NM_000138 // GO:0005201 // extracellular matrix structural constituent // traceable author statement /// NM_000138 // GO:0005488 // binding // inferred from electronic annotation /// NM_000138 // GO:0005509 // calcium ion binding // inferred from direct assay /// NM_000138 // GO:0005509 // cal…	---	8.51017	9.51257	-1.0024
7974697	DAAM1	NM_014992 // DAAM1 // dishevelled associated activator of morphogenesis 1 // 14q23.1 // 23002 /// BC038428 // DAAM1 // dishevelled associated activator of morphogenesis 1 // 14q23.1 // 23002 /// ENST00000351081 // DAAM1 // dishevelled associated activator of morphogenesis 1 // 14q23.1 // 23002 /// ENST00000395125 // DAAM1 // dishevelled associated activator of morphogenesis 1 // 14q23.1 // 23002 …	NM_014992 // GO:0016043 // cellular component organization // inferred from electronic annotation /// NM_014992 // GO:0030036 // actin cytoskeleton organization // inferred from electronic annotation /// BC038428 // GO:0016043 // cellular component organization // inferred from electronic annotation /// BC038428 // GO:0030036 // actin cytoskeleton organization // inferred from electronic annotati…	NM_014992 // GO:0005737 // cytoplasm // inferred from electronic annotation /// BC038428 // GO:0005737 // cytoplasm // inferred from electronic annotation /// ENST00000351081 // GO:0005737 // cytoplasm // inferred from electronic annotation /// ENST00000395125 // GO:0005737 // cytoplasm // inferred from electronic annotation /// ENST00000360909 // GO:0005737 // cytoplasm // inferred from electron…	NM_014992 // GO:0003779 // actin binding // inferred from electronic annotation /// NM_014992 // GO:0017048 // Rho GTPase binding // inferred from electronic annotation /// BC038428 // GO:0003779 // actin binding // inferred from electronic annotation /// BC038428 // GO:0017048 // Rho GTPase binding // inferred from electronic annotation /// ENST00000351081 // GO:0003779 // actin binding // infer…	---	7.18537	8.18231	-0.996938
8154981	UNC13B	NM_006377 // UNC13B // unc-13 homolog B (C. elegans) // 9p12-p11 // 10497 /// AF020202 // UNC13B // unc-13 homolog B (C. elegans) // 9p12-p11 // 10497 /// ENST00000378495 // UNC13B // unc-13 homolog B (C. elegans) // 9p12-p11 // 10497 /// ENST00000396787 // UNC13B // unc-13 homolog B (C. elegans) // 9p12-p11 // 10497 /// ENST00000378496 // UNC13B // unc-13 homolog B (C. elegans) // 9p12-p11 // 10…	NM_006377 // GO:0006887 // exocytosis // inferred from electronic annotation /// NM_006377 // GO:0006917 // induction of apoptosis // traceable author statement /// NM_006377 // GO:0007242 // intracellular signaling cascade // inferred from electronic annotation /// NM_006377 // GO:0007268 // synaptic transmission // inferred from electronic annotation /// NM_006377 // GO:0007588 // excretion // …	NM_006377 // GO:0005737 // cytoplasm // traceable author statement /// NM_006377 // GO:0005794 // Golgi apparatus // traceable author statement /// NM_006377 // GO:0005886 // plasma membrane // inferred from electronic annotation /// NM_006377 // GO:0030054 // cell junction // inferred from electronic annotation /// NM_006377 // GO:0045202 // synapse // inferred from electronic annotation /// AF0…	NM_006377 // GO:0004872 // receptor activity // traceable author statement /// NM_006377 // GO:0008270 // zinc ion binding // inferred from electronic annotation /// NM_006377 // GO:0019992 // diacylglycerol binding // inferred from electronic annotation /// NM_006377 // GO:0046872 // metal ion binding // inferred from electronic annotation /// AF020202 // GO:0004872 // receptor activity // trace…	---	7.58375	8.57852	-0.994764
8019964	ARHGAP28	NM_001010000 // ARHGAP28 // Rho GTPase activating protein 28 // 18p11.31 // 79822 /// NM_030672 // ARHGAP28 // Rho GTPase activating protein 28 // 18p11.31 // 79822 /// AB037735 // ARHGAP28 // Rho GTPase activating protein 28 // 18p11.31 // 79822 /// ENST00000314319 // ARHGAP28 // Rho GTPase activating protein 28 // 18p11.31 // 79822 /// ENST00000262227 // ARHGAP28 // Rho GTPase activating protei…	NM_001010000 // GO:0007165 // signal transduction // inferred from electronic annotation /// NM_030672 // GO:0007165 // signal transduction // inferred from electronic annotation /// AB037735 // GO:0007165 // signal transduction // inferred from electronic annotation /// ENST00000314319 // GO:0007165 // signal transduction // inferred from electronic annotation /// ENST00000262227 // GO:0007165 /…	NM_001010000 // GO:0005622 // intracellular // inferred from electronic annotation /// NM_030672 // GO:0005622 // intracellular // inferred from electronic annotation /// AB037735 // GO:0005622 // intracellular // inferred from electronic annotation /// ENST00000314319 // GO:0005622 // intracellular // inferred from electronic annotation /// ENST00000262227 // GO:0005622 // intracellular // infer…	NM_001010000 // GO:0005096 // GTPase activator activity // inferred from electronic annotation /// NM_030672 // GO:0005096 // GTPase activator activity // inferred from electronic annotation /// AB037735 // GO:0005096 // GTPase activator activity // inferred from electronic annotation /// ENST00000314319 // GO:0005096 // GTPase activator activity // inferred from electronic annotation /// ENST000…	---	5.63764	6.62992	-0.992281
8101489	FAM175A	NM_139076 // FAM175A // family with sequence similarity 175, member A // 4q21.21-q21.23 // 84142 /// BC039573 // FAM175A // family with sequence similarity 175, member A // 4q21.21-q21.23 // 84142 /// ENST00000295493 // FAM175A // family with sequence similarity 175, member A // 4q21.21-q21.23 // 84142 /// ENST00000321945 // FAM175A // family with sequence similarity 175, member A // 4q21.21-q21.…	---	---	NM_139076 // GO:0005515 // protein binding // inferred from physical interaction /// BC039573 // GO:0005515 // protein binding // inferred from physical interaction /// ENST00000295493 // GO:0005515 // protein binding // inferred from physical interaction /// ENST00000321945 // GO:0005515 // protein binding // inferred from physical interaction /// ENST00000399368 // GO:0005515 // protein binding…	---	6.87285	7.86189	-0.989033
7947274	MPPED2	NM_001584 // MPPED2 // metallophosphoesterase domain containing 2 // 11p13 // 744 /// U57911 // MPPED2 // metallophosphoesterase domain containing 2 // 11p13 // 744 /// ENST00000358117 // MPPED2 // metallophosphoesterase domain containing 2 // 11p13 // 744 /// ENST00000328777 // MPPED2 // metallophosphoesterase domain containing 2 // 11p13 // 744	NM_001584 // GO:0007399 // nervous system development // traceable author statement /// U57911 // GO:0007399 // nervous system development // traceable author statement /// ENST00000358117 // GO:0007399 // nervous system development // traceable author statement /// ENST00000328777 // GO:0007399 // nervous system development // traceable author statement	---	NM_001584 // GO:0016787 // hydrolase activity // inferred from electronic annotation /// U57911 // GO:0016787 // hydrolase activity // inferred from electronic annotation /// ENST00000358117 // GO:0016787 // hydrolase activity // inferred from electronic annotation /// ENST00000328777 // GO:0016787 // hydrolase activity // inferred from electronic annotation	---	7.25182	8.23983	-0.988015
8122464	UTRN	NM_007124 // UTRN // utrophin // 6q24 // 7402 /// AK292506 // UTRN // utrophin // 6q24 // 7402 /// ENST00000367545 // UTRN // utrophin // 6q24 // 7402 /// ENST00000367526 // UTRN // utrophin // 6q24 // 7402 /// ENST00000367529 // UTRN // utrophin // 6q24 // 7402 /// ENST00000367524 // UTRN // utrophin // 6q24 // 7402 /// ENST00000367523 // UTRN // utrophin // 6q24 // 7402 /// ENST00000367525 // U…	NM_007124 // GO:0006936 // muscle contraction // traceable author statement /// NM_007124 // GO:0007517 // muscle development // traceable author statement /// AK292506 // GO:0006936 // muscle contraction // traceable author statement /// AK292506 // GO:0007517 // muscle development // traceable author statement /// ENST00000367545 // GO:0006936 // muscle contraction // traceable author statement…	NM_007124 // GO:0005624 // membrane fraction // traceable author statement /// NM_007124 // GO:0005737 // cytoplasm // inferred from electronic annotation /// NM_007124 // GO:0005856 // cytoskeleton // traceable author statement /// NM_007124 // GO:0005886 // plasma membrane // traceable author statement /// NM_007124 // GO:0030054 // cell junction // inferred from electronic annotation /// NM_00…	NM_007124 // GO:0003779 // actin binding // inferred from electronic annotation /// NM_007124 // GO:0005509 // calcium ion binding // inferred from electronic annotation /// NM_007124 // GO:0005515 // protein binding // inferred from physical interaction /// NM_007124 // GO:0008270 // zinc ion binding // inferred from electronic annotation /// AK292506 // GO:0003779 // actin binding // inferred f…	---	5.88699	6.86627	-0.979275
8017096		---	---	---	---	---	5.49596	6.47381	-0.97785
7969241		---	---	---	---	---	5.28934	6.26307	-0.97373
8103413		---	---	---	---	---	5.76701	6.7358	-0.968786
7968577	NBEA	NM_015678 // NBEA // neurobeachin // 13q13 // 26960 /// AF467288 // NBEA // neurobeachin // 13q13 // 26960 /// ENST00000402346 // NBEA // neurobeachin // 13q13 // 26960 /// ENST00000379939 // NBEA // neurobeachin // 13q13 // 26960 /// ENST00000310336 // NBEA // neurobeachin // 13q13 // 26960 /// ENST00000400445 // NBEA // neurobeachin // 13q13 // 26960 /// ENST00000379922 // NBEA // neurobeachin …	---	NM_015678 // GO:0005737 // cytoplasm // inferred from electronic annotation /// NM_015678 // GO:0005802 // trans-Golgi network // inferred from sequence or structural similarity /// NM_015678 // GO:0005829 // cytosol // inferred from sequence or structural similarity /// NM_015678 // GO:0005886 // plasma membrane // inferred from sequence or structural similarity /// NM_015678 // GO:0012505 // en…	NM_015678 // GO:0005515 // protein binding // inferred from physical interaction /// AF467288 // GO:0005515 // protein binding // inferred from physical interaction /// ENST00000402346 // GO:0005515 // protein binding // inferred from physical interaction /// ENST00000379939 // GO:0005515 // protein binding // inferred from physical interaction /// ENST00000310336 // GO:0005515 // protein binding…	---	6.71731	7.68207	-0.964752
7915787	PIK3R3	NM_003629 // PIK3R3 // phosphoinositide-3-kinase, regulatory subunit 3 (gamma) // 1p34.1 // 8503 /// NM_001114172 // PIK3R3 // phosphoinositide-3-kinase, regulatory subunit 3 (gamma) // 1p34.1 // 8503 /// BC021622 // PIK3R3 // phosphoinositide-3-kinase, regulatory subunit 3 (gamma) // 1p34.1 // 8503 /// ENST00000372006 // PIK3R3 // phosphoinositide-3-kinase, regulatory subunit 3 (gamma) // 1p34.1…	NM_003629 // GO:0008286 // insulin receptor signaling pathway // traceable author statement /// NM_001114172 // GO:0008286 // insulin receptor signaling pathway // traceable author statement /// BC021622 // GO:0008286 // insulin receptor signaling pathway // traceable author statement /// ENST00000372006 // GO:0008286 // insulin receptor signaling pathway // traceable author statement /// ENST000…	NM_003629 // GO:0005737 // cytoplasm // inferred from direct assay /// NM_003629 // GO:0005942 // phosphoinositide 3-kinase complex // inferred from electronic annotation /// NM_001114172 // GO:0005737 // cytoplasm // inferred from direct assay /// NM_001114172 // GO:0005942 // phosphoinositide 3-kinase complex // inferred from electronic annotation /// BC021622 // GO:0005737 // cytoplasm // infe…	NM_003629 // GO:0005515 // protein binding // inferred from electronic annotation /// NM_003629 // GO:0005515 // protein binding // inferred from physical interaction /// NM_003629 // GO:0016301 // kinase activity // inferred from electronic annotation /// NM_003629 // GO:0016303 // 1-phosphatidylinositol-3-kinase activity // traceable author statement /// NM_003629 // GO:0035014 // phosphoinosit…	---	9.60336	10.5605	-0.957095
7935188	SORBS1	NM_001034954 // SORBS1 // sorbin and SH3 domain containing 1 // 10q23.3-q24.1 // 10580 /// NM_001034955 // SORBS1 // sorbin and SH3 domain containing 1 // 10q23.3-q24.1 // 10580 /// NM_015385 // SORBS1 // sorbin and SH3 domain containing 1 // 10q23.3-q24.1 // 10580 /// NM_001034956 // SORBS1 // sorbin and SH3 domain containing 1 // 10q23.3-q24.1 // 10580 /// NM_024991 // SORBS1 // sorbin and SH3 …	NM_001034954 // GO:0006810 // transport // inferred from electronic annotation /// NM_001034954 // GO:0008286 // insulin receptor signaling pathway // inferred from sequence or structural similarity /// NM_001034954 // GO:0015758 // glucose transport // inferred from sequence or structural similarity /// NM_001034954 // GO:0043149 // stress fiber formation // inferred from sequence or structural …	NM_001034954 // GO:0001725 // stress fiber // inferred from sequence or structural similarity /// NM_001034954 // GO:0005634 // nucleus // inferred from direct assay /// NM_001034954 // GO:0005737 // cytoplasm // inferred from electronic annotation /// NM_001034954 // GO:0005856 // cytoskeleton // inferred from electronic annotation /// NM_001034954 // GO:0005886 // plasma membrane // inferred fr…	NM_001034954 // GO:0003779 // actin binding // traceable author statement /// NM_001034954 // GO:0005158 // insulin receptor binding // inferred from direct assay /// NM_001034955 // GO:0003779 // actin binding // traceable author statement /// NM_001034955 // GO:0005158 // insulin receptor binding // inferred from direct assay /// NM_015385 // GO:0003779 // actin binding // traceable author stat…	---	5.10663	6.06165	-0.955016
8089247		---	---	---	---	---	5.64474	6.59825	-0.953515
8082869	PPP2R3A	NM_002718 // PPP2R3A // protein phosphatase 2 (formerly 2A), regulatory subunit B'', alpha // 3q22.1 // 5523 /// NM_181897 // PPP2R3A // protein phosphatase 2 (formerly 2A), regulatory subunit B'', alpha // 3q22.1 // 5523 /// BC065531 // PPP2R3A // protein phosphatase 2 (formerly 2A), regulatory subunit B'', alpha // 3q22.1 // 5523 /// ENST00000264977 // PPP2R3A // protein phosphatase 2 (formerly…	NM_002718 // GO:0006470 // protein amino acid dephosphorylation // inferred from sequence or structural similarity /// NM_181897 // GO:0006470 // protein amino acid dephosphorylation // inferred from sequence or structural similarity /// BC065531 // GO:0006470 // protein amino acid dephosphorylation // inferred from sequence or structural similarity /// ENST00000264977 // GO:0006470 // protein am…	NM_002718 // GO:0000159 // protein phosphatase type 2A complex // inferred from sequence or structural similarity /// NM_181897 // GO:0000159 // protein phosphatase type 2A complex // inferred from sequence or structural similarity /// BC065531 // GO:0000159 // protein phosphatase type 2A complex // inferred from sequence or structural similarity /// ENST00000264977 // GO:0000159 // protein phosp…	NM_002718 // GO:0005509 // calcium ion binding // inferred from electronic annotation /// NM_002718 // GO:0005515 // protein binding // inferred from physical interaction /// NM_002718 // GO:0005515 // protein binding // inferred from sequence or structural similarity /// NM_002718 // GO:0008601 // protein phosphatase type 2A regulator activity // traceable author statement /// NM_181897 // GO:00…	---	5.35243	6.30535	-0.952922
8101699		---	---	---	---	---	4.04974	4.99795	-0.948213
7961900	ITPR2	NM_002223 // ITPR2 // inositol 1,4,5-triphosphate receptor, type 2 // 12p11 // 3709 /// D26350 // ITPR2 // inositol 1,4,5-triphosphate receptor, type 2 // 12p11 // 3709 /// ENST00000381340 // ITPR2 // inositol 1,4,5-triphosphate receptor, type 2 // 12p11 // 3709 /// ENST00000242737 // ITPR2 // inositol 1,4,5-triphosphate receptor, type 2 // 12p11 // 3709	NM_002223 // GO:0006811 // ion transport // inferred from electronic annotation /// NM_002223 // GO:0006816 // calcium ion transport // inferred from electronic annotation /// NM_002223 // GO:0007165 // signal transduction // traceable author statement /// D26350 // GO:0006811 // ion transport // inferred from electronic annotation /// D26350 // GO:0006816 // calcium ion transport // inferred fro…	NM_002223 // GO:0005783 // endoplasmic reticulum // traceable author statement /// NM_002223 // GO:0005789 // endoplasmic reticulum membrane // inferred from electronic annotation /// NM_002223 // GO:0005886 // plasma membrane // traceable author statement /// NM_002223 // GO:0016021 // integral to membrane // inferred from electronic annotation /// D26350 // GO:0005783 // endoplasmic reticulum /…	NM_002223 // GO:0005216 // ion channel activity // inferred from electronic annotation /// NM_002223 // GO:0005220 // inositol 1,4,5-triphosphate-sensitive calcium-release channel activity // inferred from electronic annotation /// NM_002223 // GO:0005262 // calcium channel activity // inferred from electronic annotation /// NM_002223 // GO:0005509 // calcium ion binding // inferred from electron…	D26350 // GenMAPP // Calcium_regulation_in_cardiac_cells /// D26350 // GenMAPP // Smooth_muscle_contraction	7.59181	8.5321	-0.940296
7971163		---	---	---	---	---	8.28605	9.22218	-0.936128
8129562	CTGF	NM_001901 // CTGF // connective tissue growth factor // 6q23.1 // 1490 /// BC087839 // CTGF // connective tissue growth factor // 6q23.1 // 1490 /// ENST00000367976 // CTGF // connective tissue growth factor // 6q23.1 // 1490	NM_001901 // GO:0001502 // cartilage condensation // inferred from electronic annotation /// NM_001901 // GO:0001503 // ossification // inferred from electronic annotation /// NM_001901 // GO:0001525 // angiogenesis // inferred from electronic annotation /// NM_001901 // GO:0001558 // regulation of cell growth // inferred from electronic annotation /// NM_001901 // GO:0006260 // DNA replication /…	NM_001901 // GO:0005576 // extracellular region // inferred from electronic annotation /// NM_001901 // GO:0005578 // proteinaceous extracellular matrix // traceable author statement /// NM_001901 // GO:0005886 // plasma membrane // traceable author statement /// BC087839 // GO:0005576 // extracellular region // inferred from electronic annotation /// BC087839 // GO:0005578 // proteinaceous extra…	NM_001901 // GO:0005178 // integrin binding // inferred from electronic annotation /// NM_001901 // GO:0005515 // protein binding // inferred from electronic annotation /// NM_001901 // GO:0005520 // insulin-like growth factor binding // traceable author statement /// NM_001901 // GO:0008083 // growth factor activity // inferred from electronic annotation /// NM_001901 // GO:0008201 // heparin bi…	---	8.31293	9.22944	-0.916501
8094911	ATP10D	NM_020453 // ATP10D // ATPase, class V, type 10D // 4p12 // 57205 /// BC131535 // ATP10D // ATPase, class V, type 10D // 4p12 // 57205 /// ENST00000273859 // ATP10D // ATPase, class V, type 10D // 4p12 // 57205	NM_020453 // GO:0006754 // ATP biosynthetic process // inferred from electronic annotation /// NM_020453 // GO:0006812 // cation transport // non-traceable author statement /// NM_020453 // GO:0015914 // phospholipid transport // inferred from electronic annotation /// BC131535 // GO:0006754 // ATP biosynthetic process // inferred from electronic annotation /// BC131535 // GO:0006812 // cation tr…	NM_020453 // GO:0016020 // membrane // inferred from electronic annotation /// NM_020453 // GO:0016021 // integral to membrane // non-traceable author statement /// BC131535 // GO:0016020 // membrane // inferred from electronic annotation /// BC131535 // GO:0016021 // integral to membrane // non-traceable author statement /// ENST00000273859 // GO:0016020 // membrane // inferred from electronic a…	NM_020453 // GO:0000166 // nucleotide binding // inferred from electronic annotation /// NM_020453 // GO:0000287 // magnesium ion binding // non-traceable author statement /// NM_020453 // GO:0004012 // phospholipid-translocating ATPase activity // non-traceable author statement /// NM_020453 // GO:0005524 // ATP binding // non-traceable author statement /// NM_020453 // GO:0015662 // ATPase acti…	---	8.51281	9.4263	-0.913485
7961175	KLRC3	NM_002261 // KLRC3 // killer cell lectin-like receptor subfamily C, member 3 // 12p13 // 3823 /// NM_007333 // KLRC3 // killer cell lectin-like receptor subfamily C, member 3 // 12p13 // 3823 /// L14542 // KLRC3 // killer cell lectin-like receptor subfamily C, member 3 // 12p13 // 3823 /// ENST00000396439 // KLRC3 // killer cell lectin-like receptor subfamily C, member 3 // 12p13 // 3823 /// ENST…	NM_002261 // GO:0006968 // cellular defense response // traceable author statement /// NM_007333 // GO:0006968 // cellular defense response // traceable author statement /// L14542 // GO:0006968 // cellular defense response // traceable author statement /// ENST00000396439 // GO:0006968 // cellular defense response // traceable author statement /// ENST00000381903 // GO:0006968 // cellular defens…	NM_002261 // GO:0016020 // membrane // inferred from electronic annotation /// NM_002261 // GO:0016021 // integral to membrane // inferred from electronic annotation /// NM_007333 // GO:0016020 // membrane // inferred from electronic annotation /// NM_007333 // GO:0016021 // integral to membrane // inferred from electronic annotation /// L14542 // GO:0016020 // membrane // inferred from electroni…	NM_002261 // GO:0004888 // transmembrane receptor activity // traceable author statement /// NM_002261 // GO:0005488 // binding // inferred from electronic annotation /// NM_002261 // GO:0005529 // sugar binding // inferred from electronic annotation /// NM_007333 // GO:0004888 // transmembrane receptor activity // traceable author statement /// NM_007333 // GO:0005488 // binding // inferred from…	---	4.81753	5.73011	-0.912583
8013354		---	---	---	---	---	5.46499	6.377	-0.912011
7958216	KIAA1033	NM_015275 // KIAA1033 // KIAA1033 // 12q24.11 // 23325 /// BC104992 // KIAA1033 // KIAA1033 // 12q24.11 // 23325 /// ENST00000332180 // KIAA1033 // KIAA1033 // 12q24.11 // 23325 /// ENST00000311317 // KIAA1033 // KIAA1033 // 12q24.11 // 23325	---	---	---	---	9.15036	10.0563	-0.905944
8097011		---	---	---	---	---	5.76842	6.66526	-0.896841
8051028		---	---	---	---	---	5.34704	6.24252	-0.895474
8171561	SCML2	NM_006089 // SCML2 // sex comb on midleg-like 2 (Drosophila) // Xp22 // 10389 /// BC064617 // SCML2 // sex comb on midleg-like 2 (Drosophila) // Xp22 // 10389 /// ENST00000251900 // SCML2 // sex comb on midleg-like 2 (Drosophila) // Xp22 // 10389 /// ENST00000398048 // SCML2 // sex comb on midleg-like 2 (Drosophila) // Xp22 // 10389	NM_006089 // GO:0006355 // regulation of transcription, DNA-dependent // inferred from electronic annotation /// NM_006089 // GO:0009653 // anatomical structure morphogenesis // traceable author statement /// BC064617 // GO:0006355 // regulation of transcription, DNA-dependent // inferred from electronic annotation /// BC064617 // GO:0009653 // anatomical structure morphogenesis // traceable auth…	NM_006089 // GO:0005634 // nucleus // inferred from electronic annotation /// BC064617 // GO:0005634 // nucleus // inferred from electronic annotation /// ENST00000251900 // GO:0005634 // nucleus // inferred from electronic annotation /// ENST00000398048 // GO:0005634 // nucleus // inferred from electronic annotation	NM_006089 // GO:0003700 // transcription factor activity // traceable author statement /// BC064617 // GO:0003700 // transcription factor activity // traceable author statement /// ENST00000251900 // GO:0003700 // transcription factor activity // traceable author statement /// ENST00000398048 // GO:0003700 // transcription factor activity // traceable author statement	---	8.27548	9.1697	-0.894226
7902874	LRRC8C	NM_032270 // LRRC8C // leucine rich repeat containing 8 family, member C // 1p22.2 // 84230 /// BC036122 // LRRC8C // leucine rich repeat containing 8 family, member C // 1p22.2 // 84230 /// ENST00000370454 // LRRC8C // leucine rich repeat containing 8 family, member C // 1p22.2 // 84230 /// ENST00000370453 // LRRC8C // leucine rich repeat containing 8 family, member C // 1p22.2 // 84230	---	NM_032270 // GO:0016020 // membrane // inferred from electronic annotation /// NM_032270 // GO:0016021 // integral to membrane // inferred from electronic annotation /// BC036122 // GO:0016020 // membrane // inferred from electronic annotation /// BC036122 // GO:0016021 // integral to membrane // inferred from electronic annotation /// ENST00000370454 // GO:0016020 // membrane // inferred from el…	NM_032270 // GO:0005515 // protein binding // inferred from electronic annotation /// BC036122 // GO:0005515 // protein binding // inferred from electronic annotation /// ENST00000370454 // GO:0005515 // protein binding // inferred from electronic annotation /// ENST00000370453 // GO:0005515 // protein binding // inferred from electronic annotation	---	6.91302	7.80356	-0.890545
7919584	HIST2H2BF	NM_001024599 // HIST2H2BF // histone cluster 2, H2bf // 1q21.2 // 440689 /// BC110793 // HIST2H2BF // histone cluster 2, H2bf // 1q21.2 // 440689 /// AK296916 // HIST1H2BM // histone cluster 1, H2bm // 6p22-p21.3 // 8342 /// BC126904 // HIST2H2BA // histone cluster 2, H2ba // 1p12-p11.2 // 337875 /// BC073925 // HIST2H3PS2 // histone cluster 2, H3, pseudogene 2 // 1q21.1 // 440686 /// ENST0000040…	NM_001024599 // GO:0006334 // nucleosome assembly // inferred from electronic annotation /// BC110793 // GO:0006334 // nucleosome assembly // inferred from electronic annotation /// AK296916 // GO:0006334 // nucleosome assembly // inferred from electronic annotation /// AK296916 // GO:0006334 // nucleosome assembly // non-traceable author statement /// ENST00000369167 // GO:0006334 // nucleosome …	NM_001024599 // GO:0000786 // nucleosome // inferred from electronic annotation /// NM_001024599 // GO:0005634 // nucleus // inferred from electronic annotation /// NM_001024599 // GO:0005694 // chromosome // inferred from electronic annotation /// BC110793 // GO:0000786 // nucleosome // inferred from electronic annotation /// BC110793 // GO:0005634 // nucleus // inferred from electronic annotati…	NM_001024599 // GO:0003677 // DNA binding // inferred from electronic annotation /// BC110793 // GO:0003677 // DNA binding // inferred from electronic annotation /// AK296916 // GO:0003677 // DNA binding // inferred from electronic annotation /// AK296916 // GO:0003677 // DNA binding // non-traceable author statement /// ENST00000369167 // GO:0003677 // DNA binding // inferred from electronic ann…	---	6.10991	6.99824	-0.888333
7970546	EFHA1	NM_152726 // EFHA1 // EF-hand domain family, member A1 // 13q12.11 // 221154 /// BC031089 // EFHA1 // EF-hand domain family, member A1 // 13q12.11 // 221154 /// ENST00000382374 // EFHA1 // EF-hand domain family, member A1 // 13q12.11 // 221154	---	---	NM_152726 // GO:0005509 // calcium ion binding // inferred from electronic annotation /// BC031089 // GO:0005509 // calcium ion binding // inferred from electronic annotation /// ENST00000382374 // GO:0005509 // calcium ion binding // inferred from electronic annotation	---	8.53604	9.42395	-0.887909
7967386	MPHOSPH9	NM_022782 // MPHOSPH9 // M-phase phosphoprotein 9 // 12q24.31 // 10198 /// AK096541 // MPHOSPH9 // M-phase phosphoprotein 9 // 12q24.31 // 10198 /// ENST00000302373 // MPHOSPH9 // M-phase phosphoprotein 9 // 12q24.31 // 10198 /// ENST00000302349 // MPHOSPH9 // M-phase phosphoprotein 9 // 12q24.31 // 10198 /// ENST00000392425 // MPHOSPH9 // M-phase phosphoprotein 9 // 12q24.31 // 10198	NM_022782 // GO:0000087 // M phase of mitotic cell cycle // traceable author statement /// AK096541 // GO:0000087 // M phase of mitotic cell cycle // traceable author statement /// ENST00000302373 // GO:0000087 // M phase of mitotic cell cycle // traceable author statement /// ENST00000302349 // GO:0000087 // M phase of mitotic cell cycle // traceable author statement /// ENST00000392425 // GO:00…	NM_022782 // GO:0000139 // Golgi membrane // inferred from electronic annotation /// NM_022782 // GO:0005794 // Golgi apparatus // traceable author statement /// NM_022782 // GO:0016020 // membrane // inferred from electronic annotation /// AK096541 // GO:0000139 // Golgi membrane // inferred from electronic annotation /// AK096541 // GO:0005794 // Golgi apparatus // traceable author statement //…	---	---	9.31726	10.2026	-0.885367
7910369	HIST3H2BB	NM_175055 // HIST3H2BB // histone cluster 3, H2bb // 1q42.13 // 128312 /// AK091220 // HIST3H2BB // histone cluster 3, H2bb // 1q42.13 // 128312 /// ENST00000369160 // HIST3H2BB // histone cluster 3, H2bb // 1q42.13 // 128312	NM_175055 // GO:0006334 // nucleosome assembly // inferred from electronic annotation /// AK091220 // GO:0006334 // nucleosome assembly // inferred from electronic annotation /// ENST00000369160 // GO:0006334 // nucleosome assembly // inferred from electronic annotation	NM_175055 // GO:0000786 // nucleosome // inferred from electronic annotation /// NM_175055 // GO:0005634 // nucleus // inferred from electronic annotation /// NM_175055 // GO:0005694 // chromosome // inferred from electronic annotation /// AK091220 // GO:0000786 // nucleosome // inferred from electronic annotation /// AK091220 // GO:0005634 // nucleus // inferred from electronic annotation /// AK…	NM_175055 // GO:0003677 // DNA binding // inferred from electronic annotation /// AK091220 // GO:0003677 // DNA binding // inferred from electronic annotation /// ENST00000369160 // GO:0003677 // DNA binding // inferred from electronic annotation	---	5.39441	6.27357	-0.87916
8108475	LOC492311	NM_001007189 // LOC492311 // similar to bovine IgA regulatory protein // 5q31 // 492311 /// AB073888 // LOC492311 // similar to bovine IgA regulatory protein // 5q31 // 492311 /// ENST00000333305 // LOC492311 // similar to bovine IgA regulatory protein // 5q31 // 492311	---	NM_001007189 // GO:0005576 // extracellular region // inferred from electronic annotation /// AB073888 // GO:0005576 // extracellular region // inferred from electronic annotation /// ENST00000333305 // GO:0005576 // extracellular region // inferred from electronic annotation	---	---	6.27116	7.15002	-0.878863
8028002		---	---	---	---	---	6.16665	7.04533	-0.878685
8145470	DPYSL2	NM_001386 // DPYSL2 // dihydropyrimidinase-like 2 // 8p22-p21 // 1808 /// BX647115 // DPYSL2 // dihydropyrimidinase-like 2 // 8p22-p21 // 1808 /// ENST00000311151 // DPYSL2 // dihydropyrimidinase-like 2 // 8p22-p21 // 1808	NM_001386 // GO:0006139 // nucleobase, nucleoside, nucleotide and nucleic acid metabolic process // traceable author statement /// NM_001386 // GO:0007165 // signal transduction // traceable author statement /// NM_001386 // GO:0007275 // multicellular organismal development // inferred from electronic annotation /// NM_001386 // GO:0007399 // nervous system development // traceable author statem…	NM_001386 // GO:0005737 // cytoplasm // inferred from electronic annotation /// NM_001386 // GO:0005739 // mitochondrion // inferred from electronic annotation /// NM_001386 // GO:0005856 // cytoskeleton // inferred from direct assay /// NM_001386 // GO:0030424 // axon // inferred from electronic annotation /// NM_001386 // GO:0030425 // dendrite // inferred from electronic annotation /// NM_0013…	NM_001386 // GO:0004157 // dihydropyrimidinase activity // traceable author statement /// NM_001386 // GO:0005515 // protein binding // inferred from physical interaction /// NM_001386 // GO:0016810 // hydrolase activity, acting on carbon-nitrogen (but not peptide) bonds // inferred from electronic annotation /// BX647115 // GO:0004157 // dihydropyrimidinase activity // traceable author statement…	---	8.16037	9.03612	-0.87575
8157101		---	---	---	---	---	5.0003	5.86449	-0.864195
7917912	DPYD	NM_000110 // DPYD // dihydropyrimidine dehydrogenase // 1p22 // 1806 /// U20938 // DPYD // dihydropyrimidine dehydrogenase // 1p22 // 1806 /// ENST00000370192 // DPYD // dihydropyrimidine dehydrogenase // 1p22 // 1806 /// ENST00000394160 // DPYD // dihydropyrimidine dehydrogenase // 1p22 // 1806 /// ENST00000306031 // DPYD // dihydropyrimidine dehydrogenase // 1p22 // 1806 /// ENST00000370191 // …	NM_000110 // GO:0006145 // purine base catabolic process // inferred from mutant phenotype /// NM_000110 // GO:0006207 // 'de novo' pyrimidine base biosynthetic process // inferred from electronic annotation /// NM_000110 // GO:0006210 // thymine catabolic process // inferred from direct assay /// NM_000110 // GO:0006212 // uracil catabolic process // inferred from direct assay /// NM_000110 // G…	NM_000110 // GO:0005737 // cytoplasm // inferred from direct assay /// NM_000110 // GO:0005829 // cytosol // not recorded /// NM_000110 // GO:0005829 // cytosol // inferred from direct assay /// U20938 // GO:0005737 // cytoplasm // inferred from direct assay /// U20938 // GO:0005829 // cytosol // not recorded /// U20938 // GO:0005829 // cytosol // inferred from direct assay /// ENST00000370192 //…	NM_000110 // GO:0004158 // dihydroorotate oxidase activity // inferred from electronic annotation /// NM_000110 // GO:0004159 // dihydrouracil dehydrogenase (NAD+) activity // not recorded /// NM_000110 // GO:0005488 // binding // inferred from electronic annotation /// NM_000110 // GO:0005506 // iron ion binding // inferred from electronic annotation /// NM_000110 // GO:0009055 // electron carri…	---	7.87114	8.73468	-0.863535
7904572		---	---	---	---	---	7.33413	8.19656	-0.862429
7963054	TUBA1A	NM_006009 // TUBA1A // tubulin, alpha 1a // 12q12-q14.3 // 7846 /// AF141347 // TUBA1A // tubulin, alpha 1a // 12q12-q14.3 // 7846 /// ENST00000301071 // TUBA1A // tubulin, alpha 1a // 12q12-q14.3 // 7846	NM_006009 // GO:0007018 // microtubule-based movement // inferred from electronic annotation /// NM_006009 // GO:0051258 // protein polymerization // inferred from electronic annotation /// AF141347 // GO:0007018 // microtubule-based movement // inferred from electronic annotation /// AF141347 // GO:0051258 // protein polymerization // inferred from electronic annotation /// ENST00000301071 // GO…	NM_006009 // GO:0005874 // microtubule // inferred from electronic annotation /// NM_006009 // GO:0043234 // protein complex // inferred from electronic annotation /// AF141347 // GO:0005874 // microtubule // inferred from electronic annotation /// AF141347 // GO:0043234 // protein complex // inferred from electronic annotation /// ENST00000301071 // GO:0005874 // microtubule // inferred from ele…	NM_006009 // GO:0000166 // nucleotide binding // inferred from electronic annotation /// NM_006009 // GO:0003924 // GTPase activity // inferred from electronic annotation /// NM_006009 // GO:0005198 // structural molecule activity // inferred from electronic annotation /// NM_006009 // GO:0005525 // GTP binding // inferred from electronic annotation /// AF141347 // GO:0000166 // nucleotide bindin…	---	9.13074	9.99173	-0.860993
8135734	C7orf58	NM_024913 // C7orf58 // chromosome 7 open reading frame 58 // 7q31.31 // 79974 /// NM_001105533 // C7orf58 // chromosome 7 open reading frame 58 // 7q31.31 // 79974 /// AL832638 // C7orf58 // chromosome 7 open reading frame 58 // 7q31.31 // 79974 /// ENST00000310396 // C7orf58 // chromosome 7 open reading frame 58 // 7q31.31 // 79974 /// ENST00000340646 // C7orf58 // chromosome 7 open reading fra…	---	NM_024913 // GO:0005783 // endoplasmic reticulum // inferred from direct assay /// NM_001105533 // GO:0005783 // endoplasmic reticulum // inferred from direct assay /// AL832638 // GO:0005783 // endoplasmic reticulum // inferred from direct assay /// ENST00000310396 // GO:0005783 // endoplasmic reticulum // inferred from direct assay /// ENST00000340646 // GO:0005783 // endoplasmic reticulum // i…	---	---	7.57073	8.42804	-0.857316
8000399	ZKSCAN2	NM_001012981 // ZKSCAN2 // zinc finger with KRAB and SCAN domains 2 // 16p12.1 // 342357 /// AK302399 // ZKSCAN2 // zinc finger with KRAB and SCAN domains 2 // 16p12.1 // 342357 /// ENST00000328086 // ZKSCAN2 // zinc finger with KRAB and SCAN domains 2 // 16p12.1 // 342357	NM_001012981 // GO:0006350 // transcription // inferred from electronic annotation /// NM_001012981 // GO:0006355 // regulation of transcription, DNA-dependent // inferred from electronic annotation /// AK302399 // GO:0006350 // transcription // inferred from electronic annotation /// AK302399 // GO:0006355 // regulation of transcription, DNA-dependent // inferred from electronic annotation /// E…	NM_001012981 // GO:0005622 // intracellular // inferred from electronic annotation /// NM_001012981 // GO:0005634 // nucleus // inferred from electronic annotation /// AK302399 // GO:0005622 // intracellular // inferred from electronic annotation /// AK302399 // GO:0005634 // nucleus // inferred from electronic annotation /// ENST00000328086 // GO:0005622 // intracellular // inferred from electro…	NM_001012981 // GO:0003700 // transcription factor activity // inferred from electronic annotation /// NM_001012981 // GO:0008270 // zinc ion binding // inferred from electronic annotation /// NM_001012981 // GO:0046872 // metal ion binding // inferred from electronic annotation /// AK302399 // GO:0003700 // transcription factor activity // inferred from electronic annotation /// AK302399 // GO:0…	---	7.32019	8.1769	-0.856707
7930927	INPP5F	NM_014937 // INPP5F // inositol polyphosphate-5-phosphatase F // 10q26.11 // 22876 /// NR_003252 // INPP5F // inositol polyphosphate-5-phosphatase F // 10q26.11 // 22876 /// NR_003251 // INPP5F // inositol polyphosphate-5-phosphatase F // 10q26.11 // 22876 /// BC111493 // INPP5F // inositol polyphosphate-5-phosphatase F // 10q26.11 // 22876 /// ENST00000361976 // INPP5F // inositol polyphosphate-…	---	---	NM_014937 // GO:0016787 // hydrolase activity // inferred from electronic annotation /// NR_003252 // GO:0016787 // hydrolase activity // inferred from electronic annotation /// NR_003251 // GO:0016787 // hydrolase activity // inferred from electronic annotation /// BC111493 // GO:0016787 // hydrolase activity // inferred from electronic annotation /// ENST00000361976 // GO:0016787 // hydrolase a…	---	6.56319	7.41971	-0.856519
7901052	SNORD38B	NR_001457 // SNORD38B // small nucleolar RNA, C/D box 38B // 1p34.1-p32 // 94163	---	---	---	---	6.20516	7.06	-0.854841
7919556		---	---	---	---	---	7.32702	8.17973	-0.852714
8113356		---	---	---	---	---	5.67032	6.51884	-0.848522
7919560		---	---	---	---	---	7.23213	8.07789	-0.845754
7914212	SNORA61	NR_002987 // SNORA61 // small nucleolar RNA, H/ACA box 61 // 1p35.3 // 677838 /// AK092096 // SNHG12 // small nucleolar RNA host gene 12 (non-protein coding) // 1p35.3 // 85028	---	---	---	---	8.80158	9.64641	-0.844829
7983734	TMOD2	NM_014548 // TMOD2 // tropomodulin 2 (neuronal) // 15q21.1-q21.2 // 29767 /// BC036184 // TMOD2 // tropomodulin 2 (neuronal) // 15q21.1-q21.2 // 29767 /// ENST00000249700 // TMOD2 // tropomodulin 2 (neuronal) // 15q21.1-q21.2 // 29767	NM_014548 // GO:0007270 // nerve-nerve synaptic transmission // inferred from electronic annotation /// NM_014548 // GO:0007399 // nervous system development // traceable author statement /// NM_014548 // GO:0007611 // learning or memory // inferred from electronic annotation /// NM_014548 // GO:0045745 // positive regulation of G-protein coupled receptor protein signaling pathway // inferred fro…	NM_014548 // GO:0005737 // cytoplasm // inferred from electronic annotation /// NM_014548 // GO:0005856 // cytoskeleton // inferred from electronic annotation /// BC036184 // GO:0005737 // cytoplasm // inferred from electronic annotation /// BC036184 // GO:0005856 // cytoskeleton // inferred from electronic annotation /// ENST00000249700 // GO:0005737 // cytoplasm // inferred from electronic anno…	NM_014548 // GO:0003779 // actin binding // inferred from electronic annotation /// NM_014548 // GO:0005523 // tropomyosin binding // traceable author statement /// BC036184 // GO:0003779 // actin binding // inferred from electronic annotation /// BC036184 // GO:0005523 // tropomyosin binding // traceable author statement /// ENST00000249700 // GO:0003779 // actin binding // inferred from electro…	---	5.66539	6.50751	-0.842124
8081235	COL8A1	NM_001850 // COL8A1 // collagen, type VIII, alpha 1 // 3q12.3 // 1295 /// NM_020351 // COL8A1 // collagen, type VIII, alpha 1 // 3q12.3 // 1295 /// AF170702 // COL8A1 // collagen, type VIII, alpha 1 // 3q12.3 // 1295 /// ENST00000261037 // COL8A1 // collagen, type VIII, alpha 1 // 3q12.3 // 1295 /// ENST00000273342 // COL8A1 // collagen, type VIII, alpha 1 // 3q12.3 // 1295	NM_001850 // GO:0007155 // cell adhesion // inferred from electronic annotation /// NM_001850 // GO:0048593 // camera-type eye morphogenesis // inferred from electronic annotation /// NM_001850 // GO:0050673 // epithelial cell proliferation // inferred from electronic annotation /// NM_020351 // GO:0007155 // cell adhesion // inferred from electronic annotation /// NM_020351 // GO:0048593 // came…	NM_001850 // GO:0005576 // extracellular region // inferred from electronic annotation /// NM_001850 // GO:0005591 // collagen type VIII // traceable author statement /// NM_001850 // GO:0005604 // basement membrane // inferred from electronic annotation /// NM_020351 // GO:0005576 // extracellular region // inferred from electronic annotation /// NM_020351 // GO:0005591 // collagen type VIII // …	NM_001850 // GO:0005515 // protein binding // inferred from electronic annotation /// NM_020351 // GO:0005515 // protein binding // inferred from electronic annotation /// AF170702 // GO:0005515 // protein binding // inferred from electronic annotation /// ENST00000261037 // GO:0005515 // protein binding // inferred from electronic annotation /// ENST00000273342 // GO:0005515 // protein binding /…	---	5.50651	6.34598	-0.839472
7896750		---	---	---	---	---	5.68757	6.52645	-0.838878
7917779	GCLM	NM_002061 // GCLM // glutamate-cysteine ligase, modifier subunit // 1p22.1 // 2730 /// L35546 // GCLM // glutamate-cysteine ligase, modifier subunit // 1p22.1 // 2730 /// ENST00000370238 // GCLM // glutamate-cysteine ligase, modifier subunit // 1p22.1 // 2730	NM_002061 // GO:0006534 // cysteine metabolic process // inferred from electronic annotation /// NM_002061 // GO:0006536 // glutamate metabolic process // inferred from direct assay /// NM_002061 // GO:0006750 // glutathione biosynthetic process // inferred from direct assay /// NM_002061 // GO:0006750 // glutathione biosynthetic process // inferred from mutant phenotype /// NM_002061 // GO:00069…	NM_002061 // GO:0005625 // soluble fraction // inferred from direct assay /// NM_002061 // GO:0005829 // cytosol // non-traceable author statement /// NM_002061 // GO:0017109 // glutamate-cysteine ligase complex // inferred from electronic annotation /// L35546 // GO:0005625 // soluble fraction // inferred from direct assay /// L35546 // GO:0005829 // cytosol // non-traceable author statement ///…	NM_002061 // GO:0004357 // glutamate-cysteine ligase activity // inferred from direct assay /// NM_002061 // GO:0004357 // glutamate-cysteine ligase activity // inferred from mutant phenotype /// NM_002061 // GO:0005515 // protein binding // inferred from physical interaction /// NM_002061 // GO:0016491 // oxidoreductase activity // inferred from electronic annotation /// NM_002061 // GO:0035226 …	---	8.72398	9.55568	-0.831707
7965060	BBS10	NM_024685 // BBS10 // Bardet-Biedl syndrome 10 // 12q21.2 // 79738 /// BC026355 // BBS10 // Bardet-Biedl syndrome 10 // 12q21.2 // 79738 /// ENST00000393262 // BBS10 // Bardet-Biedl syndrome 10 // 12q21.2 // 79738 /// ENST00000313898 // BBS10 // Bardet-Biedl syndrome 10 // 12q21.2 // 79738	NM_024685 // GO:0001895 // retina homeostasis // inferred from mutant phenotype /// NM_024685 // GO:0035058 // sensory cilium assembly // inferred from mutant phenotype /// NM_024685 // GO:0044267 // cellular protein metabolic process // inferred from electronic annotation /// NM_024685 // GO:0045494 // photoreceptor cell maintenance // inferred from mutant phenotype /// NM_024685 // GO:0050896 /…	---	NM_024685 // GO:0000166 // nucleotide binding // inferred from electronic annotation /// NM_024685 // GO:0005515 // protein binding // inferred from electronic annotation /// NM_024685 // GO:0005524 // ATP binding // inferred from electronic annotation /// BC026355 // GO:0000166 // nucleotide binding // inferred from electronic annotation /// BC026355 // GO:0005515 // protein binding // inferred …	---	7.79211	8.61728	-0.82517
8010978	LOC100130876	AK130278 // LOC100130876 // hypothetical LOC100130876 // 17p13.3 // 100130876	---	---	---	---	8.06615	8.89014	-0.823991
8113512	EPB41L4A	NM_022140 // EPB41L4A // erythrocyte membrane protein band 4.1 like 4A // 5q22.2 // 64097 /// AB030240 // EPB41L4A // erythrocyte membrane protein band 4.1 like 4A // 5q22.2 // 64097 /// ENST00000261486 // EPB41L4A // erythrocyte membrane protein band 4.1 like 4A // 5q22.2 // 64097 /// ENST00000359109 // EPB41L4A // erythrocyte membrane protein band 4.1 like 4A // 5q22.2 // 64097	NM_022140 // GO:0008150 // biological_process // no biological data available /// AB030240 // GO:0008150 // biological_process // no biological data available /// ENST00000261486 // GO:0008150 // biological_process // no biological data available /// ENST00000359109 // GO:0008150 // biological_process // no biological data available	NM_022140 // GO:0005575 // cellular_component // no biological data available /// NM_022140 // GO:0005737 // cytoplasm // inferred from electronic annotation /// NM_022140 // GO:0005856 // cytoskeleton // inferred from electronic annotation /// NM_022140 // GO:0019898 // extrinsic to membrane // inferred from electronic annotation /// AB030240 // GO:0005575 // cellular_component // no biological …	NM_022140 // GO:0005488 // binding // inferred from electronic annotation /// NM_022140 // GO:0008092 // cytoskeletal protein binding // inferred from electronic annotation /// AB030240 // GO:0005488 // binding // inferred from electronic annotation /// AB030240 // GO:0008092 // cytoskeletal protein binding // inferred from electronic annotation /// ENST00000261486 // GO:0005488 // binding // inf…	---	6.09683	6.913	-0.816166
7943240	PIWIL4	NM_152431 // PIWIL4 // piwi-like 4 (Drosophila) // 11q21 // 143689 /// AB079366 // PIWIL4 // piwi-like 4 (Drosophila) // 11q21 // 143689 /// ENST00000299001 // PIWIL4 // piwi-like 4 (Drosophila) // 11q21 // 143689	NM_152431 // GO:0007275 // multicellular organismal development // inferred from electronic annotation /// AB079366 // GO:0007275 // multicellular organismal development // inferred from electronic annotation /// ENST00000299001 // GO:0007275 // multicellular organismal development // inferred from electronic annotation	---	NM_152431 // GO:0003676 // nucleic acid binding // inferred from electronic annotation /// AB079366 // GO:0003676 // nucleic acid binding // inferred from electronic annotation /// ENST00000299001 // GO:0003676 // nucleic acid binding // inferred from electronic annotation	---	5.45939	6.27327	-0.813879
7910111	EPHX1	NM_000120 // EPHX1 // epoxide hydrolase 1, microsomal (xenobiotic) // 1q42.1 // 2052 /// NM_001136018 // EPHX1 // epoxide hydrolase 1, microsomal (xenobiotic) // 1q42.1 // 2052 /// L25879 // EPHX1 // epoxide hydrolase 1, microsomal (xenobiotic) // 1q42.1 // 2052 /// ENST00000366837 // EPHX1 // epoxide hydrolase 1, microsomal (xenobiotic) // 1q42.1 // 2052 /// ENST00000272167 // EPHX1 // epoxide h…	NM_000120 // GO:0009636 // response to toxin // inferred from electronic annotation /// NM_000120 // GO:0019439 // aromatic compound catabolic process // inferred from electronic annotation /// NM_001136018 // GO:0009636 // response to toxin // inferred from electronic annotation /// NM_001136018 // GO:0019439 // aromatic compound catabolic process // inferred from electronic annotation /// L2587…	NM_000120 // GO:0005783 // endoplasmic reticulum // inferred from electronic annotation /// NM_000120 // GO:0005789 // endoplasmic reticulum membrane // inferred from electronic annotation /// NM_000120 // GO:0005792 // microsome // inferred from electronic annotation /// NM_000120 // GO:0016020 // membrane // inferred from electronic annotation /// NM_000120 // GO:0016021 // integral to membrane…	NM_000120 // GO:0004301 // epoxide hydrolase activity // traceable author statement /// NM_000120 // GO:0016787 // hydrolase activity // inferred from electronic annotation /// NM_000120 // GO:0033961 // cis-stilbene-oxide hydrolase activity // inferred from electronic annotation /// NM_001136018 // GO:0004301 // epoxide hydrolase activity // traceable author statement /// NM_001136018 // GO:0016…	---	8.01506	8.82888	-0.813824
7948898	SNORD31	NR_002560 // SNORD31 // small nucleolar RNA, C/D box 31 // 11q13 // 9298 /// AK095849 // SNHG1 // small nucleolar RNA host gene 1 (non-protein coding) // 11q12.3 // 23642	---	---	---	---	7.78266	8.59645	-0.813795
8108370	EGR1	NM_001964 // EGR1 // early growth response 1 // 5q31.1 // 1958 /// M62829 // EGR1 // early growth response 1 // 5q31.1 // 1958 /// ENST00000239938 // EGR1 // early growth response 1 // 5q31.1 // 1958	NM_001964 // GO:0000122 // negative regulation of transcription from RNA polymerase II promoter // inferred from electronic annotation /// NM_001964 // GO:0006355 // regulation of transcription, DNA-dependent // inferred from electronic annotation /// NM_001964 // GO:0007611 // learning or memory // inferred from electronic annotation /// NM_001964 // GO:0030217 // T cell differentiation // infer…	NM_001964 // GO:0005622 // intracellular // inferred from electronic annotation /// NM_001964 // GO:0005634 // nucleus // inferred from direct assay /// M62829 // GO:0005622 // intracellular // inferred from electronic annotation /// M62829 // GO:0005634 // nucleus // inferred from direct assay /// ENST00000239938 // GO:0005622 // intracellular // inferred from electronic annotation /// ENST00000…	NM_001964 // GO:0003700 // transcription factor activity // inferred from direct assay /// NM_001964 // GO:0008270 // zinc ion binding // inferred from electronic annotation /// NM_001964 // GO:0016563 // transcription activator activity // inferred from electronic annotation /// NM_001964 // GO:0046872 // metal ion binding // inferred from electronic annotation /// M62829 // GO:0003700 // transc…	NM_001964 // GenMAPP // Ovarian_Infertility_Genes /// M62829 // GenMAPP // Ovarian_Infertility_Genes	7.22999	8.04095	-0.810963
8083779	SERPINI1	NM_001122752 // SERPINI1 // serpin peptidase inhibitor, clade I (neuroserpin), member 1 // 3q26.1 // 5274 /// NM_005025 // SERPINI1 // serpin peptidase inhibitor, clade I (neuroserpin), member 1 // 3q26.1 // 5274 /// AK290082 // SERPINI1 // serpin peptidase inhibitor, clade I (neuroserpin), member 1 // 3q26.1 // 5274 /// ENST00000295777 // SERPINI1 // serpin peptidase inhibitor, clade I (neuroser…	NM_001122752 // GO:0007417 // central nervous system development // traceable author statement /// NM_001122752 // GO:0007422 // peripheral nervous system development // traceable author statement /// NM_005025 // GO:0007417 // central nervous system development // traceable author statement /// NM_005025 // GO:0007422 // peripheral nervous system development // traceable author statement /// AK2…	NM_001122752 // GO:0005576 // extracellular region // inferred from electronic annotation /// NM_001122752 // GO:0005737 // cytoplasm // inferred from direct assay /// NM_001122752 // GO:0043231 // intracellular membrane-bounded organelle // inferred from direct assay /// NM_005025 // GO:0005576 // extracellular region // inferred from electronic annotation /// NM_005025 // GO:0005737 // cytoplas…	NM_001122752 // GO:0004867 // serine-type endopeptidase inhibitor activity // traceable author statement /// NM_005025 // GO:0004867 // serine-type endopeptidase inhibitor activity // traceable author statement /// AK290082 // GO:0004867 // serine-type endopeptidase inhibitor activity // traceable author statement /// ENST00000295777 // GO:0004867 // serine-type endopeptidase inhibitor activity /…	---	6.64103	7.45158	-0.810554
8151030		---	---	---	---	---	5.23901	6.04899	-0.809981
8103722	HSP90AA6P	AY956762 // HSP90AA6P // heat shock protein 90kDa alpha (cytosolic), class A member 6 (pseudogene) // 4q33 // 441051 /// ENST00000325407 // HSP90AA6P // heat shock protein 90kDa alpha (cytosolic), class A member 6 (pseudogene) // 4q33 // 441051	AY956762 // GO:0006457 // protein folding // inferred from electronic annotation /// AY956762 // GO:0006950 // response to stress // inferred from electronic annotation /// ENST00000325407 // GO:0006457 // protein folding // inferred from electronic annotation /// ENST00000325407 // GO:0006950 // response to stress // inferred from electronic annotation	---	AY956762 // GO:0051082 // unfolded protein binding // inferred from electronic annotation /// ENST00000325407 // GO:0051082 // unfolded protein binding // inferred from electronic annotation	---	9.00389	9.811	-0.807103
8048205	IGFBP2	NM_000597 // IGFBP2 // insulin-like growth factor binding protein 2, 36kDa // 2q33-q34 // 3485 /// BC004312 // IGFBP2 // insulin-like growth factor binding protein 2, 36kDa // 2q33-q34 // 3485 /// ENST00000233809 // IGFBP2 // insulin-like growth factor binding protein 2, 36kDa // 2q33-q34 // 3485	NM_000597 // GO:0001558 // regulation of cell growth // inferred from electronic annotation /// NM_000597 // GO:0007165 // signal transduction // inferred from electronic annotation /// BC004312 // GO:0001558 // regulation of cell growth // inferred from electronic annotation /// BC004312 // GO:0007165 // signal transduction // inferred from electronic annotation /// ENST00000233809 // GO:0001558…	NM_000597 // GO:0005576 // extracellular region // inferred from electronic annotation /// NM_000597 // GO:0005615 // extracellular space // inferred from electronic annotation /// BC004312 // GO:0005576 // extracellular region // inferred from electronic annotation /// BC004312 // GO:0005615 // extracellular space // inferred from electronic annotation /// ENST00000233809 // GO:0005576 // extrac…	NM_000597 // GO:0005520 // insulin-like growth factor binding // inferred from electronic annotation /// NM_000597 // GO:0031994 // insulin-like growth factor I binding // inferred from electronic annotation /// NM_000597 // GO:0031995 // insulin-like growth factor II binding // inferred from electronic annotation /// BC004312 // GO:0005520 // insulin-like growth factor binding // inferred from e…	NM_000597 // GenMAPP // Smooth_muscle_contraction /// BC004312 // GenMAPP // Smooth_muscle_contraction	7.59841	8.40087	-0.802465
8069574	C21orf91	NM_001100420 // C21orf91 // chromosome 21 open reading frame 91 // 21q21.1 // 54149 /// NM_017447 // C21orf91 // chromosome 21 open reading frame 91 // 21q21.1 // 54149 /// NM_001100421 // C21orf91 // chromosome 21 open reading frame 91 // 21q21.1 // 54149 /// BC015468 // C21orf91 // chromosome 21 open reading frame 91 // 21q21.1 // 54149 /// ENST00000284881 // C21orf91 // chromosome 21 open read…	---	---	---	---	6.82066	7.62253	-0.801874
8110676	FLJ44896	AK126844 // FLJ44896 // FLJ44896 protein // 5p15.33 // 401166	---	---	---	---	5.13802	5.93972	-0.801698
7919749		---	---	---	---	---	4.80967	5.60923	-0.799563
8064382	SRXN1	AK125343 // SRXN1 // sulfiredoxin 1 homolog (S. cerevisiae) // 20p13 // 140809	AK125343 // GO:0006979 // response to oxidative stress // inferred from direct assay /// AK125343 // GO:0055114 // oxidation reduction // inferred from electronic annotation	AK125343 // GO:0005737 // cytoplasm // inferred from electronic annotation /// AK125343 // GO:0005829 // cytosol // inferred from direct assay	AK125343 // GO:0000166 // nucleotide binding // inferred from electronic annotation /// AK125343 // GO:0000287 // magnesium ion binding // inferred from electronic annotation /// AK125343 // GO:0005524 // ATP binding // inferred from electronic annotation /// AK125343 // GO:0016209 // antioxidant activity // inferred from electronic annotation /// AK125343 // GO:0032542 // sulfiredoxin activity /…	---	6.21492	7.01285	-0.797931
8107769	SLC12A2	NM_001046 // SLC12A2 // solute carrier family 12 (sodium/potassium/chloride transporters), member 2 // 5q23.3 // 6558 /// AY280459 // SLC12A2 // solute carrier family 12 (sodium/potassium/chloride transporters), member 2 // 5q23.3 // 6558 /// ENST00000262461 // SLC12A2 // solute carrier family 12 (sodium/potassium/chloride transporters), member 2 // 5q23.3 // 6558 /// ENST00000343225 // SLC12A2 /…	NM_001046 // GO:0006811 // ion transport // inferred from electronic annotation /// NM_001046 // GO:0006813 // potassium ion transport // inferred from electronic annotation /// NM_001046 // GO:0006814 // sodium ion transport // inferred from electronic annotation /// NM_001046 // GO:0006821 // chloride transport // inferred from electronic annotation /// NM_001046 // GO:0006972 // hyperosmotic r…	NM_001046 // GO:0005624 // membrane fraction // traceable author statement /// NM_001046 // GO:0005887 // integral to plasma membrane // traceable author statement /// NM_001046 // GO:0016020 // membrane // inferred from electronic annotation /// NM_001046 // GO:0016323 // basolateral plasma membrane // inferred from electronic annotation /// NM_001046 // GO:0016324 // apical plasma membrane // i…	NM_001046 // GO:0005215 // transporter activity // inferred from electronic annotation /// NM_001046 // GO:0005515 // protein binding // inferred from electronic annotation /// NM_001046 // GO:0008511 // sodium:potassium:chloride symporter activity // traceable author statement /// NM_001046 // GO:0015293 // symporter activity // inferred from electronic annotation /// NM_001046 // GO:0030955 // …	---	9.87648	10.6722	-0.795747
8114030	KIF3A	NM_007054 // KIF3A // kinesin family member 3A // 5q31 // 11127 /// BC045542 // KIF3A // kinesin family member 3A // 5q31 // 11127 /// ENST00000378746 // KIF3A // kinesin family member 3A // 5q31 // 11127 /// ENST00000395101 // KIF3A // kinesin family member 3A // 5q31 // 11127 /// ENST00000253756 // KIF3A // kinesin family member 3A // 5q31 // 11127 /// ENST00000378735 // KIF3A // kinesin family…	NM_007054 // GO:0006996 // organelle organization // traceable author statement /// NM_007054 // GO:0007018 // microtubule-based movement // inferred from electronic annotation /// BC045542 // GO:0006996 // organelle organization // traceable author statement /// BC045542 // GO:0007018 // microtubule-based movement // inferred from electronic annotation /// ENST00000378746 // GO:0006996 // organe…	NM_007054 // GO:0005874 // microtubule // inferred from electronic annotation /// NM_007054 // GO:0005875 // microtubule associated complex // inferred from electronic annotation /// BC045542 // GO:0005874 // microtubule // inferred from electronic annotation /// BC045542 // GO:0005875 // microtubule associated complex // inferred from electronic annotation /// ENST00000378746 // GO:0005874 // mi…	NM_007054 // GO:0000166 // nucleotide binding // inferred from electronic annotation /// NM_007054 // GO:0003777 // microtubule motor activity // inferred from electronic annotation /// NM_007054 // GO:0005515 // protein binding // inferred from physical interaction /// NM_007054 // GO:0005524 // ATP binding // inferred from electronic annotation /// BC045542 // GO:0000166 // nucleotide binding /…	---	8.58226	9.37648	-0.794223
8020179	CHMP1B	NM_020412 // CHMP1B // chromatin modifying protein 1B // 18p11.21 // 57132 /// BC065933 // CHMP1B // chromatin modifying protein 1B // 18p11.21 // 57132	NM_020412 // GO:0015031 // protein transport // inferred from electronic annotation /// BC065933 // GO:0015031 // protein transport // inferred from electronic annotation	NM_020412 // GO:0005737 // cytoplasm // inferred from electronic annotation /// NM_020412 // GO:0005768 // endosome // inferred from electronic annotation /// BC065933 // GO:0005737 // cytoplasm // inferred from electronic annotation /// BC065933 // GO:0005768 // endosome // inferred from electronic annotation	NM_020412 // GO:0019904 // protein domain specific binding // inferred from physical interaction /// BC065933 // GO:0019904 // protein domain specific binding // inferred from physical interaction	---	10.5434	11.3365	-0.7931
8053648	KRCC1	NM_016618 // KRCC1 // lysine-rich coiled-coil 1 // 2p11.2 // 51315 /// BC107580 // KRCC1 // lysine-rich coiled-coil 1 // 2p11.2 // 51315 /// ENST00000347055 // KRCC1 // lysine-rich coiled-coil 1 // 2p11.2 // 51315	---	---	---	---	5.65924	6.45082	-0.791578
8165663		---	---	---	---	---	6.11797	6.90906	-0.791094
8151101	MYBL1	NM_001080416 // MYBL1 // v-myb myeloblastosis viral oncogene homolog (avian)-like 1 // 8q22 // 4603 /// BC101186 // MYBL1 // v-myb myeloblastosis viral oncogene homolog (avian)-like 1 // 8q22 // 4603 /// ENST00000331406 // MYBL1 // v-myb myeloblastosis viral oncogene homolog (avian)-like 1 // 8q22 // 4603 /// ENST00000399555 // MYBL1 // v-myb myeloblastosis viral oncogene homolog (avian)-like 1 /…	NM_001080416 // GO:0006355 // regulation of transcription, DNA-dependent // non-traceable author statement /// NM_001080416 // GO:0045449 // regulation of transcription // inferred from electronic annotation /// BC101186 // GO:0006355 // regulation of transcription, DNA-dependent // non-traceable author statement /// BC101186 // GO:0045449 // regulation of transcription // inferred from electroni…	NM_001080416 // GO:0005634 // nucleus // inferred from electronic annotation /// NM_001080416 // GO:0005634 // nucleus // non-traceable author statement /// NM_001080416 // GO:0005730 // nucleolus // inferred from direct assay /// BC101186 // GO:0005634 // nucleus // inferred from electronic annotation /// BC101186 // GO:0005634 // nucleus // non-traceable author statement /// BC101186 // GO:0005…	NM_001080416 // GO:0003677 // DNA binding // inferred from electronic annotation /// NM_001080416 // GO:0016563 // transcription activator activity // non-traceable author statement /// NM_001080416 // GO:0030528 // transcription regulator activity // inferred from electronic annotation /// BC101186 // GO:0003677 // DNA binding // inferred from electronic annotation /// BC101186 // GO:0016563 // …	---	9.0481	9.83661	-0.788516
8161224	ZBTB5	NM_014872 // ZBTB5 // zinc finger and BTB domain containing 5 // 9p13.2 // 9925 /// AK292404 // ZBTB5 // zinc finger and BTB domain containing 5 // 9p13.2 // 9925 /// ENST00000307750 // ZBTB5 // zinc finger and BTB domain containing 5 // 9p13.2 // 9925	NM_014872 // GO:0006350 // transcription // inferred from electronic annotation /// NM_014872 // GO:0006355 // regulation of transcription, DNA-dependent // inferred from electronic annotation /// AK292404 // GO:0006350 // transcription // inferred from electronic annotation /// AK292404 // GO:0006355 // regulation of transcription, DNA-dependent // inferred from electronic annotation /// ENST000…	NM_014872 // GO:0005622 // intracellular // inferred from electronic annotation /// NM_014872 // GO:0005634 // nucleus // inferred from electronic annotation /// AK292404 // GO:0005622 // intracellular // inferred from electronic annotation /// AK292404 // GO:0005634 // nucleus // inferred from electronic annotation /// ENST00000307750 // GO:0005622 // intracellular // inferred from electronic an…	NM_014872 // GO:0003677 // DNA binding // inferred from electronic annotation /// NM_014872 // GO:0005515 // protein binding // inferred from electronic annotation /// NM_014872 // GO:0008270 // zinc ion binding // inferred from electronic annotation /// NM_014872 // GO:0046872 // metal ion binding // inferred from electronic annotation /// AK292404 // GO:0003677 // DNA binding // inferred from e…	---	7.14661	7.92905	-0.782444
7948900	SNORD30	NR_002561 // SNORD30 // small nucleolar RNA, C/D box 30 // 11q13 // 9299	---	---	---	---	9.31408	10.0923	-0.778242
8024238	CIRBP	NM_001280 // CIRBP // cold inducible RNA binding protein // 19p13.3 // 1153 /// NR_023312 // CIRBP // cold inducible RNA binding protein // 19p13.3 // 1153 /// NR_023313 // CIRBP // cold inducible RNA binding protein // 19p13.3 // 1153 /// AF021336 // CIRBP // cold inducible RNA binding protein // 19p13.3 // 1153 /// ENST00000320936 // CIRBP // cold inducible RNA binding protein // 19p13.3 // 1153	NM_001280 // GO:0009409 // response to cold // traceable author statement /// NR_023312 // GO:0009409 // response to cold // traceable author statement /// NR_023313 // GO:0009409 // response to cold // traceable author statement /// AF021336 // GO:0009409 // response to cold // traceable author statement /// ENST00000320936 // GO:0009409 // response to cold // traceable author statement	NM_001280 // GO:0005634 // nucleus // inferred from electronic annotation /// NR_023312 // GO:0005634 // nucleus // inferred from electronic annotation /// NR_023313 // GO:0005634 // nucleus // inferred from electronic annotation /// AF021336 // GO:0005634 // nucleus // inferred from electronic annotation /// ENST00000320936 // GO:0005634 // nucleus // inferred from electronic annotation	NM_001280 // GO:0000166 // nucleotide binding // inferred from electronic annotation /// NM_001280 // GO:0003676 // nucleic acid binding // inferred from electronic annotation /// NM_001280 // GO:0003723 // RNA binding // traceable author statement /// NM_001280 // GO:0005515 // protein binding // inferred from physical interaction /// NR_023312 // GO:0000166 // nucleotide binding // inferred fro…	---	9.92118	10.6959	-0.774712
7918275	WDR47	NM_014969 // WDR47 // WD repeat domain 47 // 1p13.3 // 22911 /// BC034964 // WDR47 // WD repeat domain 47 // 1p13.3 // 22911 /// ENST00000369962 // WDR47 // WD repeat domain 47 // 1p13.3 // 22911 /// ENST00000407372 // WDR47 // WD repeat domain 47 // 1p13.3 // 22911 /// ENST00000369965 // WDR47 // WD repeat domain 47 // 1p13.3 // 22911 /// ENST00000361054 // WDR47 // WD repeat domain 47 // 1p13.3…	---	---	---	---	8.35223	9.12493	-0.772696
8118571	PSMB9	NM_002800 // PSMB9 // proteasome (prosome, macropain) subunit, beta type, 9 (large multifunctional peptidase 2) // 6p21.3 // 5698 /// NM_148954 // PSMB9 // proteasome (prosome, macropain) subunit, beta type, 9 (large multifunctional peptidase 2) // 6p21.3 // 5698 /// BC065513 // PSMB9 // proteasome (prosome, macropain) subunit, beta type, 9 (large multifunctional peptidase 2) // 6p21.3 // 5698 //…	NM_002800 // GO:0006511 // ubiquitin-dependent protein catabolic process // inferred from electronic annotation /// NM_002800 // GO:0006955 // immune response // inferred from electronic annotation /// NM_002800 // GO:0031145 // anaphase-promoting complex-dependent proteasomal ubiquitin-dependent protein catabolic process // not recorded /// NM_002800 // GO:0051436 // negative regulation of ubiqu…	NM_002800 // GO:0005634 // nucleus // inferred from electronic annotation /// NM_002800 // GO:0005737 // cytoplasm // inferred from electronic annotation /// NM_002800 // GO:0005829 // cytosol // inferred from electronic annotation /// NM_002800 // GO:0005839 // proteasome core complex // inferred from electronic annotation /// NM_148954 // GO:0005634 // nucleus // inferred from electronic annota…	NM_002800 // GO:0004298 // threonine-type endopeptidase activity // inferred from electronic annotation /// NM_002800 // GO:0008233 // peptidase activity // inferred from electronic annotation /// NM_148954 // GO:0004298 // threonine-type endopeptidase activity // inferred from electronic annotation /// NM_148954 // GO:0008233 // peptidase activity // inferred from electronic annotation /// BC065…	BC065513 // GenMAPP // Proteasome_Degradation	6.76633	7.53615	-0.769822
8178211	PSMB9	NM_002800 // PSMB9 // proteasome (prosome, macropain) subunit, beta type, 9 (large multifunctional peptidase 2) // 6p21.3 // 5698 /// NM_148954 // PSMB9 // proteasome (prosome, macropain) subunit, beta type, 9 (large multifunctional peptidase 2) // 6p21.3 // 5698 /// BC065513 // PSMB9 // proteasome (prosome, macropain) subunit, beta type, 9 (large multifunctional peptidase 2) // 6p21.3 // 5698 //…	NM_002800 // GO:0006511 // ubiquitin-dependent protein catabolic process // inferred from electronic annotation /// NM_002800 // GO:0006955 // immune response // inferred from electronic annotation /// NM_002800 // GO:0031145 // anaphase-promoting complex-dependent proteasomal ubiquitin-dependent protein catabolic process // not recorded /// NM_002800 // GO:0051436 // negative regulation of ubiqu…	NM_002800 // GO:0005634 // nucleus // inferred from electronic annotation /// NM_002800 // GO:0005737 // cytoplasm // inferred from electronic annotation /// NM_002800 // GO:0005829 // cytosol // inferred from electronic annotation /// NM_002800 // GO:0005839 // proteasome core complex // inferred from electronic annotation /// NM_148954 // GO:0005634 // nucleus // inferred from electronic annota…	NM_002800 // GO:0004298 // threonine-type endopeptidase activity // inferred from electronic annotation /// NM_002800 // GO:0008233 // peptidase activity // inferred from electronic annotation /// NM_148954 // GO:0004298 // threonine-type endopeptidase activity // inferred from electronic annotation /// NM_148954 // GO:0008233 // peptidase activity // inferred from electronic annotation /// BC065…	BC065513 // GenMAPP // Proteasome_Degradation	6.76633	7.53615	-0.769822
8179495	PSMB9	NM_002800 // PSMB9 // proteasome (prosome, macropain) subunit, beta type, 9 (large multifunctional peptidase 2) // 6p21.3 // 5698 /// NM_148954 // PSMB9 // proteasome (prosome, macropain) subunit, beta type, 9 (large multifunctional peptidase 2) // 6p21.3 // 5698 /// BC065513 // PSMB9 // proteasome (prosome, macropain) subunit, beta type, 9 (large multifunctional peptidase 2) // 6p21.3 // 5698 //…	NM_002800 // GO:0006511 // ubiquitin-dependent protein catabolic process // inferred from electronic annotation /// NM_002800 // GO:0006955 // immune response // inferred from electronic annotation /// NM_002800 // GO:0031145 // anaphase-promoting complex-dependent proteasomal ubiquitin-dependent protein catabolic process // not recorded /// NM_002800 // GO:0051436 // negative regulation of ubiqu…	NM_002800 // GO:0005634 // nucleus // inferred from electronic annotation /// NM_002800 // GO:0005737 // cytoplasm // inferred from electronic annotation /// NM_002800 // GO:0005829 // cytosol // inferred from electronic annotation /// NM_002800 // GO:0005839 // proteasome core complex // inferred from electronic annotation /// NM_148954 // GO:0005634 // nucleus // inferred from electronic annota…	NM_002800 // GO:0004298 // threonine-type endopeptidase activity // inferred from electronic annotation /// NM_002800 // GO:0008233 // peptidase activity // inferred from electronic annotation /// NM_148954 // GO:0004298 // threonine-type endopeptidase activity // inferred from electronic annotation /// NM_148954 // GO:0008233 // peptidase activity // inferred from electronic annotation /// BC065…	BC065513 // GenMAPP // Proteasome_Degradation	6.76633	7.53615	-0.769822
7919155		---	---	---	---	---	6.62888	7.39649	-0.767617
7919405		---	---	---	---	---	6.62888	7.39649	-0.767617
8103094	NR3C2	NM_000901 // NR3C2 // nuclear receptor subfamily 3, group C, member 2 // 4q31.1 // 4306 /// M16801 // NR3C2 // nuclear receptor subfamily 3, group C, member 2 // 4q31.1 // 4306 /// ENST00000355292 // NR3C2 // nuclear receptor subfamily 3, group C, member 2 // 4q31.1 // 4306 /// ENST00000358102 // NR3C2 // nuclear receptor subfamily 3, group C, member 2 // 4q31.1 // 4306 /// ENST00000344721 // NR3…	NM_000901 // GO:0006350 // transcription // inferred from electronic annotation /// NM_000901 // GO:0006355 // regulation of transcription, DNA-dependent // inferred from electronic annotation /// NM_000901 // GO:0007165 // signal transduction // traceable author statement /// M16801 // GO:0006350 // transcription // inferred from electronic annotation /// M16801 // GO:0006355 // regulation of tr…	NM_000901 // GO:0005634 // nucleus // inferred from electronic annotation /// NM_000901 // GO:0005737 // cytoplasm // inferred from electronic annotation /// NM_000901 // GO:0005783 // endoplasmic reticulum // inferred from electronic annotation /// NM_000901 // GO:0005789 // endoplasmic reticulum membrane // inferred from electronic annotation /// NM_000901 // GO:0016020 // membrane // inferred …	NM_000901 // GO:0003700 // transcription factor activity // inferred from electronic annotation /// NM_000901 // GO:0003700 // transcription factor activity // traceable author statement /// NM_000901 // GO:0003707 // steroid hormone receptor activity // inferred from electronic annotation /// NM_000901 // GO:0003707 // steroid hormone receptor activity // traceable author statement /// NM_000901…	---	5.77075	6.53567	-0.764923
8022606		---	---	---	---	---	4.90375	5.66852	-0.76477
7943160	SCARNA9	NR_002569 // SCARNA9 // small Cajal body-specific RNA 9 // 11q21 // 619383	---	---	---	---	6.84731	7.61151	-0.764193
8009351		---	---	---	---	---	6.03075	6.79269	-0.761936
7932637	ANKRD26	NM_014915 // ANKRD26 // ankyrin repeat domain 26 // 10pter-q22.1 // 22852 /// BC130453 // ANKRD26 // ankyrin repeat domain 26 // 10pter-q22.1 // 22852 /// ENST00000376087 // ANKRD26 // ankyrin repeat domain 26 // 10pter-q22.1 // 22852 /// ENST00000342931 // ANKRD26 // ankyrin repeat domain 26 // 10pter-q22.1 // 22852 /// ENST00000376070 // ANKRD26 // ankyrin repeat domain 26 // 10pter-q22.1 // 22…	---	---	---	---	7.56176	8.31605	-0.754293
7969596	GPC5	NM_004466 // GPC5 // glypican 5 // 13q32 // 2262 /// BC039730 // GPC5 // glypican 5 // 13q32 // 2262 /// ENST00000377067 // GPC5 // glypican 5 // 13q32 // 2262	---	NM_004466 // GO:0005576 // extracellular region // inferred from electronic annotation /// NM_004466 // GO:0005578 // proteinaceous extracellular matrix // inferred from electronic annotation /// NM_004466 // GO:0005886 // plasma membrane // inferred from electronic annotation /// NM_004466 // GO:0005887 // integral to plasma membrane // traceable author statement /// NM_004466 // GO:0031225 // a…	---	---	7.67466	8.42575	-0.751098
7922268	KIFAP3	NM_014970 // KIFAP3 // kinesin-associated protein 3 // 1q24.2 // 22920 /// BC028679 // KIFAP3 // kinesin-associated protein 3 // 1q24.2 // 22920 /// ENST00000361580 // KIFAP3 // kinesin-associated protein 3 // 1q24.2 // 22920 /// ENST00000367767 // KIFAP3 // kinesin-associated protein 3 // 1q24.2 // 22920	NM_014970 // GO:0006461 // protein complex assembly // traceable author statement /// NM_014970 // GO:0007017 // microtubule-based process // inferred from sequence or structural similarity /// NM_014970 // GO:0007165 // signal transduction // traceable author statement /// BC028679 // GO:0006461 // protein complex assembly // traceable author statement /// BC028679 // GO:0007017 // microtubule-b…	NM_014970 // GO:0005783 // endoplasmic reticulum // traceable author statement /// NM_014970 // GO:0016939 // kinesin II complex // inferred from sequence or structural similarity /// BC028679 // GO:0005783 // endoplasmic reticulum // traceable author statement /// BC028679 // GO:0016939 // kinesin II complex // inferred from sequence or structural similarity /// ENST00000361580 // GO:0005783 // …	NM_014970 // GO:0005515 // protein binding // inferred from physical interaction /// NM_014970 // GO:0019894 // kinesin binding // inferred from electronic annotation /// BC028679 // GO:0005515 // protein binding // inferred from physical interaction /// BC028679 // GO:0019894 // kinesin binding // inferred from electronic annotation /// ENST00000361580 // GO:0005515 // protein binding // inferre…	---	9.40528	10.155	-0.749688
7908125	RGL1	NM_015149 // RGL1 // ral guanine nucleotide dissociation stimulator-like 1 // 1q25.3 // 23179 /// AF186780 // RGL1 // ral guanine nucleotide dissociation stimulator-like 1 // 1q25.3 // 23179 /// ENST00000304685 // RGL1 // ral guanine nucleotide dissociation stimulator-like 1 // 1q25.3 // 23179 /// ENST00000367531 // RGL1 // ral guanine nucleotide dissociation stimulator-like 1 // 1q25.3 // 23179 …	NM_015149 // GO:0007165 // signal transduction // inferred from electronic annotation /// NM_015149 // GO:0051056 // regulation of small GTPase mediated signal transduction // inferred from electronic annotation /// AF186780 // GO:0007165 // signal transduction // inferred from electronic annotation /// AF186780 // GO:0051056 // regulation of small GTPase mediated signal transduction // inferred …	NM_015149 // GO:0005575 // cellular_component // no biological data available /// NM_015149 // GO:0005622 // intracellular // inferred from electronic annotation /// AF186780 // GO:0005575 // cellular_component // no biological data available /// AF186780 // GO:0005622 // intracellular // inferred from electronic annotation /// ENST00000304685 // GO:0005575 // cellular_component // no biological …	NM_015149 // GO:0005085 // guanyl-nucleotide exchange factor activity // inferred from electronic annotation /// NM_015149 // GO:0005515 // protein binding // inferred from physical interaction /// NM_015149 // GO:0008321 // Ral guanyl-nucleotide exchange factor activity // non-traceable author statement /// AF186780 // GO:0005085 // guanyl-nucleotide exchange factor activity // inferred from ele…	---	6.12983	6.87878	-0.748953
7980744	RPS6KA5	NM_004755 // RPS6KA5 // ribosomal protein S6 kinase, 90kDa, polypeptide 5 // 14q31-q32.1 // 9252 /// NM_182398 // RPS6KA5 // ribosomal protein S6 kinase, 90kDa, polypeptide 5 // 14q31-q32.1 // 9252 /// AF074393 // RPS6KA5 // ribosomal protein S6 kinase, 90kDa, polypeptide 5 // 14q31-q32.1 // 9252 /// ENST00000261991 // RPS6KA5 // ribosomal protein S6 kinase, 90kDa, polypeptide 5 // 14q31-q32.1 //…	NM_004755 // GO:0006355 // regulation of transcription, DNA-dependent // inferred from direct assay /// NM_004755 // GO:0006468 // protein amino acid phosphorylation // inferred from electronic annotation /// NM_004755 // GO:0006508 // proteolysis // inferred from electronic annotation /// NM_004755 // GO:0006950 // response to stress // inferred from expression pattern /// NM_004755 // GO:000717…	NM_004755 // GO:0005634 // nucleus // inferred from direct assay /// NM_004755 // GO:0005654 // nucleoplasm // not recorded /// NM_004755 // GO:0005737 // cytoplasm // inferred from electronic annotation /// NM_182398 // GO:0005634 // nucleus // inferred from direct assay /// NM_182398 // GO:0005654 // nucleoplasm // not recorded /// NM_182398 // GO:0005737 // cytoplasm // inferred from electroni…	NM_004755 // GO:0000166 // nucleotide binding // inferred from electronic annotation /// NM_004755 // GO:0000287 // magnesium ion binding // inferred from electronic annotation /// NM_004755 // GO:0003824 // catalytic activity // inferred from electronic annotation /// NM_004755 // GO:0004674 // protein serine/threonine kinase activity // not recorded /// NM_004755 // GO:0004674 // protein serine…	---	6.72551	7.47375	-0.748239
7958842		---	---	---	---	---	5.21676	5.9638	-0.747035
7990092	MYO9A	NM_006901 // MYO9A // myosin IXA // 15q22-q23 // 4649 /// BC140869 // MYO9A // myosin IXA // 15q22-q23 // 4649 /// ENST00000261864 // MYO9A // myosin IXA // 15q22-q23 // 4649 /// ENST00000356056 // MYO9A // myosin IXA // 15q22-q23 // 4649	NM_006901 // GO:0007242 // intracellular signaling cascade // inferred from electronic annotation /// BC140869 // GO:0007242 // intracellular signaling cascade // inferred from electronic annotation /// ENST00000261864 // GO:0007242 // intracellular signaling cascade // inferred from electronic annotation /// ENST00000356056 // GO:0007242 // intracellular signaling cascade // inferred from electr…	NM_006901 // GO:0005622 // intracellular // inferred from electronic annotation /// NM_006901 // GO:0016020 // membrane // inferred from electronic annotation /// NM_006901 // GO:0016021 // integral to membrane // inferred from electronic annotation /// NM_006901 // GO:0016459 // myosin complex // inferred from electronic annotation /// BC140869 // GO:0005622 // intracellular // inferred from ele…	NM_006901 // GO:0000166 // nucleotide binding // inferred from electronic annotation /// NM_006901 // GO:0003774 // motor activity // inferred from electronic annotation /// NM_006901 // GO:0003779 // actin binding // inferred from electronic annotation /// NM_006901 // GO:0005096 // GTPase activator activity // inferred from electronic annotation /// NM_006901 // GO:0005524 // ATP binding // inf…	---	7.70501	8.45087	-0.745854
7942783	C11orf67	BC002752 // C11orf67 // chromosome 11 open reading frame 67 // 11q14.1 // 28971 /// BC016854 // C11orf67 // chromosome 11 open reading frame 67 // 11q14.1 // 28971 /// CR457332 // C11orf67 // chromosome 11 open reading frame 67 // 11q14.1 // 28971 /// ENST00000263301 // C11orf67 // chromosome 11 open reading frame 67 // 11q14.1 // 28971 /// ENST00000304716 // C11orf67 // chromosome 11 open readin…	---	---	---	---	6.21612	6.96035	-0.744229
7942912		---	---	---	---	---	5.95389	6.6978	-0.743907
8057689	OSGEPL1	NM_022353 // OSGEPL1 // O-sialoglycoprotein endopeptidase-like 1 // 2q32.2 // 64172 /// BC011904 // OSGEPL1 // O-sialoglycoprotein endopeptidase-like 1 // 2q32.2 // 64172 /// ENST00000264151 // OSGEPL1 // O-sialoglycoprotein endopeptidase-like 1 // 2q32.2 // 64172	NM_022353 // GO:0006508 // proteolysis // inferred from electronic annotation /// BC011904 // GO:0006508 // proteolysis // inferred from electronic annotation /// ENST00000264151 // GO:0006508 // proteolysis // inferred from electronic annotation	---	NM_022353 // GO:0004222 // metalloendopeptidase activity // inferred from electronic annotation /// NM_022353 // GO:0008233 // peptidase activity // inferred from electronic annotation /// NM_022353 // GO:0008270 // zinc ion binding // inferred from electronic annotation /// NM_022353 // GO:0046872 // metal ion binding // inferred from electronic annotation /// BC011904 // GO:0004222 // metalloen…	---	7.47569	8.21835	-0.742665
7985192	LOC123688	NM_001013619 // LOC123688 // similar to RIKEN cDNA C630028N24 gene // 15q25.1 // 123688 /// NM_001083612 // LOC123688 // similar to RIKEN cDNA C630028N24 gene // 15q25.1 // 123688 /// AK126453 // LOC123688 // similar to RIKEN cDNA C630028N24 gene // 15q25.1 // 123688 /// ENST00000388988 // LOC123688 // similar to RIKEN cDNA C630028N24 gene // 15q25.1 // 123688 /// ENST00000360519 // LOC123688 // …	---	NM_001013619 // GO:0005737 // cytoplasm // inferred from electronic annotation /// NM_001083612 // GO:0005737 // cytoplasm // inferred from electronic annotation /// AK126453 // GO:0005737 // cytoplasm // inferred from electronic annotation /// ENST00000388988 // GO:0005737 // cytoplasm // inferred from electronic annotation /// ENST00000360519 // GO:0005737 // cytoplasm // inferred from electron…	NM_001013619 // GO:0016301 // kinase activity // inferred from electronic annotation /// NM_001013619 // GO:0016740 // transferase activity // inferred from electronic annotation /// NM_001083612 // GO:0016301 // kinase activity // inferred from electronic annotation /// NM_001083612 // GO:0016740 // transferase activity // inferred from electronic annotation /// AK126453 // GO:0016301 // kinase …	---	6.77138	7.51124	-0.739864
7975956	GSTZ1	NM_001513 // GSTZ1 // glutathione transferase zeta 1 // 14q24.3 // 2954 /// NM_145870 // GSTZ1 // glutathione transferase zeta 1 // 14q24.3 // 2954 /// NM_145871 // GSTZ1 // glutathione transferase zeta 1 // 14q24.3 // 2954 /// U86529 // GSTZ1 // glutathione transferase zeta 1 // 14q24.3 // 2954 /// ENST00000393734 // GSTZ1 // glutathione transferase zeta 1 // 14q24.3 // 2954 /// ENST00000216465 …	NM_001513 // GO:0006559 // L-phenylalanine catabolic process // traceable author statement /// NM_001513 // GO:0006572 // tyrosine catabolic process // inferred from electronic annotation /// NM_001513 // GO:0009072 // aromatic amino acid family metabolic process // inferred from electronic annotation /// NM_145870 // GO:0006559 // L-phenylalanine catabolic process // traceable author statement /…	NM_001513 // GO:0005737 // cytoplasm // inferred from electronic annotation /// NM_001513 // GO:0005739 // mitochondrion // inferred from sequence or structural similarity /// NM_001513 // GO:0005829 // cytosol // not recorded /// NM_145870 // GO:0005737 // cytoplasm // inferred from electronic annotation /// NM_145870 // GO:0005739 // mitochondrion // inferred from sequence or structural similar…	NM_001513 // GO:0003824 // catalytic activity // inferred from electronic annotation /// NM_001513 // GO:0004364 // glutathione transferase activity // traceable author statement /// NM_001513 // GO:0004602 // glutathione peroxidase activity // traceable author statement /// NM_001513 // GO:0005515 // protein binding // inferred from physical interaction /// NM_001513 // GO:0016034 // maleylaceto…	---	6.52536	7.26464	-0.739277
8127756	LCA5	NM_181714 // LCA5 // Leber congenital amaurosis 5 // 6q14.1 // 167691 /// NM_001122769 // LCA5 // Leber congenital amaurosis 5 // 6q14.1 // 167691 /// BC050327 // LCA5 // Leber congenital amaurosis 5 // 6q14.1 // 167691 /// ENST00000392959 // LCA5 // Leber congenital amaurosis 5 // 6q14.1 // 167691 /// ENST00000369846 // LCA5 // Leber congenital amaurosis 5 // 6q14.1 // 167691 /// ENST00000392961…	NM_181714 // GO:0015031 // protein transport // inferred from electronic annotation /// NM_001122769 // GO:0015031 // protein transport // inferred from electronic annotation /// BC050327 // GO:0015031 // protein transport // inferred from electronic annotation /// ENST00000392959 // GO:0015031 // protein transport // inferred from electronic annotation /// ENST00000369846 // GO:0015031 // protei…	NM_181714 // GO:0005737 // cytoplasm // inferred from electronic annotation /// NM_181714 // GO:0005856 // cytoskeleton // inferred from electronic annotation /// NM_181714 // GO:0005929 // cilium // inferred from electronic annotation /// NM_001122769 // GO:0005737 // cytoplasm // inferred from electronic annotation /// NM_001122769 // GO:0005856 // cytoskeleton // inferred from electronic annot…	---	---	5.59042	6.32811	-0.737692
7928306		---	---	---	---	---	6.32696	7.06386	-0.736902
8152133	RRM2B	NM_015713 // RRM2B // ribonucleotide reductase M2 B (TP53 inducible) // 8q23.1 // 50484 /// AB036063 // RRM2B // ribonucleotide reductase M2 B (TP53 inducible) // 8q23.1 // 50484 /// ENST00000251810 // RRM2B // ribonucleotide reductase M2 B (TP53 inducible) // 8q23.1 // 50484 /// ENST00000395912 // RRM2B // ribonucleotide reductase M2 B (TP53 inducible) // 8q23.1 // 50484 /// ENST00000395908 // R…	NM_015713 // GO:0001822 // kidney development // inferred from electronic annotation /// NM_015713 // GO:0003014 // renal system process // inferred from electronic annotation /// NM_015713 // GO:0006260 // DNA replication // inferred from electronic annotation /// NM_015713 // GO:0006264 // mitochondrial DNA replication // inferred from electronic annotation /// NM_015713 // GO:0006281 // DNA re…	NM_015713 // GO:0005634 // nucleus // inferred from electronic annotation /// NM_015713 // GO:0005737 // cytoplasm // inferred from electronic annotation /// AB036063 // GO:0005634 // nucleus // inferred from electronic annotation /// AB036063 // GO:0005737 // cytoplasm // inferred from electronic annotation /// ENST00000251810 // GO:0005634 // nucleus // inferred from electronic annotation /// E…	NM_015713 // GO:0004748 // ribonucleoside-diphosphate reductase activity // inferred from electronic annotation /// NM_015713 // GO:0005506 // iron ion binding // inferred from electronic annotation /// NM_015713 // GO:0016491 // oxidoreductase activity // inferred from electronic annotation /// AB036063 // GO:0004748 // ribonucleoside-diphosphate reductase activity // inferred from electronic an…	---	8.38284	9.11771	-0.734863
7983228	MAP1A	NM_002373 // MAP1A // microtubule-associated protein 1A // 15q13-qter // 4130 /// U38292 // MAP1A // microtubule-associated protein 1A // 15q13-qter // 4130 /// ENST00000399453 // MAP1A // microtubule-associated protein 1A // 15q13-qter // 4130 /// ENST00000300231 // MAP1A // microtubule-associated protein 1A // 15q13-qter // 4130 /// ENST00000382031 // MAP1A // microtubule-associated protein 1A …	---	NM_002373 // GO:0005874 // microtubule // inferred from electronic annotation /// NM_002373 // GO:0005875 // microtubule associated complex // traceable author statement /// U38292 // GO:0005874 // microtubule // inferred from electronic annotation /// U38292 // GO:0005875 // microtubule associated complex // traceable author statement /// ENST00000399453 // GO:0005874 // microtubule // inferred …	NM_002373 // GO:0005198 // structural molecule activity // non-traceable author statement /// NM_002373 // GO:0005515 // protein binding // inferred from physical interaction /// U38292 // GO:0005198 // structural molecule activity // non-traceable author statement /// U38292 // GO:0005515 // protein binding // inferred from physical interaction /// ENST00000399453 // GO:0005198 // structural mol…	---	5.60173	6.33563	-0.733893
7988077	LCMT2	NM_014793 // LCMT2 // leucine carboxyl methyltransferase 2 // 15q15.3 // 9836 /// BC015949 // LCMT2 // leucine carboxyl methyltransferase 2 // 15q15.3 // 9836 /// ENST00000305641 // LCMT2 // leucine carboxyl methyltransferase 2 // 15q15.3 // 9836	NM_014793 // GO:0008033 // tRNA processing // inferred from electronic annotation /// BC015949 // GO:0008033 // tRNA processing // inferred from electronic annotation /// ENST00000305641 // GO:0008033 // tRNA processing // inferred from electronic annotation	---	NM_014793 // GO:0005515 // protein binding // inferred from physical interaction /// NM_014793 // GO:0008168 // methyltransferase activity // inferred from electronic annotation /// NM_014793 // GO:0016740 // transferase activity // inferred from electronic annotation /// BC015949 // GO:0005515 // protein binding // inferred from physical interaction /// BC015949 // GO:0008168 // methyltransferas…	---	8.82768	9.55988	-0.732204
8021222	ELAC1	NM_018696 // ELAC1 // elaC homolog 1 (E. coli) // 18q21 // 55520 /// AB029151 // ELAC1 // elaC homolog 1 (E. coli) // 18q21 // 55520 /// AK303027 // SMAD4 // SMAD family member 4 // 18q21.1 // 4089 /// ENST00000269466 // ELAC1 // elaC homolog 1 (E. coli) // 18q21 // 55520	NM_018696 // GO:0008033 // tRNA processing // inferred from electronic annotation /// AB029151 // GO:0008033 // tRNA processing // inferred from electronic annotation /// AK303027 // GO:0001658 // ureteric bud branching // inferred from electronic annotation /// AK303027 // GO:0001666 // response to hypoxia // inferred from mutant phenotype /// AK303027 // GO:0001702 // gastrulation with mouth fo…	NM_018696 // GO:0005634 // nucleus // inferred from electronic annotation /// AB029151 // GO:0005634 // nucleus // inferred from electronic annotation /// AK303027 // GO:0005622 // intracellular // inferred from electronic annotation /// AK303027 // GO:0005634 // nucleus // inferred from electronic annotation /// AK303027 // GO:0005654 // nucleoplasm // not recorded /// AK303027 // GO:0005667 // …	NM_018696 // GO:0004519 // endonuclease activity // inferred from electronic annotation /// NM_018696 // GO:0008270 // zinc ion binding // inferred from electronic annotation /// NM_018696 // GO:0016787 // hydrolase activity // inferred from electronic annotation /// NM_018696 // GO:0046872 // metal ion binding // inferred from electronic annotation /// AB029151 // GO:0004519 // endonuclease acti…	---	6.7859	7.51807	-0.732171
8065280	C20orf74	NM_020343 // C20orf74 // chromosome 20 open reading frame 74 // 20p11.22 // 57186 /// DQ310704 // C20orf74 // chromosome 20 open reading frame 74 // 20p11.22 // 57186 /// ENST00000202677 // C20orf74 // chromosome 20 open reading frame 74 // 20p11.22 // 57186 /// ENST00000334388 // C20orf74 // chromosome 20 open reading frame 74 // 20p11.22 // 57186	NM_020343 // GO:0051056 // regulation of small GTPase mediated signal transduction // inferred from electronic annotation /// DQ310704 // GO:0051056 // regulation of small GTPase mediated signal transduction // inferred from electronic annotation /// ENST00000202677 // GO:0051056 // regulation of small GTPase mediated signal transduction // inferred from electronic annotation /// ENST00000334388 …	NM_020343 // GO:0005622 // intracellular // inferred from electronic annotation /// NM_020343 // GO:0005737 // cytoplasm // inferred from electronic annotation /// DQ310704 // GO:0005622 // intracellular // inferred from electronic annotation /// DQ310704 // GO:0005737 // cytoplasm // inferred from electronic annotation /// ENST00000202677 // GO:0005622 // intracellular // inferred from electroni…	NM_020343 // GO:0005096 // GTPase activator activity // inferred from electronic annotation /// DQ310704 // GO:0005096 // GTPase activator activity // inferred from electronic annotation /// ENST00000202677 // GO:0005096 // GTPase activator activity // inferred from electronic annotation /// ENST00000334388 // GO:0005096 // GTPase activator activity // inferred from electronic annotation	---	7.32153	8.05255	-0.73102
8042503	MXD1	NM_002357 // MXD1 // MAX dimerization protein 1 // 2p13-p12 // 4084 /// BC098396 // MXD1 // MAX dimerization protein 1 // 2p13-p12 // 4084 /// ENST00000264444 // MXD1 // MAX dimerization protein 1 // 2p13-p12 // 4084	NM_002357 // GO:0006355 // regulation of transcription, DNA-dependent // inferred from electronic annotation /// NM_002357 // GO:0007275 // multicellular organismal development // traceable author statement /// NM_002357 // GO:0008283 // cell proliferation // traceable author statement /// BC098396 // GO:0006355 // regulation of transcription, DNA-dependent // inferred from electronic annotation …	NM_002357 // GO:0005634 // nucleus // traceable author statement /// NM_002357 // GO:0005737 // cytoplasm // inferred from direct assay /// NM_002357 // GO:0005739 // mitochondrion // inferred from direct assay /// BC098396 // GO:0005634 // nucleus // traceable author statement /// BC098396 // GO:0005737 // cytoplasm // inferred from direct assay /// BC098396 // GO:0005739 // mitochondrion // inf…	NM_002357 // GO:0003700 // transcription factor activity // traceable author statement /// NM_002357 // GO:0003714 // transcription corepressor activity // traceable author statement /// NM_002357 // GO:0005515 // protein binding // inferred from electronic annotation /// BC098396 // GO:0003700 // transcription factor activity // traceable author statement /// BC098396 // GO:0003714 // transcript…	---	7.20445	7.93525	-0.730807
8020889	ZNF397	NM_001135178 // ZNF397 // zinc finger protein 397 // 18q12.2 // 84307 /// NM_032347 // ZNF397 // zinc finger protein 397 // 18q12.2 // 84307 /// AF533250 // ZNF397 // zinc finger protein 397 // 18q12.2 // 84307 /// ENST00000261333 // ZNF397 // zinc finger protein 397 // 18q12.2 // 84307 /// ENST00000330501 // ZNF397 // zinc finger protein 397 // 18q12.2 // 84307 /// ENST00000355632 // ZNF397 // z…	NM_001135178 // GO:0006350 // transcription // inferred from electronic annotation /// NM_001135178 // GO:0006355 // regulation of transcription, DNA-dependent // inferred from electronic annotation /// NM_032347 // GO:0006350 // transcription // inferred from electronic annotation /// NM_032347 // GO:0006355 // regulation of transcription, DNA-dependent // inferred from electronic annotation ///…	NM_001135178 // GO:0005622 // intracellular // inferred from electronic annotation /// NM_001135178 // GO:0005634 // nucleus // inferred from electronic annotation /// NM_001135178 // GO:0005737 // cytoplasm // inferred from electronic annotation /// NM_032347 // GO:0005622 // intracellular // inferred from electronic annotation /// NM_032347 // GO:0005634 // nucleus // inferred from electronic a…	NM_001135178 // GO:0003700 // transcription factor activity // inferred from electronic annotation /// NM_001135178 // GO:0008270 // zinc ion binding // inferred from electronic annotation /// NM_001135178 // GO:0046872 // metal ion binding // inferred from electronic annotation /// NM_032347 // GO:0003700 // transcription factor activity // inferred from electronic annotation /// NM_032347 // GO…	---	5.44026	6.16883	-0.728574
8128698	SESN1	NM_014454 // SESN1 // sestrin 1 // 6q21 // 27244 /// AF033120 // SESN1 // sestrin 1 // 6q21 // 27244 /// ENST00000356644 // SESN1 // sestrin 1 // 6q21 // 27244 /// ENST00000302071 // SESN1 // sestrin 1 // 6q21 // 27244 /// ENST00000368971 // SESN1 // sestrin 1 // 6q21 // 27244	NM_014454 // GO:0006974 // response to DNA damage stimulus // traceable author statement /// NM_014454 // GO:0007050 // cell cycle arrest // inferred from electronic annotation /// NM_014454 // GO:0007050 // cell cycle arrest // traceable author statement /// NM_014454 // GO:0008285 // negative regulation of cell proliferation // traceable author statement /// AF033120 // GO:0006974 // response t…	NM_014454 // GO:0005634 // nucleus // inferred from electronic annotation /// NM_014454 // GO:0005634 // nucleus // traceable author statement /// AF033120 // GO:0005634 // nucleus // inferred from electronic annotation /// AF033120 // GO:0005634 // nucleus // traceable author statement /// ENST00000356644 // GO:0005634 // nucleus // inferred from electronic annotation /// ENST00000356644 // GO:0…	---	---	7.61996	8.34691	-0.726954
8139212	GLI3	NM_000168 // GLI3 // GLI-Kruppel family member GLI3 // 7p13 // 2737 /// M57609 // GLI3 // GLI-Kruppel family member GLI3 // 7p13 // 2737 /// ENST00000395925 // GLI3 // GLI-Kruppel family member GLI3 // 7p13 // 2737 /// ENST00000395922 // GLI3 // GLI-Kruppel family member GLI3 // 7p13 // 2737	NM_000168 // GO:0000060 // protein import into nucleus, translocation // traceable author statement /// NM_000168 // GO:0001656 // metanephros development // inferred from electronic annotation /// NM_000168 // GO:0001658 // ureteric bud branching // inferred from electronic annotation /// NM_000168 // GO:0006355 // regulation of transcription, DNA-dependent // inferred from electronic annotation…	NM_000168 // GO:0005622 // intracellular // inferred from electronic annotation /// NM_000168 // GO:0005634 // nucleus // traceable author statement /// NM_000168 // GO:0005730 // nucleolus // inferred from direct assay /// NM_000168 // GO:0005737 // cytoplasm // traceable author statement /// NM_000168 // GO:0017053 // transcriptional repressor complex // inferred from electronic annotation /// …	NM_000168 // GO:0003682 // chromatin binding // inferred from electronic annotation /// NM_000168 // GO:0003700 // transcription factor activity // traceable author statement /// NM_000168 // GO:0005515 // protein binding // inferred from physical interaction /// NM_000168 // GO:0008270 // zinc ion binding // inferred from electronic annotation /// NM_000168 // GO:0043565 // sequence-specific DNA…	---	5.43996	6.16606	-0.726101
7936041	ARL3	NM_004311 // ARL3 // ADP-ribosylation factor-like 3 // 10q23.3 // 403 /// BC009841 // ARL3 // ADP-ribosylation factor-like 3 // 10q23.3 // 403 /// ENST00000260746 // ARL3 // ADP-ribosylation factor-like 3 // 10q23.3 // 403	NM_004311 // GO:0007049 // cell cycle // inferred from electronic annotation /// NM_004311 // GO:0007264 // small GTPase mediated signal transduction // inferred from electronic annotation /// NM_004311 // GO:0051301 // cell division // inferred from electronic annotation /// BC009841 // GO:0007049 // cell cycle // inferred from electronic annotation /// BC009841 // GO:0007264 // small GTPase med…	NM_004311 // GO:0000139 // Golgi membrane // inferred from electronic annotation /// NM_004311 // GO:0005622 // intracellular // inferred from electronic annotation /// NM_004311 // GO:0005634 // nucleus // inferred from electronic annotation /// NM_004311 // GO:0005794 // Golgi apparatus // inferred from electronic annotation /// NM_004311 // GO:0005819 // spindle // inferred from electronic ann…	NM_004311 // GO:0000166 // nucleotide binding // inferred from electronic annotation /// NM_004311 // GO:0000287 // magnesium ion binding // inferred from electronic annotation /// NM_004311 // GO:0005525 // GTP binding // traceable author statement /// BC009841 // GO:0000166 // nucleotide binding // inferred from electronic annotation /// BC009841 // GO:0000287 // magnesium ion binding // inferr…	---	7.19637	7.92113	-0.724755
8077376	ITPR1	NM_001099952 // ITPR1 // inositol 1,4,5-triphosphate receptor, type 1 // 3p26-p25 // 3708 /// NM_002222 // ITPR1 // inositol 1,4,5-triphosphate receptor, type 1 // 3p26-p25 // 3708 /// D26070 // ITPR1 // inositol 1,4,5-triphosphate receptor, type 1 // 3p26-p25 // 3708 /// ENST00000356617 // ITPR1 // inositol 1,4,5-triphosphate receptor, type 1 // 3p26-p25 // 3708 /// ENST00000302640 // ITPR1 // i…	NM_001099952 // GO:0006811 // ion transport // inferred from electronic annotation /// NM_001099952 // GO:0006816 // calcium ion transport // non-traceable author statement /// NM_001099952 // GO:0007165 // signal transduction // non-traceable author statement /// NM_001099952 // GO:0008219 // cell death // inferred from electronic annotation /// NM_002222 // GO:0006811 // ion transport // inferr…	NM_001099952 // GO:0005783 // endoplasmic reticulum // non-traceable author statement /// NM_001099952 // GO:0005789 // endoplasmic reticulum membrane // inferred from electronic annotation /// NM_001099952 // GO:0016020 // membrane // inferred from electronic annotation /// NM_001099952 // GO:0016021 // integral to membrane // inferred from electronic annotation /// NM_001099952 // GO:0031095 //…	NM_001099952 // GO:0005216 // ion channel activity // inferred from electronic annotation /// NM_001099952 // GO:0005220 // inositol 1,4,5-triphosphate-sensitive calcium-release channel activity // inferred from electronic annotation /// NM_001099952 // GO:0005262 // calcium channel activity // not recorded /// NM_001099952 // GO:0005262 // calcium channel activity // inferred from electronic ann…	NM_001099952 // GenMAPP // G_Protein_Signaling /// NM_001099952 // GenMAPP // Calcium_regulation_in_cardiac_cells /// NM_001099952 // GenMAPP // Smooth_muscle_contraction /// NM_002222 // GenMAPP // G_Protein_Signaling /// NM_002222 // GenMAPP // Calcium_regulation_in_cardiac_cells /// NM_002222 // GenMAPP // Smooth_muscle_contraction /// D26070 // GenMAPP // G_Protein_Signaling /// D26070 // Gen…	9.97026	10.6947	-0.724464
7988260	FRMD5	NM_032892 // FRMD5 // FERM domain containing 5 // 15q15.3 // 84978 /// AK090572 // FRMD5 // FERM domain containing 5 // 15q15.3 // 84978 /// ENST00000351529 // FRMD5 // FERM domain containing 5 // 15q15.3 // 84978 /// ENST00000402883 // FRMD5 // FERM domain containing 5 // 15q15.3 // 84978	---	NM_032892 // GO:0005737 // cytoplasm // inferred from electronic annotation /// NM_032892 // GO:0005794 // Golgi apparatus // inferred from direct assay /// NM_032892 // GO:0005856 // cytoskeleton // inferred from electronic annotation /// NM_032892 // GO:0005886 // plasma membrane // inferred from direct assay /// NM_032892 // GO:0016021 // integral to membrane // inferred from electronic annota…	NM_032892 // GO:0005488 // binding // inferred from electronic annotation /// NM_032892 // GO:0008092 // cytoskeletal protein binding // inferred from electronic annotation /// AK090572 // GO:0005488 // binding // inferred from electronic annotation /// AK090572 // GO:0008092 // cytoskeletal protein binding // inferred from electronic annotation /// ENST00000351529 // GO:0005488 // binding // inf…	---	6.4093	7.13223	-0.72293
7919606	HIST2H2BF	NM_001024599 // HIST2H2BF // histone cluster 2, H2bf // 1q21.2 // 440689 /// BC110793 // HIST2H2BF // histone cluster 2, H2bf // 1q21.2 // 440689 /// AK296916 // HIST1H2BM // histone cluster 1, H2bm // 6p22-p21.3 // 8342 /// AK299108 // HIST2H3PS2 // histone cluster 2, H3, pseudogene 2 // 1q21.1 // 440686 /// BC126904 // HIST2H2BA // histone cluster 2, H2ba // 1p12-p11.2 // 337875 /// BC126904 //…	NM_001024599 // GO:0006334 // nucleosome assembly // inferred from electronic annotation /// BC110793 // GO:0006334 // nucleosome assembly // inferred from electronic annotation /// AK296916 // GO:0006334 // nucleosome assembly // inferred from electronic annotation /// AK296916 // GO:0006334 // nucleosome assembly // non-traceable author statement /// ENST00000369167 // GO:0006334 // nucleosome …	NM_001024599 // GO:0000786 // nucleosome // inferred from electronic annotation /// NM_001024599 // GO:0005634 // nucleus // inferred from electronic annotation /// NM_001024599 // GO:0005694 // chromosome // inferred from electronic annotation /// BC110793 // GO:0000786 // nucleosome // inferred from electronic annotation /// BC110793 // GO:0005634 // nucleus // inferred from electronic annotati…	NM_001024599 // GO:0003677 // DNA binding // inferred from electronic annotation /// BC110793 // GO:0003677 // DNA binding // inferred from electronic annotation /// AK296916 // GO:0003677 // DNA binding // inferred from electronic annotation /// AK296916 // GO:0003677 // DNA binding // non-traceable author statement /// ENST00000369167 // GO:0003677 // DNA binding // inferred from electronic ann…	---	6.97774	7.6987	-0.720967
8038981	ZNF611	NM_030972 // ZNF611 // zinc finger protein 611 // 19q13.41 // 81856 /// BC028590 // ZNF611 // zinc finger protein 611 // 19q13.41 // 81856 /// ENST00000319783 // ZNF611 // zinc finger protein 611 // 19q13.41 // 81856	NM_030972 // GO:0006350 // transcription // inferred from electronic annotation /// NM_030972 // GO:0006355 // regulation of transcription, DNA-dependent // inferred from electronic annotation /// BC028590 // GO:0006350 // transcription // inferred from electronic annotation /// BC028590 // GO:0006355 // regulation of transcription, DNA-dependent // inferred from electronic annotation /// ENST000…	NM_030972 // GO:0005622 // intracellular // inferred from electronic annotation /// NM_030972 // GO:0005634 // nucleus // inferred from electronic annotation /// BC028590 // GO:0005622 // intracellular // inferred from electronic annotation /// BC028590 // GO:0005634 // nucleus // inferred from electronic annotation /// ENST00000319783 // GO:0005622 // intracellular // inferred from electronic an…	NM_030972 // GO:0003677 // DNA binding // inferred from electronic annotation /// NM_030972 // GO:0008270 // zinc ion binding // inferred from electronic annotation /// NM_030972 // GO:0046872 // metal ion binding // inferred from electronic annotation /// BC028590 // GO:0003677 // DNA binding // inferred from electronic annotation /// BC028590 // GO:0008270 // zinc ion binding // inferred from e…	---	6.41782	7.13617	-0.718356
7952339	LOC85389	NR_001453 // LOC85389 // RNA, small nucleolar // 11q23.3-q25 // 85389	---	---	---	---	8.7824	9.49831	-0.715909
7979862		---	---	---	---	---	5.64118	6.35587	-0.714689
7960158	ZNF10	NM_015394 // ZNF10 // zinc finger protein 10 // 12q24.33 // 7556 /// BC024182 // ZNF10 // zinc finger protein 10 // 12q24.33 // 7556 /// AK302159 // ZNF268 // zinc finger protein 268 // 12q24.33 // 10795 /// ENST00000248211 // ZNF10 // zinc finger protein 10 // 12q24.33 // 7556 /// ENST00000402932 // ZNF10 // zinc finger protein 10 // 12q24.33 // 7556	NM_015394 // GO:0006350 // transcription // inferred from electronic annotation /// NM_015394 // GO:0006355 // regulation of transcription, DNA-dependent // inferred from electronic annotation /// BC024182 // GO:0006350 // transcription // inferred from electronic annotation /// BC024182 // GO:0006355 // regulation of transcription, DNA-dependent // inferred from electronic annotation /// AK30215…	NM_015394 // GO:0005622 // intracellular // inferred from electronic annotation /// NM_015394 // GO:0005634 // nucleus // inferred from electronic annotation /// BC024182 // GO:0005622 // intracellular // inferred from electronic annotation /// BC024182 // GO:0005634 // nucleus // inferred from electronic annotation /// AK302159 // GO:0005622 // intracellular // inferred from electronic annotatio…	NM_015394 // GO:0003677 // DNA binding // inferred from electronic annotation /// NM_015394 // GO:0005515 // protein binding // inferred from physical interaction /// NM_015394 // GO:0008270 // zinc ion binding // inferred from electronic annotation /// NM_015394 // GO:0046872 // metal ion binding // inferred from electronic annotation /// BC024182 // GO:0003677 // DNA binding // inferred from el…	---	6.13856	6.85198	-0.713427
8124423	HIST1H2BG	NM_003518 // HIST1H2BG // histone cluster 1, H2bg // 6p21.3 // 8339 /// ENST00000339812 // HIST1H2BG // histone cluster 1, H2bg // 6p21.3 // 8339 /// ENST00000339812 // HIST1H2BF // histone cluster 1, H2bf // 6p21.3 // 8343 /// ENST00000339812 // HIST1H2BE // histone cluster 1, H2be // 6p21.3 // 8344 /// ENST00000339812 // HIST1H2BI // histone cluster 1, H2bi // 6p21.3 // 8346 /// ENST00000339812…	ENST00000339812 // GO:0006334 // nucleosome assembly // non-traceable author statement /// ENST00000339812 // GO:0042742 // defense response to bacterium // inferred from electronic annotation	ENST00000339812 // GO:0000786 // nucleosome // non-traceable author statement /// ENST00000339812 // GO:0005634 // nucleus // inferred from electronic annotation /// ENST00000339812 // GO:0005694 // chromosome // inferred from electronic annotation	ENST00000339812 // GO:0003677 // DNA binding // non-traceable author statement /// ENST00000339812 // GO:0005515 // protein binding // inferred from physical interaction	---	7.36308	8.07493	-0.711857
7919747		---	---	---	---	---	6.14706	6.85672	-0.709664
8098985	C4orf15	BC003648 // C4orf15 // chromosome 4 open reading frame 15 // 4p16.3 // 79441 /// AK303673 // POLN // polymerase (DNA directed) nu // 4p16.3 // 353497 /// NM_024511 // C4orf15 // chromosome 4 open reading frame 15 // 4p16.3 // 79441 /// ENST00000243706 // C4orf15 // chromosome 4 open reading frame 15 // 4p16.3 // 79441	AK303673 // GO:0006260 // DNA replication // inferred from electronic annotation /// AK303673 // GO:0006281 // DNA repair // inferred from electronic annotation /// AK303673 // GO:0006974 // response to DNA damage stimulus // inferred from electronic annotation	AK303673 // GO:0005634 // nucleus // inferred from electronic annotation	AK303673 // GO:0003677 // DNA binding // inferred from electronic annotation /// AK303673 // GO:0003887 // DNA-directed DNA polymerase activity // inferred from electronic annotation /// AK303673 // GO:0016740 // transferase activity // inferred from electronic annotation /// AK303673 // GO:0016779 // nucleotidyltransferase activity // inferred from electronic annotation	---	8.42669	9.13596	-0.709271
7984626	SENP8	NM_145204 // SENP8 // SUMO/sentrin specific peptidase family member 8 // 15q23 // 123228 /// AK292298 // SENP8 // SUMO/sentrin specific peptidase family member 8 // 15q23 // 123228 /// ENST00000340912 // SENP8 // SUMO/sentrin specific peptidase family member 8 // 15q23 // 123228	NM_145204 // GO:0006508 // proteolysis // inferred from electronic annotation /// NM_145204 // GO:0006511 // ubiquitin-dependent protein catabolic process // inferred from electronic annotation /// AK292298 // GO:0006508 // proteolysis // inferred from electronic annotation /// AK292298 // GO:0006511 // ubiquitin-dependent protein catabolic process // inferred from electronic annotation /// ENST0…	---	NM_145204 // GO:0005515 // protein binding // inferred from physical interaction /// NM_145204 // GO:0008233 // peptidase activity // inferred from electronic annotation /// NM_145204 // GO:0008234 // cysteine-type peptidase activity // inferred from electronic annotation /// AK292298 // GO:0005515 // protein binding // inferred from physical interaction /// AK292298 // GO:0008233 // peptidase ac…	---	6.90869	7.61775	-0.709059
8131709	SP4	NM_003112 // SP4 // Sp4 transcription factor // 7p15.3 // 6671 /// AK289728 // SP4 // Sp4 transcription factor // 7p15.3 // 6671 /// ENST00000222584 // SP4 // Sp4 transcription factor // 7p15.3 // 6671	NM_003112 // GO:0006350 // transcription // inferred from electronic annotation /// NM_003112 // GO:0006357 // regulation of transcription from RNA polymerase II promoter // inferred from direct assay /// NM_003112 // GO:0008016 // regulation of heart contraction // inferred from electronic annotation /// AK289728 // GO:0006350 // transcription // inferred from electronic annotation /// AK289728 …	NM_003112 // GO:0005622 // intracellular // inferred from electronic annotation /// NM_003112 // GO:0005634 // nucleus // inferred from electronic annotation /// AK289728 // GO:0005622 // intracellular // inferred from electronic annotation /// AK289728 // GO:0005634 // nucleus // inferred from electronic annotation /// ENST00000222584 // GO:0005622 // intracellular // inferred from electronic an…	NM_003112 // GO:0003677 // DNA binding // inferred from electronic annotation /// NM_003112 // GO:0003702 // RNA polymerase II transcription factor activity // traceable author statement /// NM_003112 // GO:0003713 // transcription coactivator activity // traceable author statement /// NM_003112 // GO:0008270 // zinc ion binding // inferred from electronic annotation /// NM_003112 // GO:0046872 /…	---	8.31192	9.02085	-0.708937
8088348	FAM116A	NM_152678 // FAM116A // family with sequence similarity 116, member A // 3p14.3 // 201627 /// BC040291 // FAM116A // family with sequence similarity 116, member A // 3p14.3 // 201627 /// ENST00000311128 // FAM116A // family with sequence similarity 116, member A // 3p14.3 // 201627 /// ENST00000394599 // FAM116A // family with sequence similarity 116, member A // 3p14.3 // 201627	---	---	---	---	8.98158	9.68781	-0.706229
7914202	SNHG12	AY277594 // SNHG12 // small nucleolar RNA host gene 12 (non-protein coding) // 1p35.3 // 85028 /// AK092096 // SNHG12 // small nucleolar RNA host gene 12 (non-protein coding) // 1p35.3 // 85028 /// ENST00000373828 // SNHG12 // small nucleolar RNA host gene 12 (non-protein coding) // 1p35.3 // 85028 /// ENST00000407688 // SNHG12 // small nucleolar RNA host gene 12 (non-protein coding) // 1p35.3 //…	---	---	---	---	8.51315	9.21404	-0.700881
8135378	PRKAR2B	NM_002736 // PRKAR2B // protein kinase, cAMP-dependent, regulatory, type II, beta // 7q22 // 5577 /// BC075800 // PRKAR2B // protein kinase, cAMP-dependent, regulatory, type II, beta // 7q22 // 5577 /// ENST00000265717 // PRKAR2B // protein kinase, cAMP-dependent, regulatory, type II, beta // 7q22 // 5577 /// ENST00000393613 // PRKAR2B // protein kinase, cAMP-dependent, regulatory, type II, beta …	NM_002736 // GO:0001932 // regulation of protein amino acid phosphorylation // inferred from electronic annotation /// NM_002736 // GO:0006631 // fatty acid metabolic process // inferred from electronic annotation /// NM_002736 // GO:0007612 // learning // inferred from electronic annotation /// NM_002736 // GO:0009755 // hormone-mediated signaling // not recorded /// BC075800 // GO:0001932 // re…	NM_002736 // GO:0005737 // cytoplasm // inferred from direct assay /// NM_002736 // GO:0005739 // mitochondrion // inferred from direct assay /// NM_002736 // GO:0005794 // Golgi apparatus // inferred from direct assay /// NM_002736 // GO:0005813 // centrosome // inferred from direct assay /// NM_002736 // GO:0005952 // cAMP-dependent protein kinase complex // inferred from electronic annotation …	NM_002736 // GO:0000166 // nucleotide binding // inferred from electronic annotation /// NM_002736 // GO:0008603 // cAMP-dependent protein kinase regulator activity // traceable author statement /// NM_002736 // GO:0030552 // cAMP binding // inferred from electronic annotation /// BC075800 // GO:0000166 // nucleotide binding // inferred from electronic annotation /// BC075800 // GO:0008603 // cAM…	---	8.75807	9.45809	-0.700023
8132523	UBE2D4	NM_015983 // UBE2D4 // ubiquitin-conjugating enzyme E2D 4 (putative) // 7p13 // 51619 /// BC004104 // UBE2D4 // ubiquitin-conjugating enzyme E2D 4 (putative) // 7p13 // 51619 /// ENST00000222402 // UBE2D4 // ubiquitin-conjugating enzyme E2D 4 (putative) // 7p13 // 51619	NM_015983 // GO:0006511 // ubiquitin-dependent protein catabolic process // inferred from electronic annotation /// NM_015983 // GO:0043687 // post-translational protein modification // inferred from electronic annotation /// NM_015983 // GO:0051246 // regulation of protein metabolic process // inferred from electronic annotation /// BC004104 // GO:0006511 // ubiquitin-dependent protein catabolic…	---	NM_015983 // GO:0004842 // ubiquitin-protein ligase activity // inferred from electronic annotation /// NM_015983 // GO:0005515 // protein binding // inferred from physical interaction /// NM_015983 // GO:0016874 // ligase activity // inferred from electronic annotation /// BC004104 // GO:0004842 // ubiquitin-protein ligase activity // inferred from electronic annotation /// BC004104 // GO:000551…	---	8.50192	9.20087	-0.69895
7974471		---	---	---	---	---	7.80123	8.49973	-0.698505
7976698	EML1	NM_001008707 // EML1 // echinoderm microtubule associated protein like 1 // 14q32 // 2009 /// NM_004434 // EML1 // echinoderm microtubule associated protein like 1 // 14q32 // 2009 /// BC033043 // EML1 // echinoderm microtubule associated protein like 1 // 14q32 // 2009 /// ENST00000334192 // EML1 // echinoderm microtubule associated protein like 1 // 14q32 // 2009 /// ENST00000262233 // EML1 // …	---	NM_001008707 // GO:0005737 // cytoplasm // inferred from electronic annotation /// NM_001008707 // GO:0005874 // microtubule // inferred from electronic annotation /// NM_001008707 // GO:0005875 // microtubule associated complex // traceable author statement /// NM_004434 // GO:0005737 // cytoplasm // inferred from electronic annotation /// NM_004434 // GO:0005874 // microtubule // inferred from …	NM_001008707 // GO:0005509 // calcium ion binding // non-traceable author statement /// NM_004434 // GO:0005509 // calcium ion binding // non-traceable author statement /// BC033043 // GO:0005509 // calcium ion binding // non-traceable author statement /// ENST00000334192 // GO:0005509 // calcium ion binding // non-traceable author statement /// ENST00000262233 // GO:0005509 // calcium ion bindin…	---	7.26792	7.96635	-0.698423
7981333		---	---	---	---	---	5.40322	6.10129	-0.698071
7956162	ZC3H10	NM_032786 // ZC3H10 // zinc finger CCCH-type containing 10 // 12q13.2 // 84872 /// BC018708 // ZC3H10 // zinc finger CCCH-type containing 10 // 12q13.2 // 84872 /// ENST00000257940 // ZC3H10 // zinc finger CCCH-type containing 10 // 12q13.2 // 84872	---	---	NM_032786 // GO:0003676 // nucleic acid binding // inferred from electronic annotation /// NM_032786 // GO:0008270 // zinc ion binding // inferred from electronic annotation /// NM_032786 // GO:0046872 // metal ion binding // inferred from electronic annotation /// BC018708 // GO:0003676 // nucleic acid binding // inferred from electronic annotation /// BC018708 // GO:0008270 // zinc ion binding …	---	6.38335	7.08084	-0.69749
7942647	LOC387790	AK095089 // LOC387790 // hypothetical LOC387790 // 11q13.5 // 387790 /// ENST00000321844 // LOC387790 // hypothetical LOC387790 // 11q13.5 // 387790	---	---	---	---	6.84995	7.54674	-0.696795
8053662		---	---	---	---	---	5.48216	6.17849	-0.696337
8165947	WWC3	NM_015691 // WWC3 // WWC family member 3 // Xp22.32 // 55841 /// AK292961 // WWC3 // WWC family member 3 // Xp22.32 // 55841 /// ENST00000380861 // WWC3 // WWC family member 3 // Xp22.32 // 55841 /// ENST00000398613 // WWC3 // WWC family member 3 // Xp22.32 // 55841	---	---	---	---	7.51472	8.21068	-0.695966
7988789	DMXL2	NM_015263 // DMXL2 // Dmx-like 2 // 15q21.2 // 23312 /// AF389880 // DMXL2 // Dmx-like 2 // 15q21.2 // 23312 /// ENST00000251076 // DMXL2 // Dmx-like 2 // 15q21.2 // 23312	NM_015263 // GO:0006413 // translational initiation // inferred from electronic annotation /// AF389880 // GO:0006413 // translational initiation // inferred from electronic annotation /// ENST00000251076 // GO:0006413 // translational initiation // inferred from electronic annotation	NM_015263 // GO:0008021 // synaptic vesicle // inferred from direct assay /// NM_015263 // GO:0016020 // membrane // inferred from electronic annotation /// NM_015263 // GO:0030054 // cell junction // inferred from electronic annotation /// NM_015263 // GO:0031410 // cytoplasmic vesicle // inferred from electronic annotation /// NM_015263 // GO:0045202 // synapse // inferred from electronic annot…	NM_015263 // GO:0003743 // translation initiation factor activity // inferred from electronic annotation /// NM_015263 // GO:0017137 // Rab GTPase binding // inferred from direct assay /// AF389880 // GO:0003743 // translation initiation factor activity // inferred from electronic annotation /// AF389880 // GO:0017137 // Rab GTPase binding // inferred from direct assay /// ENST00000251076 // GO:0…	---	8.67366	9.36859	-0.694932
8117081	AOF1	NM_153042 // AOF1 // amine oxidase (flavin containing) domain 1 // 6p22.3 // 221656 /// AK091217 // AOF1 // amine oxidase (flavin containing) domain 1 // 6p22.3 // 221656 /// ENST00000388870 // AOF1 // amine oxidase (flavin containing) domain 1 // 6p22.3 // 221656 /// ENST00000388869 // AOF1 // amine oxidase (flavin containing) domain 1 // 6p22.3 // 221656 /// ENST00000397244 // AOF1 // amine oxi…	NM_153042 // GO:0055114 // oxidation reduction // inferred from electronic annotation /// AK091217 // GO:0055114 // oxidation reduction // inferred from electronic annotation /// ENST00000388870 // GO:0055114 // oxidation reduction // inferred from electronic annotation /// ENST00000388869 // GO:0055114 // oxidation reduction // inferred from electronic annotation /// ENST00000397244 // GO:005511…	---	NM_153042 // GO:0008270 // zinc ion binding // inferred from electronic annotation /// NM_153042 // GO:0009055 // electron carrier activity // inferred from electronic annotation /// NM_153042 // GO:0016491 // oxidoreductase activity // inferred from electronic annotation /// NM_153042 // GO:0046872 // metal ion binding // inferred from electronic annotation /// AK091217 // GO:0008270 // zinc ion…	---	8.74384	9.437	-0.693152
7970467	N6AMT2	NM_174928 // N6AMT2 // N-6 adenine-specific DNA methyltransferase 2 (putative) // 13q12.11 // 221143 /// BC018091 // N6AMT2 // N-6 adenine-specific DNA methyltransferase 2 (putative) // 13q12.11 // 221143 /// ENST00000382754 // N6AMT2 // N-6 adenine-specific DNA methyltransferase 2 (putative) // 13q12.11 // 221143 /// ENST00000382758 // N6AMT2 // N-6 adenine-specific DNA methyltransferase 2 (puta…	NM_174928 // GO:0032259 // methylation // inferred from electronic annotation /// BC018091 // GO:0032259 // methylation // inferred from electronic annotation /// ENST00000382754 // GO:0032259 // methylation // inferred from electronic annotation /// ENST00000382758 // GO:0032259 // methylation // inferred from electronic annotation	---	NM_174928 // GO:0003676 // nucleic acid binding // inferred from electronic annotation /// NM_174928 // GO:0008168 // methyltransferase activity // inferred from electronic annotation /// NM_174928 // GO:0016740 // transferase activity // inferred from electronic annotation /// BC018091 // GO:0003676 // nucleic acid binding // inferred from electronic annotation /// BC018091 // GO:0008168 // meth…	---	8.18436	8.87628	-0.691922
8042576	NAGK	NM_017567 // NAGK // N-acetylglucosamine kinase // 2p13.3 // 55577 /// AK297224 // NAGK // N-acetylglucosamine kinase // 2p13.3 // 55577 /// ENST00000244204 // NAGK // N-acetylglucosamine kinase // 2p13.3 // 55577	NM_017567 // GO:0006044 // N-acetylglucosamine metabolic process // traceable author statement /// NM_017567 // GO:0006051 // N-acetylmannosamine metabolic process // traceable author statement /// AK297224 // GO:0006044 // N-acetylglucosamine metabolic process // traceable author statement /// AK297224 // GO:0006051 // N-acetylmannosamine metabolic process // traceable author statement /// ENST0…	---	NM_017567 // GO:0000166 // nucleotide binding // inferred from electronic annotation /// NM_017567 // GO:0005515 // protein binding // inferred from physical interaction /// NM_017567 // GO:0005524 // ATP binding // inferred from electronic annotation /// NM_017567 // GO:0016301 // kinase activity // inferred from electronic annotation /// NM_017567 // GO:0016740 // transferase activity // inferr…	---	9.13168	9.82204	-0.69036
7964602	LRIG3	NM_153377 // LRIG3 // leucine-rich repeats and immunoglobulin-like domains 3 // 12q14.1 // 121227 /// NM_001136051 // LRIG3 // leucine-rich repeats and immunoglobulin-like domains 3 // 12q14.1 // 121227 /// AY358288 // LRIG3 // leucine-rich repeats and immunoglobulin-like domains 3 // 12q14.1 // 121227 /// ENST00000320743 // LRIG3 // leucine-rich repeats and immunoglobulin-like domains 3 // 12q14…	---	NM_153377 // GO:0016020 // membrane // inferred from electronic annotation /// NM_153377 // GO:0016021 // integral to membrane // inferred from electronic annotation /// NM_001136051 // GO:0016020 // membrane // inferred from electronic annotation /// NM_001136051 // GO:0016021 // integral to membrane // inferred from electronic annotation /// AY358288 // GO:0016020 // membrane // inferred from e…	NM_153377 // GO:0005515 // protein binding // inferred from electronic annotation /// NM_001136051 // GO:0005515 // protein binding // inferred from electronic annotation /// AY358288 // GO:0005515 // protein binding // inferred from electronic annotation /// ENST00000320743 // GO:0005515 // protein binding // inferred from electronic annotation /// ENST00000379141 // GO:0005515 // protein bindin…	---	7.90045	8.59079	-0.690349
8046213	UBR3	NM_172070 // UBR3 // ubiquitin protein ligase E3 component n-recognin 3 (putative) // 2q31.1 // 130507 /// AK128490 // UBR3 // ubiquitin protein ligase E3 component n-recognin 3 (putative) // 2q31.1 // 130507 /// ENST00000272793 // UBR3 // ubiquitin protein ligase E3 component n-recognin 3 (putative) // 2q31.1 // 130507 /// ENST00000392632 // UBR3 // ubiquitin protein ligase E3 component n-recogn…	NM_172070 // GO:0001967 // suckling behavior // inferred from sequence or structural similarity /// NM_172070 // GO:0006511 // ubiquitin-dependent protein catabolic process // inferred from sequence or structural similarity /// NM_172070 // GO:0007608 // sensory perception of smell // inferred from sequence or structural similarity /// NM_172070 // GO:0009790 // embryonic development // inferred …	NM_172070 // GO:0016020 // membrane // inferred from electronic annotation /// NM_172070 // GO:0016021 // integral to membrane // inferred from electronic annotation /// AK128490 // GO:0016020 // membrane // inferred from electronic annotation /// AK128490 // GO:0016021 // integral to membrane // inferred from electronic annotation /// ENST00000272793 // GO:0016020 // membrane // inferred from el…	NM_172070 // GO:0004842 // ubiquitin-protein ligase activity // inferred from sequence or structural similarity /// NM_172070 // GO:0008270 // zinc ion binding // inferred from electronic annotation /// NM_172070 // GO:0016874 // ligase activity // inferred from electronic annotation /// NM_172070 // GO:0046872 // metal ion binding // inferred from electronic annotation /// AK128490 // GO:0004842…	---	7.77403	8.46397	-0.689932
8120362	BEND6	NM_152731 // BEND6 // BEN domain containing 6 // 6p12.1 // 221336 /// BC022988 // BEND6 // BEN domain containing 6 // 6p12.1 // 221336 /// ENST00000370750 // BEND6 // BEN domain containing 6 // 6p12.1 // 221336 /// ENST00000370746 // BEND6 // BEN domain containing 6 // 6p12.1 // 221336 /// ENST00000322055 // BEND6 // BEN domain containing 6 // 6p12.1 // 221336 /// ENST00000370748 // BEND6 // BEN …	---	---	---	---	6.43087	7.11871	-0.687835
8117589	HIST1H3H	NM_003536 // HIST1H3H // histone cluster 1, H3h // 6p22-p21.3 // 8357 /// BC096128 // HIST1H3H // histone cluster 1, H3h // 6p22-p21.3 // 8357 /// ENST00000369163 // HIST1H2AD // histone cluster 1, H2ad // 6p21.3 // 3013 /// ENST00000369163 // HIST1H3A // histone cluster 1, H3a // 6p21.3 // 8350 /// ENST00000369163 // HIST1H3D // histone cluster 1, H3d // 6p21.3 // 8351 /// ENST00000369163 // HIS…	ENST00000369163 // GO:0006334 // nucleosome assembly // non-traceable author statement /// ENST00000369163 // GO:0006334 // nucleosome assembly // inferred from electronic annotation /// ENST00000369387 // GO:0006334 // nucleosome assembly // non-traceable author statement /// ENST00000369387 // GO:0006334 // nucleosome assembly // inferred from electronic annotation	ENST00000369163 // GO:0000786 // nucleosome // non-traceable author statement /// ENST00000369163 // GO:0005634 // nucleus // inferred from electronic annotation /// ENST00000369163 // GO:0005694 // chromosome // inferred from electronic annotation /// ENST00000369163 // GO:0000786 // nucleosome // inferred from electronic annotation /// ENST00000369387 // GO:0000786 // nucleosome // non-traceabl…	ENST00000369163 // GO:0003677 // DNA binding // non-traceable author statement /// ENST00000369163 // GO:0003677 // DNA binding // inferred from electronic annotation /// ENST00000369163 // GO:0005515 // protein binding // inferred from physical interaction /// ENST00000369387 // GO:0003677 // DNA binding // non-traceable author statement /// ENST00000369387 // GO:0003677 // DNA binding // inferr…	---	8.68899	9.37596	-0.686975
7986977	TJP1	NM_003257 // TJP1 // tight junction protein 1 (zona occludens 1) // 15q13 // 7082 /// NM_175610 // TJP1 // tight junction protein 1 (zona occludens 1) // 15q13 // 7082 /// BC111712 // TJP1 // tight junction protein 1 (zona occludens 1) // 15q13 // 7082 /// ENST00000400013 // TJP1 // tight junction protein 1 (zona occludens 1) // 15q13 // 7082 /// ENST00000346128 // TJP1 // tight junction protein …	NM_003257 // GO:0007043 // cell-cell junction assembly // traceable author statement /// NM_175610 // GO:0007043 // cell-cell junction assembly // traceable author statement /// BC111712 // GO:0007043 // cell-cell junction assembly // traceable author statement /// ENST00000400013 // GO:0007043 // cell-cell junction assembly // traceable author statement /// ENST00000346128 // GO:0007043 // cell-…	NM_003257 // GO:0005737 // cytoplasm // inferred from direct assay /// NM_003257 // GO:0005886 // plasma membrane // inferred from direct assay /// NM_003257 // GO:0005886 // plasma membrane // inferred from electronic annotation /// NM_003257 // GO:0005913 // cell-cell adherens junction // traceable author statement /// NM_003257 // GO:0005923 // tight junction // inferred from electronic annota…	NM_003257 // GO:0005515 // protein binding // inferred from electronic annotation /// NM_003257 // GO:0005515 // protein binding // inferred from physical interaction /// NM_175610 // GO:0005515 // protein binding // inferred from electronic annotation /// NM_175610 // GO:0005515 // protein binding // inferred from physical interaction /// BC111712 // GO:0005515 // protein binding // inferred fro…	---	9.83648	10.5232	-0.686715
7948896	SNORD22	NR_000008 // SNORD22 // small nucleolar RNA, C/D box 22 // 11q13 // 9304 /// AK095849 // SNHG1 // small nucleolar RNA host gene 1 (non-protein coding) // 11q12.3 // 23642	---	---	---	---	7.42795	8.11381	-0.685861
8146118		---	---	---	---	---	4.85327	5.53801	-0.684741
7971573	RCBTB2	NM_001268 // RCBTB2 // regulator of chromosome condensation (RCC1) and BTB (POZ) domain containing protein 2 // 13q14.3 // 1102 /// BC029052 // RCBTB2 // regulator of chromosome condensation (RCC1) and BTB (POZ) domain containing protein 2 // 13q14.3 // 1102 /// ENST00000344532 // RCBTB2 // regulator of chromosome condensation (RCC1) and BTB (POZ) domain containing protein 2 // 13q14.3 // 1102	---	---	NM_001268 // GO:0005087 // Ran guanyl-nucleotide exchange factor activity // traceable author statement /// NM_001268 // GO:0005515 // protein binding // inferred from electronic annotation /// BC029052 // GO:0005087 // Ran guanyl-nucleotide exchange factor activity // traceable author statement /// BC029052 // GO:0005515 // protein binding // inferred from electronic annotation /// ENST000003445…	---	5.95111	6.63555	-0.684439
8076463	RRP7B	BC014647 // RRP7B // ribosomal RNA processing 7 homolog B (S. cerevisiae) // 22q13.2 // 91695	---	---	---	---	5.52954	6.21363	-0.684082
7912194	DKFZp566H0824	uc001apg.1 // DKFZp566H0824 // hypothetical LOC54744 // 1p36.23 // 54744 /// BC029383 // DKFZp566H0824 // hypothetical LOC54744 // 1p36.23 // 54744 /// XR_041383 // DKFZp566H0824 // hypothetical LOC54744 // 1p36.23 // 54744	---	---	---	---	6.01466	6.69794	-0.683286
8006531	SLFN5	NM_144975 // SLFN5 // schlafen family member 5 // 17q12 // 162394 /// AK303299 // SLFN5 // schlafen family member 5 // 17q12 // 162394 /// ENST00000299977 // SLFN5 // schlafen family member 5 // 17q12 // 162394	NM_144975 // GO:0030154 // cell differentiation // inferred from electronic annotation /// AK303299 // GO:0030154 // cell differentiation // inferred from electronic annotation /// ENST00000299977 // GO:0030154 // cell differentiation // inferred from electronic annotation	NM_144975 // GO:0005634 // nucleus // inferred from electronic annotation /// AK303299 // GO:0005634 // nucleus // inferred from electronic annotation /// ENST00000299977 // GO:0005634 // nucleus // inferred from electronic annotation	NM_144975 // GO:0000166 // nucleotide binding // inferred from electronic annotation /// NM_144975 // GO:0005524 // ATP binding // inferred from electronic annotation /// AK303299 // GO:0000166 // nucleotide binding // inferred from electronic annotation /// AK303299 // GO:0005524 // ATP binding // inferred from electronic annotation /// ENST00000299977 // GO:0000166 // nucleotide binding // infe…	---	8.26003	8.94078	-0.680745
7961569		---	---	---	---	---	5.19803	5.87803	-0.680006
8097792	SNORD73A	NR_000007 // SNORD73A // small nucleolar RNA, C/D box 73A // 4q31.2-q31.3 // 8944	---	---	---	---	6.59352	7.27269	-0.679175
7991779	ITFG3	NM_032039 // ITFG3 // integrin alpha FG-GAP repeat containing 3 // 16p13.3 // 83986 /// BC032112 // ITFG3 // integrin alpha FG-GAP repeat containing 3 // 16p13.3 // 83986 /// ENST00000399932 // ITFG3 // integrin alpha FG-GAP repeat containing 3 // 16p13.3 // 83986 /// ENST00000301678 // ITFG3 // integrin alpha FG-GAP repeat containing 3 // 16p13.3 // 83986 /// ENST00000301679 // ITFG3 // integrin…	---	NM_032039 // GO:0016020 // membrane // inferred from electronic annotation /// NM_032039 // GO:0016021 // integral to membrane // inferred from electronic annotation /// BC032112 // GO:0016020 // membrane // inferred from electronic annotation /// BC032112 // GO:0016021 // integral to membrane // inferred from electronic annotation /// ENST00000399932 // GO:0016020 // membrane // inferred from el…	---	---	8.65577	9.33413	-0.678357
8031784	ZNF134	NM_003435 // ZNF134 // zinc finger protein 134 // 19q13.4 // 7693 /// BC042636 // ZNF134 // zinc finger protein 134 // 19q13.4 // 7693 /// AB209847 // ZNF211 // zinc finger protein 211 // 19q13.4 // 10520 /// ENST00000396161 // ZNF134 // zinc finger protein 134 // 19q13.4 // 7693	NM_003435 // GO:0006350 // transcription // inferred from electronic annotation /// NM_003435 // GO:0006355 // regulation of transcription, DNA-dependent // non-traceable author statement /// BC042636 // GO:0006350 // transcription // inferred from electronic annotation /// BC042636 // GO:0006355 // regulation of transcription, DNA-dependent // non-traceable author statement /// AB209847 // GO:00…	NM_003435 // GO:0005622 // intracellular // inferred from electronic annotation /// NM_003435 // GO:0005634 // nucleus // non-traceable author statement /// BC042636 // GO:0005622 // intracellular // inferred from electronic annotation /// BC042636 // GO:0005634 // nucleus // non-traceable author statement /// AB209847 // GO:0005622 // intracellular // inferred from electronic annotation /// AB20…	NM_003435 // GO:0003700 // transcription factor activity // non-traceable author statement /// NM_003435 // GO:0008270 // zinc ion binding // inferred from electronic annotation /// NM_003435 // GO:0046872 // metal ion binding // inferred from electronic annotation /// BC042636 // GO:0003700 // transcription factor activity // non-traceable author statement /// BC042636 // GO:0008270 // zinc ion …	---	7.82268	8.50057	-0.677885
8121884		---	---	---	---	---	6.17824	6.85545	-0.677213
7963348		---	---	---	---	---	5.46313	6.13996	-0.676832
7990054	UACA	NM_018003 // UACA // uveal autoantigen with coiled-coil domains and ankyrin repeats // 15q22-q24 // 55075 /// NM_001008224 // UACA // uveal autoantigen with coiled-coil domains and ankyrin repeats // 15q22-q24 // 55075 /// AF322916 // UACA // uveal autoantigen with coiled-coil domains and ankyrin repeats // 15q22-q24 // 55075 /// ENST00000322954 // UACA // uveal autoantigen with coiled-coil domai…	NM_018003 // GO:0008630 // DNA damage response, signal transduction resulting in induction of apoptosis // inferred from electronic annotation /// NM_018003 // GO:0008631 // induction of apoptosis by oxidative stress // inferred from electronic annotation /// NM_018003 // GO:0009411 // response to UV // inferred from electronic annotation /// NM_018003 // GO:0016032 // viral reproduction // infer…	NM_018003 // GO:0005576 // extracellular region // non-traceable author statement /// NM_018003 // GO:0005624 // membrane fraction // inferred from electronic annotation /// NM_018003 // GO:0005625 // soluble fraction // inferred from electronic annotation /// NM_018003 // GO:0005634 // nucleus // inferred from electronic annotation /// NM_018003 // GO:0005635 // nuclear envelope // inferred from…	NM_018003 // GO:0003674 // molecular_function // no biological data available /// NM_018003 // GO:0005515 // protein binding // inferred from electronic annotation /// NM_001008224 // GO:0003674 // molecular_function // no biological data available /// NM_001008224 // GO:0005515 // protein binding // inferred from electronic annotation /// AF322916 // GO:0003674 // molecular_function // no biolog…	---	7.29035	7.96651	-0.676163
8093451		---	---	---	---	---	6.8237	7.49841	-0.674707
8059642	SLC16A14	NM_152527 // SLC16A14 // solute carrier family 16, member 14 (monocarboxylic acid transporter 14) // 2q36.3 // 151473 /// BC065524 // SLC16A14 // solute carrier family 16, member 14 (monocarboxylic acid transporter 14) // 2q36.3 // 151473 /// ENST00000295190 // SLC16A14 // solute carrier family 16, member 14 (monocarboxylic acid transporter 14) // 2q36.3 // 151473	NM_152527 // GO:0006810 // transport // inferred from electronic annotation /// BC065524 // GO:0006810 // transport // inferred from electronic annotation /// ENST00000295190 // GO:0006810 // transport // inferred from electronic annotation	NM_152527 // GO:0005886 // plasma membrane // inferred from electronic annotation /// NM_152527 // GO:0016021 // integral to membrane // inferred from electronic annotation /// BC065524 // GO:0005886 // plasma membrane // inferred from electronic annotation /// BC065524 // GO:0016021 // integral to membrane // inferred from electronic annotation /// ENST00000295190 // GO:0005886 // plasma membran…	NM_152527 // GO:0005215 // transporter activity // inferred from electronic annotation /// NM_152527 // GO:0015293 // symporter activity // inferred from electronic annotation /// BC065524 // GO:0005215 // transporter activity // inferred from electronic annotation /// BC065524 // GO:0015293 // symporter activity // inferred from electronic annotation /// ENST00000295190 // GO:0005215 // transpor…	---	7.50694	8.18096	-0.674023
7997726	FOXF1	NM_001451 // FOXF1 // forkhead box F1 // 16q24 // 2294 /// U13219 // FOXF1 // forkhead box F1 // 16q24 // 2294 /// ENST00000262426 // FOXF1 // forkhead box F1 // 16q24 // 2294 /// ENST00000393236 // FOXF1 // forkhead box F1 // 16q24 // 2294	NM_001451 // GO:0001570 // vasculogenesis // inferred from electronic annotation /// NM_001451 // GO:0006350 // transcription // inferred from electronic annotation /// NM_001451 // GO:0009887 // organ morphogenesis // inferred from electronic annotation /// NM_001451 // GO:0030198 // extracellular matrix organization // inferred from electronic annotation /// NM_001451 // GO:0030324 // lung deve…	NM_001451 // GO:0005634 // nucleus // inferred by curator /// NM_001451 // GO:0005667 // transcription factor complex // traceable author statement /// U13219 // GO:0005634 // nucleus // inferred by curator /// U13219 // GO:0005667 // transcription factor complex // traceable author statement /// ENST00000262426 // GO:0005634 // nucleus // inferred by curator /// ENST00000262426 // GO:0005667 // …	NM_001451 // GO:0003700 // transcription factor activity // inferred from electronic annotation /// NM_001451 // GO:0005515 // protein binding // traceable author statement /// NM_001451 // GO:0016563 // transcription activator activity // inferred from direct assay /// NM_001451 // GO:0043565 // sequence-specific DNA binding // inferred from sequence or structural similarity /// U13219 // GO:000…	---	7.24751	7.9211	-0.673585
7958174	TXNRD1	NM_003330 // TXNRD1 // thioredoxin reductase 1 // 12q23-q24.1 // 7296 /// NM_001093771 // TXNRD1 // thioredoxin reductase 1 // 12q23-q24.1 // 7296 /// NM_182742 // TXNRD1 // thioredoxin reductase 1 // 12q23-q24.1 // 7296 /// NM_182729 // TXNRD1 // thioredoxin reductase 1 // 12q23-q24.1 // 7296 /// NM_182743 // TXNRD1 // thioredoxin reductase 1 // 12q23-q24.1 // 7296 /// D88687 // TXNRD1 // thiore…	NM_003330 // GO:0001707 // mesoderm formation // inferred from electronic annotation /// NM_003330 // GO:0006810 // transport // inferred from electronic annotation /// NM_003330 // GO:0006979 // response to oxidative stress // inferred from electronic annotation /// NM_003330 // GO:0007165 // signal transduction // non-traceable author statement /// NM_003330 // GO:0007369 // gastrulation // inf…	NM_003330 // GO:0005634 // nucleus // inferred from electronic annotation /// NM_003330 // GO:0005737 // cytoplasm // inferred from electronic annotation /// NM_003330 // GO:0005829 // cytosol // not recorded /// NM_003330 // GO:0005829 // cytosol // inferred from electronic annotation /// NM_001093771 // GO:0005634 // nucleus // inferred from electronic annotation /// NM_001093771 // GO:0005737 …	NM_003330 // GO:0004791 // thioredoxin-disulfide reductase activity // not recorded /// NM_003330 // GO:0004791 // thioredoxin-disulfide reductase activity // traceable author statement /// NM_003330 // GO:0008430 // selenium binding // inferred from electronic annotation /// NM_003330 // GO:0009055 // electron carrier activity // inferred from electronic annotation /// NM_003330 // GO:0015035 //…	---	10.8986	11.5718	-0.673206
8100478	AASDH	NM_181806 // AASDH // aminoadipate-semialdehyde dehydrogenase // 4q12 // 132949 /// AY422212 // AASDH // aminoadipate-semialdehyde dehydrogenase // 4q12 // 132949 /// ENST00000205214 // AASDH // aminoadipate-semialdehyde dehydrogenase // 4q12 // 132949	NM_181806 // GO:0006629 // lipid metabolic process // inferred from electronic annotation /// NM_181806 // GO:0006631 // fatty acid metabolic process // inferred from sequence or structural similarity /// NM_181806 // GO:0008152 // metabolic process // inferred from electronic annotation /// AY422212 // GO:0006629 // lipid metabolic process // inferred from electronic annotation /// AY422212 // G…	---	NM_181806 // GO:0000036 // acyl carrier activity // inferred from electronic annotation /// NM_181806 // GO:0000166 // nucleotide binding // inferred from electronic annotation /// NM_181806 // GO:0005524 // ATP binding // inferred from electronic annotation /// NM_181806 // GO:0016874 // ligase activity // inferred from electronic annotation /// NM_181806 // GO:0016878 // acid-thiol ligase activ…	---	7.42133	8.09368	-0.672351
7938629	PDE3B	NM_000922 // PDE3B // phosphodiesterase 3B, cGMP-inhibited // 11p15.1 // 5140 /// BC150307 // PDE3B // phosphodiesterase 3B, cGMP-inhibited // 11p15.1 // 5140 /// ENST00000282096 // PDE3B // phosphodiesterase 3B, cGMP-inhibited // 11p15.1 // 5140	NM_000922 // GO:0007165 // signal transduction // inferred from electronic annotation /// NM_000922 // GO:0031018 // endocrine pancreas development // inferred from electronic annotation /// NM_000922 // GO:0042593 // glucose homeostasis // inferred from electronic annotation /// NM_000922 // GO:0050796 // regulation of insulin secretion // inferred from electronic annotation /// BC150307 // GO:0…	NM_000922 // GO:0016020 // membrane // inferred from electronic annotation /// NM_000922 // GO:0016021 // integral to membrane // inferred from electronic annotation /// BC150307 // GO:0016020 // membrane // inferred from electronic annotation /// BC150307 // GO:0016021 // integral to membrane // inferred from electronic annotation /// ENST00000282096 // GO:0016020 // membrane // inferred from el…	NM_000922 // GO:0004119 // cGMP-inhibited cyclic-nucleotide phosphodiesterase activity // traceable author statement /// NM_000922 // GO:0016787 // hydrolase activity // inferred from electronic annotation /// BC150307 // GO:0004119 // cGMP-inhibited cyclic-nucleotide phosphodiesterase activity // traceable author statement /// BC150307 // GO:0016787 // hydrolase activity // inferred from electro…	---	8.75245	9.42438	-0.671929
8161513	PGM5P2	NR_002836 // PGM5P2 // phosphoglucomutase 5 pseudogene 2 // 9q12 // 595135 /// BC033073 // PGM5 // phosphoglucomutase 5 // 9q13 // 5239	BC033073 // GO:0005975 // carbohydrate metabolic process // inferred from electronic annotation /// BC033073 // GO:0006006 // glucose metabolic process // inferred from electronic annotation /// BC033073 // GO:0007155 // cell adhesion // inferred from electronic annotation /// BC033073 // GO:0008150 // biological_process // no biological data available	BC033073 // GO:0001725 // stress fiber // inferred from direct assay /// BC033073 // GO:0005914 // spot adherens junction // inferred from direct assay /// BC033073 // GO:0005925 // focal adhesion // inferred from direct assay /// BC033073 // GO:0009898 // internal side of plasma membrane // inferred from direct assay /// BC033073 // GO:0014704 // intercalated disc // inferred from direct assay /…	BC033073 // GO:0000287 // magnesium ion binding // inferred from electronic annotation /// BC033073 // GO:0004614 // phosphoglucomutase activity // non-traceable author statement /// BC033073 // GO:0005198 // structural molecule activity // non-traceable author statement /// BC033073 // GO:0005515 // protein binding // inferred from electronic annotation	---	4.64549	5.31673	-0.671244
8112070		---	---	---	---	---	6.02728	6.69705	-0.669772
7898736	HSPC157	NR_023918 // HSPC157 // hypothetical LOC29092 // 1p36.12 // 29092 /// NR_023919 // HSPC157 // hypothetical LOC29092 // 1p36.12 // 29092 /// BC016053 // HSPC157 // hypothetical LOC29092 // 1p36.12 // 29092	---	---	---	---	7.25705	7.92681	-0.669757
7995377		---	---	---	---	---	6.33676	7.00579	-0.669024
8123407	MLLT4	NM_001040001 // MLLT4 // myeloid/lymphoid or mixed-lineage leukemia (trithorax homolog, Drosophila); translocated to, 4 // 6q27 // 4301 /// NM_001040000 // MLLT4 // myeloid/lymphoid or mixed-lineage leukemia (trithorax homolog, Drosophila); translocated to, 4 // 6q27 // 4301 /// NM_005936 // MLLT4 // myeloid/lymphoid or mixed-lineage leukemia (trithorax homolog, Drosophila); translocated to, 4 //…	NM_001040001 // GO:0007155 // cell adhesion // traceable author statement /// NM_001040001 // GO:0007165 // signal transduction // inferred from electronic annotation /// NM_001040001 // GO:0007165 // signal transduction // traceable author statement /// NM_001040001 // GO:0007267 // cell-cell signaling // traceable author statement /// NM_001040001 // GO:0008150 // biological_process // no biolo…	NM_001040001 // GO:0005575 // cellular_component // no biological data available /// NM_001040001 // GO:0005911 // cell-cell junction // traceable author statement /// NM_001040000 // GO:0005575 // cellular_component // no biological data available /// NM_001040000 // GO:0005911 // cell-cell junction // traceable author statement /// NM_005936 // GO:0005575 // cellular_component // no biological …	NM_001040001 // GO:0003674 // molecular_function // no biological data available /// NM_001040001 // GO:0005515 // protein binding // inferred from electronic annotation /// NM_001040001 // GO:0008022 // protein C-terminus binding // traceable author statement /// NM_001040000 // GO:0003674 // molecular_function // no biological data available /// NM_001040000 // GO:0005515 // protein binding // …	---	6.66777	7.3361	-0.668335
8117470	BTN2A3	NM_024018 // BTN2A3 // butyrophilin, subfamily 2, member A3 // 6p22.1 // 54718 /// AK056871 // BTN2A3 // butyrophilin, subfamily 2, member A3 // 6p22.1 // 54718 /// ENST00000297020 // BTN2A3 // butyrophilin, subfamily 2, member A3 // 6p22.1 // 54718 /// ENST00000377662 // BTN2A3 // butyrophilin, subfamily 2, member A3 // 6p22.1 // 54718 /// ENST00000244504 // BTN2A3 // butyrophilin, subfamily 2, …	---	NM_024018 // GO:0016020 // membrane // inferred from electronic annotation /// NM_024018 // GO:0016021 // integral to membrane // inferred from electronic annotation /// AK056871 // GO:0016020 // membrane // inferred from electronic annotation /// AK056871 // GO:0016021 // integral to membrane // inferred from electronic annotation /// ENST00000297020 // GO:0016020 // membrane // inferred from el…	---	---	5.86715	6.53495	-0.6678
7948037		---	---	---	---	---	5.13307	5.80061	-0.667543
8010901	DOC2BL	ENST00000343572 // DOC2BL // double C2-like domains, beta-like // 17p13.3 // 653051	---	---	---	---	5.99056	6.65639	-0.665835
8052956	EXOC6B	NM_015189 // EXOC6B // exocyst complex component 6B // 2p13.3-p13.2 // 23233 /// AB023136 // EXOC6B // exocyst complex component 6B // 2p13.3-p13.2 // 23233 /// ENST00000272427 // EXOC6B // exocyst complex component 6B // 2p13.3-p13.2 // 23233 /// ENST00000290144 // EXOC6B // exocyst complex component 6B // 2p13.3-p13.2 // 23233	NM_015189 // GO:0006904 // vesicle docking during exocytosis // inferred from electronic annotation /// NM_015189 // GO:0015031 // protein transport // inferred from electronic annotation /// AB023136 // GO:0006904 // vesicle docking during exocytosis // inferred from electronic annotation /// AB023136 // GO:0015031 // protein transport // inferred from electronic annotation /// ENST00000272427 /…	NM_015189 // GO:0000145 // exocyst // inferred from electronic annotation /// AB023136 // GO:0000145 // exocyst // inferred from electronic annotation /// ENST00000272427 // GO:0000145 // exocyst // inferred from electronic annotation /// ENST00000290144 // GO:0000145 // exocyst // inferred from electronic annotation	---	---	8.7011	9.36505	-0.663951
8096808	CCDC109B	NM_017918 // CCDC109B // coiled-coil domain containing 109B // 4q25 // 55013 /// AK095936 // CCDC109B // coiled-coil domain containing 109B // 4q25 // 55013 /// ENST00000394650 // CCDC109B // coiled-coil domain containing 109B // 4q25 // 55013 /// ENST00000344132 // CCDC109B // coiled-coil domain containing 109B // 4q25 // 55013	---	NM_017918 // GO:0016020 // membrane // inferred from electronic annotation /// NM_017918 // GO:0016021 // integral to membrane // inferred from electronic annotation /// AK095936 // GO:0016020 // membrane // inferred from electronic annotation /// AK095936 // GO:0016021 // integral to membrane // inferred from electronic annotation /// ENST00000394650 // GO:0016020 // membrane // inferred from el…	---	---	7.06049	7.72423	-0.663743
8174937	ODZ1	NM_014253 // ODZ1 // odz, odd Oz/ten-m homolog 1(Drosophila) // Xq25 // 10178 /// AF100772 // ODZ1 // odz, odd Oz/ten-m homolog 1(Drosophila) // Xq25 // 10178 /// ENST00000371130 // ODZ1 // odz, odd Oz/ten-m homolog 1(Drosophila) // Xq25 // 10178	NM_014253 // GO:0006955 // immune response // traceable author statement /// NM_014253 // GO:0007165 // signal transduction // inferred from electronic annotation /// NM_014253 // GO:0007399 // nervous system development // traceable author statement /// NM_014253 // GO:0008285 // negative regulation of cell proliferation // traceable author statement /// AF100772 // GO:0006955 // immune response…	NM_014253 // GO:0005576 // extracellular region // traceable author statement /// NM_014253 // GO:0005887 // integral to plasma membrane // inferred from electronic annotation /// NM_014253 // GO:0016020 // membrane // inferred from electronic annotation /// AF100772 // GO:0005576 // extracellular region // traceable author statement /// AF100772 // GO:0005887 // integral to plasma membrane // in…	NM_014253 // GO:0008201 // heparin binding // traceable author statement /// AF100772 // GO:0008201 // heparin binding // traceable author statement /// ENST00000371130 // GO:0008201 // heparin binding // traceable author statement	---	5.56895	6.23268	-0.663731
7998835		---	---	---	---	---	7.26306	7.92638	-0.66332
8124502	ZNF184	NM_007149 // ZNF184 // zinc finger protein 184 // 6p21.3 // 7738 /// BC022992 // ZNF184 // zinc finger protein 184 // 6p21.3 // 7738 /// ENST00000211936 // ZNF184 // zinc finger protein 184 // 6p21.3 // 7738 /// ENST00000377419 // ZNF184 // zinc finger protein 184 // 6p21.3 // 7738	NM_007149 // GO:0006350 // transcription // inferred from electronic annotation /// NM_007149 // GO:0006355 // regulation of transcription, DNA-dependent // non-traceable author statement /// BC022992 // GO:0006350 // transcription // inferred from electronic annotation /// BC022992 // GO:0006355 // regulation of transcription, DNA-dependent // non-traceable author statement /// ENST00000211936 /…	NM_007149 // GO:0005622 // intracellular // inferred from electronic annotation /// NM_007149 // GO:0005634 // nucleus // non-traceable author statement /// NM_007149 // GO:0005737 // cytoplasm // inferred from direct assay /// BC022992 // GO:0005622 // intracellular // inferred from electronic annotation /// BC022992 // GO:0005634 // nucleus // non-traceable author statement /// BC022992 // GO:0…	NM_007149 // GO:0003677 // DNA binding // non-traceable author statement /// NM_007149 // GO:0008270 // zinc ion binding // non-traceable author statement /// NM_007149 // GO:0046872 // metal ion binding // inferred from electronic annotation /// BC022992 // GO:0003677 // DNA binding // non-traceable author statement /// BC022992 // GO:0008270 // zinc ion binding // non-traceable author statement…	---	8.0728	8.73317	-0.66037
7902400	SNORD45B	NR_002748 // SNORD45B // small nucleolar RNA, C/D box 45B // 1p31.1 // 26804 /// AK128861 // RABGGTB // Rab geranylgeranyltransferase, beta subunit // 1p31 // 5876	AK128861 // GO:0006464 // protein modification process // non-traceable author statement /// AK128861 // GO:0007601 // visual perception // traceable author statement	---	AK128861 // GO:0004659 // prenyltransferase activity // inferred from electronic annotation /// AK128861 // GO:0004663 // Rab-protein geranylgeranyltransferase activity // inferred from electronic annotation /// AK128861 // GO:0005515 // protein binding // inferred from physical interaction /// AK128861 // GO:0008270 // zinc ion binding // inferred from electronic annotation /// AK128861 // GO:00…	---	7.83932	8.49925	-0.659926
7954460	LYRM5	NM_001001660 // LYRM5 // LYR motif containing 5 // 12p12.1 // 144363 /// BC100276 // LYRM5 // LYR motif containing 5 // 12p12.1 // 144363 /// ENST00000381356 // LYRM5 // LYR motif containing 5 // 12p12.1 // 144363	---	---	---	---	8.63751	9.29661	-0.659105
8040514		---	---	---	---	---	5.55637	6.21425	-0.657873
7949482	RNASEH2C	NM_032193 // RNASEH2C // ribonuclease H2, subunit C // 11q13.1 // 84153 /// AF346606 // RNASEH2C // ribonuclease H2, subunit C // 11q13.1 // 84153 /// ENST00000308418 // RNASEH2C // ribonuclease H2, subunit C // 11q13.1 // 84153	---	NM_032193 // GO:0005634 // nucleus // inferred from electronic annotation /// AF346606 // GO:0005634 // nucleus // inferred from electronic annotation /// ENST00000308418 // GO:0005634 // nucleus // inferred from electronic annotation	---	---	8.9972	9.6541	-0.656899
8006123	CPD	NM_001304 // CPD // carboxypeptidase D // 17q11.2 // 1362 /// BC051702 // CPD // carboxypeptidase D // 17q11.2 // 1362 /// ENST00000225719 // CPD // carboxypeptidase D // 17q11.2 // 1362	NM_001304 // GO:0006508 // proteolysis // inferred from electronic annotation /// BC051702 // GO:0006508 // proteolysis // inferred from electronic annotation /// ENST00000225719 // GO:0006508 // proteolysis // inferred from electronic annotation	NM_001304 // GO:0005624 // membrane fraction // traceable author statement /// NM_001304 // GO:0005634 // nucleus // inferred from electronic annotation /// NM_001304 // GO:0016020 // membrane // inferred from electronic annotation /// NM_001304 // GO:0016021 // integral to membrane // inferred from electronic annotation /// BC051702 // GO:0005624 // membrane fraction // traceable author statemen…	NM_001304 // GO:0004181 // metallocarboxypeptidase activity // inferred from electronic annotation /// NM_001304 // GO:0004185 // serine-type carboxypeptidase activity // traceable author statement /// NM_001304 // GO:0008233 // peptidase activity // inferred from electronic annotation /// NM_001304 // GO:0008237 // metallopeptidase activity // inferred from electronic annotation /// NM_001304 //…	---	9.78311	10.439	-0.655873
8116418	GFPT2	NM_005110 // GFPT2 // glutamine-fructose-6-phosphate transaminase 2 // 5q34-q35 // 9945 /// AB016789 // GFPT2 // glutamine-fructose-6-phosphate transaminase 2 // 5q34-q35 // 9945 /// ENST00000253778 // GFPT2 // glutamine-fructose-6-phosphate transaminase 2 // 5q34-q35 // 9945	NM_005110 // GO:0006002 // fructose 6-phosphate metabolic process // traceable author statement /// NM_005110 // GO:0006112 // energy reserve metabolic process // traceable author statement /// NM_005110 // GO:0006541 // glutamine metabolic process // inferred from electronic annotation /// NM_005110 // GO:0008152 // metabolic process // inferred from electronic annotation /// NM_005110 // GO:001…	NM_005110 // GO:0005737 // cytoplasm // inferred from electronic annotation /// AB016789 // GO:0005737 // cytoplasm // inferred from electronic annotation /// ENST00000253778 // GO:0005737 // cytoplasm // inferred from electronic annotation	NM_005110 // GO:0004360 // glutamine-fructose-6-phosphate transaminase (isomerizing) activity // traceable author statement /// NM_005110 // GO:0005529 // sugar binding // inferred from electronic annotation /// NM_005110 // GO:0016740 // transferase activity // inferred from electronic annotation /// AB016789 // GO:0004360 // glutamine-fructose-6-phosphate transaminase (isomerizing) activity // …	---	7.82258	8.47805	-0.655475
7953111	ITFG2	NM_018463 // ITFG2 // integrin alpha FG-GAP repeat containing 2 // 12p13.33 // 55846 /// AK300905 // ITFG2 // integrin alpha FG-GAP repeat containing 2 // 12p13.33 // 55846 /// ENST00000228799 // ITFG2 // integrin alpha FG-GAP repeat containing 2 // 12p13.33 // 55846	---	---	---	---	8.08667	8.74066	-0.653992
7985034		---	---	---	---	---	7.11741	7.7694	-0.651984
8047926	MAP2	NM_002374 // MAP2 // microtubule-associated protein 2 // 2q34-q35 // 4133 /// NM_001039538 // MAP2 // microtubule-associated protein 2 // 2q34-q35 // 4133 /// NM_031847 // MAP2 // microtubule-associated protein 2 // 2q34-q35 // 4133 /// NM_031845 // MAP2 // microtubule-associated protein 2 // 2q34-q35 // 4133 /// U01828 // MAP2 // microtubule-associated protein 2 // 2q34-q35 // 4133 /// ENST00000…	NM_002374 // GO:0007026 // negative regulation of microtubule depolymerization // inferred from electronic annotation /// NM_002374 // GO:0008150 // biological_process // no biological data available /// NM_001039538 // GO:0007026 // negative regulation of microtubule depolymerization // inferred from electronic annotation /// NM_001039538 // GO:0008150 // biological_process // no biological data…	NM_002374 // GO:0005737 // cytoplasm // inferred from electronic annotation /// NM_002374 // GO:0005856 // cytoskeleton // inferred from electronic annotation /// NM_002374 // GO:0005874 // microtubule // inferred from electronic annotation /// NM_002374 // GO:0005875 // microtubule associated complex // non-traceable author statement /// NM_002374 // GO:0005875 // microtubule associated complex …	NM_002374 // GO:0003674 // molecular_function // no biological data available /// NM_002374 // GO:0005198 // structural molecule activity // non-traceable author statement /// NM_002374 // GO:0005516 // calmodulin binding // inferred from electronic annotation /// NM_001039538 // GO:0003674 // molecular_function // no biological data available /// NM_001039538 // GO:0005198 // structural molecule…	NM_002374 // GenMAPP // MAPK_Cascade /// NM_001039538 // GenMAPP // MAPK_Cascade /// NM_031847 // GenMAPP // MAPK_Cascade /// NM_031845 // GenMAPP // MAPK_Cascade /// U01828 // GenMAPP // MAPK_Cascade	6.08456	6.73452	-0.649961
7925130	TARBP1	NM_005646 // TARBP1 // TAR (HIV-1) RNA binding protein 1 // 1q42.3 // 6894 /// U38847 // TARBP1 // TAR (HIV-1) RNA binding protein 1 // 1q42.3 // 6894 /// ENST00000040877 // TARBP1 // TAR (HIV-1) RNA binding protein 1 // 1q42.3 // 6894	NM_005646 // GO:0006357 // regulation of transcription from RNA polymerase II promoter // traceable author statement /// NM_005646 // GO:0006396 // RNA processing // inferred from electronic annotation /// U38847 // GO:0006357 // regulation of transcription from RNA polymerase II promoter // traceable author statement /// U38847 // GO:0006396 // RNA processing // inferred from electronic annotati…	NM_005646 // GO:0005634 // nucleus // traceable author statement /// U38847 // GO:0005634 // nucleus // traceable author statement /// ENST00000040877 // GO:0005634 // nucleus // traceable author statement	NM_005646 // GO:0003723 // RNA binding // traceable author statement /// NM_005646 // GO:0005488 // binding // inferred from electronic annotation /// NM_005646 // GO:0008173 // RNA methyltransferase activity // inferred from electronic annotation /// NM_005646 // GO:0016740 // transferase activity // inferred from electronic annotation /// U38847 // GO:0003723 // RNA binding // traceable author …	---	9.76587	10.4129	-0.647056
7976012	NRXN3	NM_004796 // NRXN3 // neurexin 3 // 14q31 // 9369 /// NM_001105250 // NRXN3 // neurexin 3 // 14q31 // 9369 /// NM_138970 // NRXN3 // neurexin 3 // 14q31 // 9369 /// AJ316284 // NRXN3 // neurexin 3 // 14q31 // 9369 /// ENST00000330071 // NRXN3 // neurexin 3 // 14q31 // 9369 /// ENST00000281127 // NRXN3 // neurexin 3 // 14q31 // 9369 /// ENST00000332068 // NRXN3 // neurexin 3 // 14q31 // 9369 /// E…	NM_004796 // GO:0007155 // cell adhesion // inferred from electronic annotation /// NM_004796 // GO:0007411 // axon guidance // traceable author statement /// NM_001105250 // GO:0007155 // cell adhesion // inferred from electronic annotation /// NM_001105250 // GO:0007411 // axon guidance // traceable author statement /// NM_138970 // GO:0007155 // cell adhesion // inferred from electronic annota…	NM_004796 // GO:0005634 // nucleus // inferred from direct assay /// NM_004796 // GO:0005730 // nucleolus // inferred from direct assay /// NM_004796 // GO:0005737 // cytoplasm // inferred from direct assay /// NM_004796 // GO:0005887 // integral to plasma membrane // traceable author statement /// NM_004796 // GO:0016020 // membrane // inferred from electronic annotation /// NM_004796 // GO:0016…	NM_004796 // GO:0004872 // receptor activity // traceable author statement /// NM_004796 // GO:0005509 // calcium ion binding // inferred from electronic annotation /// NM_004796 // GO:0005515 // protein binding // inferred from electronic annotation /// NM_001105250 // GO:0004872 // receptor activity // traceable author statement /// NM_001105250 // GO:0005509 // calcium ion binding // inferred …	---	5.72529	6.37163	-0.64634
8146859		---	---	---	---	---	5.4473	6.09363	-0.64633
8009183	MAP3K3	NM_203351 // MAP3K3 // mitogen-activated protein kinase kinase kinase 3 // 17q23.3 // 4215 /// NM_002401 // MAP3K3 // mitogen-activated protein kinase kinase kinase 3 // 17q23.3 // 4215 /// BC090859 // MAP3K3 // mitogen-activated protein kinase kinase kinase 3 // 17q23.3 // 4215 /// ENST00000361357 // MAP3K3 // mitogen-activated protein kinase kinase kinase 3 // 17q23.3 // 4215 /// ENST0000036173…	NM_203351 // GO:0000165 // MAPKKK cascade // traceable author statement /// NM_203351 // GO:0043123 // positive regulation of I-kappaB kinase/NF-kappaB cascade // inferred from expression pattern /// NM_203351 // GO:0046777 // protein amino acid autophosphorylation // inferred from direct assay /// NM_002401 // GO:0000165 // MAPKKK cascade // traceable author statement /// NM_002401 // GO:0043123…	---	NM_203351 // GO:0000166 // nucleotide binding // inferred from electronic annotation /// NM_203351 // GO:0000287 // magnesium ion binding // inferred from electronic annotation /// NM_203351 // GO:0004674 // protein serine/threonine kinase activity // inferred from electronic annotation /// NM_203351 // GO:0004709 // MAP kinase kinase kinase activity // traceable author statement /// NM_203351 //…	NM_203351 // GenMAPP // MAPK_Cascade /// NM_002401 // GenMAPP // MAPK_Cascade /// BC090859 // GenMAPP // MAPK_Cascade	7.37503	8.0209	-0.645867
7932214	ACBD7	NM_001039844 // ACBD7 // acyl-Coenzyme A binding domain containing 7 // 10p13 // 414149 /// ENST00000378211 // ACBD7 // acyl-Coenzyme A binding domain containing 7 // 10p13 // 414149 /// ENST00000356189 // ACBD7 // acyl-Coenzyme A binding domain containing 7 // 10p13 // 414149 /// ENST00000325778 // ACBD7 // acyl-Coenzyme A binding domain containing 7 // 10p13 // 414149	---	---	NM_001039844 // GO:0000062 // acyl-CoA binding // inferred from electronic annotation /// NM_001039844 // GO:0005488 // binding // inferred from electronic annotation /// ENST00000378211 // GO:0000062 // acyl-CoA binding // inferred from electronic annotation /// ENST00000378211 // GO:0005488 // binding // inferred from electronic annotation /// ENST00000356189 // GO:0000062 // acyl-CoA binding /…	---	6.15917	6.80424	-0.645075
7933139	ZNF33B	NM_006955 // ZNF33B // zinc finger protein 33B // 10q11.2 // 7582 /// AK304306 // ZNF33B // zinc finger protein 33B // 10q11.2 // 7582 /// ENST00000359467 // ZNF33B // zinc finger protein 33B // 10q11.2 // 7582 /// ENST00000374528 // ZNF33B // zinc finger protein 33B // 10q11.2 // 7582 /// ENST00000395836 // ZNF33B // zinc finger protein 33B // 10q11.2 // 7582	NM_006955 // GO:0006350 // transcription // inferred from electronic annotation /// NM_006955 // GO:0006355 // regulation of transcription, DNA-dependent // inferred from electronic annotation /// NM_006955 // GO:0006355 // regulation of transcription, DNA-dependent // non-traceable author statement /// AK304306 // GO:0006350 // transcription // inferred from electronic annotation /// AK304306 //…	NM_006955 // GO:0005622 // intracellular // inferred from electronic annotation /// NM_006955 // GO:0005634 // nucleus // non-traceable author statement /// AK304306 // GO:0005622 // intracellular // inferred from electronic annotation /// AK304306 // GO:0005634 // nucleus // non-traceable author statement /// ENST00000359467 // GO:0005622 // intracellular // inferred from electronic annotation /…	NM_006955 // GO:0003676 // nucleic acid binding // inferred from electronic annotation /// NM_006955 // GO:0003700 // transcription factor activity // non-traceable author statement /// NM_006955 // GO:0008270 // zinc ion binding // inferred from electronic annotation /// NM_006955 // GO:0046872 // metal ion binding // inferred from electronic annotation /// AK304306 // GO:0003676 // nucleic acid…	---	7.31123	7.95566	-0.644427
7991216	DET1	NM_017996 // DET1 // de-etiolated homolog 1 (Arabidopsis) // 15q25.3 // 55070 /// BC073867 // DET1 // de-etiolated homolog 1 (Arabidopsis) // 15q25.3 // 55070 /// ENST00000268148 // DET1 // de-etiolated homolog 1 (Arabidopsis) // 15q25.3 // 55070	NM_017996 // GO:0006511 // ubiquitin-dependent protein catabolic process // inferred from electronic annotation /// BC073867 // GO:0006511 // ubiquitin-dependent protein catabolic process // inferred from electronic annotation /// ENST00000268148 // GO:0006511 // ubiquitin-dependent protein catabolic process // inferred from electronic annotation	NM_017996 // GO:0005634 // nucleus // inferred from electronic annotation /// BC073867 // GO:0005634 // nucleus // inferred from electronic annotation /// ENST00000268148 // GO:0005634 // nucleus // inferred from electronic annotation	---	---	5.65497	6.29803	-0.643062
7910190	ZNF678	NM_178549 // ZNF678 // zinc finger protein 678 // 1q42.13 // 339500 /// BC042500 // ZNF678 // zinc finger protein 678 // 1q42.13 // 339500 /// ENST00000343776 // ZNF678 // zinc finger protein 678 // 1q42.13 // 339500 /// ENST00000330346 // ZNF678 // zinc finger protein 678 // 1q42.13 // 339500	NM_178549 // GO:0006350 // transcription // inferred from electronic annotation /// NM_178549 // GO:0006355 // regulation of transcription, DNA-dependent // inferred from electronic annotation /// BC042500 // GO:0006350 // transcription // inferred from electronic annotation /// BC042500 // GO:0006355 // regulation of transcription, DNA-dependent // inferred from electronic annotation /// ENST000…	NM_178549 // GO:0005622 // intracellular // inferred from electronic annotation /// NM_178549 // GO:0005634 // nucleus // inferred from electronic annotation /// BC042500 // GO:0005622 // intracellular // inferred from electronic annotation /// BC042500 // GO:0005634 // nucleus // inferred from electronic annotation /// ENST00000343776 // GO:0005622 // intracellular // inferred from electronic an…	NM_178549 // GO:0003677 // DNA binding // inferred from electronic annotation /// NM_178549 // GO:0008270 // zinc ion binding // inferred from electronic annotation /// NM_178549 // GO:0046872 // metal ion binding // inferred from electronic annotation /// BC042500 // GO:0003677 // DNA binding // inferred from electronic annotation /// BC042500 // GO:0008270 // zinc ion binding // inferred from e…	---	5.74549	6.38722	-0.64173
8102877	CLGN	NM_004362 // CLGN // calmegin // 4q28.3-q31.1 // 1047 /// NM_001130675 // CLGN // calmegin // 4q28.3-q31.1 // 1047 /// D86322 // CLGN // calmegin // 4q28.3-q31.1 // 1047 /// ENST00000325617 // CLGN // calmegin // 4q28.3-q31.1 // 1047	NM_004362 // GO:0006457 // protein folding // inferred from electronic annotation /// NM_004362 // GO:0007338 // single fertilization // traceable author statement /// NM_001130675 // GO:0006457 // protein folding // inferred from electronic annotation /// NM_001130675 // GO:0007338 // single fertilization // traceable author statement /// D86322 // GO:0006457 // protein folding // inferred from …	NM_004362 // GO:0005783 // endoplasmic reticulum // traceable author statement /// NM_004362 // GO:0005789 // endoplasmic reticulum membrane // inferred from electronic annotation /// NM_004362 // GO:0016020 // membrane // inferred from electronic annotation /// NM_004362 // GO:0016021 // integral to membrane // inferred from electronic annotation /// NM_001130675 // GO:0005783 // endoplasmic ret…	NM_004362 // GO:0005509 // calcium ion binding // inferred from electronic annotation /// NM_004362 // GO:0051082 // unfolded protein binding // traceable author statement /// NM_001130675 // GO:0005509 // calcium ion binding // inferred from electronic annotation /// NM_001130675 // GO:0051082 // unfolded protein binding // traceable author statement /// D86322 // GO:0005509 // calcium ion bindi…	---	8.58522	9.22682	-0.641602
8069178	ADARB1	NM_001033049 // ADARB1 // adenosine deaminase, RNA-specific, B1 (RED1 homolog rat) // 21q22.3 // 104 /// NM_001112 // ADARB1 // adenosine deaminase, RNA-specific, B1 (RED1 homolog rat) // 21q22.3 // 104 /// NM_015833 // ADARB1 // adenosine deaminase, RNA-specific, B1 (RED1 homolog rat) // 21q22.3 // 104 /// NM_015834 // ADARB1 // adenosine deaminase, RNA-specific, B1 (RED1 homolog rat) // 21q22.3…	NM_001033049 // GO:0006397 // mRNA processing // inferred from electronic annotation /// NM_001112 // GO:0006397 // mRNA processing // inferred from electronic annotation /// NM_015833 // GO:0006397 // mRNA processing // inferred from electronic annotation /// NM_015834 // GO:0006397 // mRNA processing // inferred from electronic annotation /// AF525422 // GO:0006397 // mRNA processing // inferre…	NM_001033049 // GO:0005622 // intracellular // inferred from electronic annotation /// NM_001112 // GO:0005622 // intracellular // inferred from electronic annotation /// NM_015833 // GO:0005622 // intracellular // inferred from electronic annotation /// NM_015834 // GO:0005622 // intracellular // inferred from electronic annotation /// AF525422 // GO:0005622 // intracellular // inferred from ele…	NM_001033049 // GO:0003725 // double-stranded RNA binding // inferred from electronic annotation /// NM_001033049 // GO:0004000 // adenosine deaminase activity // inferred from electronic annotation /// NM_001033049 // GO:0008270 // zinc ion binding // inferred from electronic annotation /// NM_001033049 // GO:0016787 // hydrolase activity // inferred from electronic annotation /// NM_001033049 /…	---	8.74104	9.3819	-0.640851
7946446	NRIP3	NM_020645 // NRIP3 // nuclear receptor interacting protein 3 // 11p15.3 // 56675 /// BC008835 // NRIP3 // nuclear receptor interacting protein 3 // 11p15.3 // 56675 /// ENST00000309166 // NRIP3 // nuclear receptor interacting protein 3 // 11p15.3 // 56675 /// ENST00000396639 // NRIP3 // nuclear receptor interacting protein 3 // 11p15.3 // 56675	NM_020645 // GO:0006508 // proteolysis // inferred from electronic annotation /// BC008835 // GO:0006508 // proteolysis // inferred from electronic annotation /// ENST00000309166 // GO:0006508 // proteolysis // inferred from electronic annotation /// ENST00000396639 // GO:0006508 // proteolysis // inferred from electronic annotation	---	NM_020645 // GO:0004190 // aspartic-type endopeptidase activity // inferred from electronic annotation /// BC008835 // GO:0004190 // aspartic-type endopeptidase activity // inferred from electronic annotation /// ENST00000309166 // GO:0004190 // aspartic-type endopeptidase activity // inferred from electronic annotation /// ENST00000396639 // GO:0004190 // aspartic-type endopeptidase activity // …	---	6.49982	7.14043	-0.640602
8158560	TOR1B	NM_014506 // TOR1B // torsin family 1, member B (torsin B) // 9q34 // 27348 /// BC015578 // TOR1B // torsin family 1, member B (torsin B) // 9q34 // 27348 /// ENST00000259339 // TOR1B // torsin family 1, member B (torsin B) // 9q34 // 27348 /// ENST00000359824 // TOR1B // torsin family 1, member B (torsin B) // 9q34 // 27348	NM_014506 // GO:0006986 // response to unfolded protein // traceable author statement /// NM_014506 // GO:0051085 // chaperone cofactor-dependent protein folding // inferred from electronic annotation /// BC015578 // GO:0006986 // response to unfolded protein // traceable author statement /// BC015578 // GO:0051085 // chaperone cofactor-dependent protein folding // inferred from electronic annota…	NM_014506 // GO:0005737 // cytoplasm // inferred from electronic annotation /// NM_014506 // GO:0005783 // endoplasmic reticulum // inferred from electronic annotation /// NM_014506 // GO:0005788 // endoplasmic reticulum lumen // inferred from electronic annotation /// BC015578 // GO:0005737 // cytoplasm // inferred from electronic annotation /// BC015578 // GO:0005783 // endoplasmic reticulum //…	NM_014506 // GO:0000166 // nucleotide binding // inferred from electronic annotation /// NM_014506 // GO:0005524 // ATP binding // inferred from electronic annotation /// NM_014506 // GO:0017111 // nucleoside-triphosphatase activity // inferred from electronic annotation /// NM_014506 // GO:0051082 // unfolded protein binding // traceable author statement /// BC015578 // GO:0000166 // nucleotide …	---	8.85262	9.49283	-0.640205
7951032	SNORA1	NR_003026 // SNORA1 // small nucleolar RNA, H/ACA box 1 // 11q21 // 677792	---	---	---	---	7.55925	8.19844	-0.639191
7905481		---	---	---	---	---	5.2725	5.9112	-0.63869
8104607		---	---	---	---	---	6.42371	7.06196	-0.638244
7978653	GARNL1	NM_014990 // GARNL1 // GTPase activating Rap/RanGAP domain-like 1 // 14q13.2 // 253959 /// NM_194301 // GARNL1 // GTPase activating Rap/RanGAP domain-like 1 // 14q13.2 // 253959 /// AY596970 // GARNL1 // GTPase activating Rap/RanGAP domain-like 1 // 14q13.2 // 253959 /// ENST00000258840 // GARNL1 // GTPase activating Rap/RanGAP domain-like 1 // 14q13.2 // 253959 /// ENST00000335518 // GARNL1 // G…	NM_014990 // GO:0051056 // regulation of small GTPase mediated signal transduction // inferred from electronic annotation /// NM_194301 // GO:0051056 // regulation of small GTPase mediated signal transduction // inferred from electronic annotation /// AY596970 // GO:0051056 // regulation of small GTPase mediated signal transduction // inferred from electronic annotation /// ENST00000258840 // GO:…	NM_014990 // GO:0005622 // intracellular // inferred from electronic annotation /// NM_014990 // GO:0005634 // nucleus // inferred from electronic annotation /// NM_014990 // GO:0005737 // cytoplasm // inferred from electronic annotation /// NM_014990 // GO:0005739 // mitochondrion // inferred from direct assay /// NM_194301 // GO:0005622 // intracellular // inferred from electronic annotation //…	NM_014990 // GO:0005096 // GTPase activator activity // inferred from electronic annotation /// NM_194301 // GO:0005096 // GTPase activator activity // inferred from electronic annotation /// AY596970 // GO:0005096 // GTPase activator activity // inferred from electronic annotation /// ENST00000258840 // GO:0005096 // GTPase activator activity // inferred from electronic annotation /// ENST000003…	---	7.72477	8.3628	-0.638021
8083166	TRPC1	NM_003304 // TRPC1 // transient receptor potential cation channel, subfamily C, member 1 // 3q22-q24 // 7220 /// X89066 // TRPC1 // transient receptor potential cation channel, subfamily C, member 1 // 3q22-q24 // 7220 /// ENST00000273482 // TRPC1 // transient receptor potential cation channel, subfamily C, member 1 // 3q22-q24 // 7220 /// ENST00000351106 // TRPC1 // transient receptor potential …	NM_003304 // GO:0006811 // ion transport // inferred from electronic annotation /// NM_003304 // GO:0006816 // calcium ion transport // traceable author statement /// X89066 // GO:0006811 // ion transport // inferred from electronic annotation /// X89066 // GO:0006816 // calcium ion transport // traceable author statement /// ENST00000273482 // GO:0006811 // ion transport // inferred from electro…	NM_003304 // GO:0005886 // plasma membrane // non-traceable author statement /// NM_003304 // GO:0005887 // integral to plasma membrane // traceable author statement /// X89066 // GO:0005886 // plasma membrane // non-traceable author statement /// X89066 // GO:0005887 // integral to plasma membrane // traceable author statement /// ENST00000273482 // GO:0005886 // plasma membrane // non-traceable…	NM_003304 // GO:0005216 // ion channel activity // inferred from electronic annotation /// NM_003304 // GO:0005509 // calcium ion binding // inferred from electronic annotation /// NM_003304 // GO:0005515 // protein binding // inferred from physical interaction /// NM_003304 // GO:0015279 // store-operated calcium channel activity // traceable author statement /// X89066 // GO:0005216 // ion chan…	---	6.92333	7.56125	-0.637918
8072584	LOC402057	NM_001080499 // LOC402057 // similar to 40S ribosomal protein S17 // 22q12.3 // 402057	NM_001080499 // GO:0006412 // translation // inferred from electronic annotation	NM_001080499 // GO:0005622 // intracellular // inferred from electronic annotation /// NM_001080499 // GO:0005840 // ribosome // inferred from electronic annotation	NM_001080499 // GO:0003735 // structural constituent of ribosome // inferred from electronic annotation	---	6.81594	7.45351	-0.637564
7948910	SNORD25	NR_002565 // SNORD25 // small nucleolar RNA, C/D box 25 // 11q13 // 9303 /// AK095849 // SNHG1 // small nucleolar RNA host gene 1 (non-protein coding) // 11q12.3 // 23642	---	---	---	---	8.22166	8.85649	-0.634834
8065756		---	---	---	---	---	6.27492	6.90957	-0.634651
8112592	FOXD1	NM_004472 // FOXD1 // forkhead box D1 // 5q12-q13 // 2297 /// U59832 // FOXD1 // forkhead box D1 // 5q12-q13 // 2297	NM_004472 // GO:0006350 // transcription // inferred from electronic annotation /// NM_004472 // GO:0006355 // regulation of transcription, DNA-dependent // inferred from electronic annotation /// U59832 // GO:0006350 // transcription // inferred from electronic annotation /// U59832 // GO:0006355 // regulation of transcription, DNA-dependent // inferred from electronic annotation	NM_004472 // GO:0005634 // nucleus // inferred by curator /// U59832 // GO:0005634 // nucleus // inferred by curator	NM_004472 // GO:0003700 // transcription factor activity // traceable author statement /// NM_004472 // GO:0008301 // DNA bending activity // inferred from direct assay /// NM_004472 // GO:0043565 // sequence-specific DNA binding // inferred from direct assay /// U59832 // GO:0003700 // transcription factor activity // traceable author statement /// U59832 // GO:0008301 // DNA bending activity //…	---	6.62106	7.25561	-0.63455
8129522	MED23	NM_004830 // MED23 // mediator complex subunit 23 // 6q22.33-q24.1 // 9439 /// NM_015979 // MED23 // mediator complex subunit 23 // 6q22.33-q24.1 // 9439 /// AF105332 // MED23 // mediator complex subunit 23 // 6q22.33-q24.1 // 9439 /// ENST00000368068 // MED23 // mediator complex subunit 23 // 6q22.33-q24.1 // 9439 /// ENST00000403834 // MED23 // mediator complex subunit 23 // 6q22.33-q24.1 // 94…	NM_004830 // GO:0006350 // transcription // inferred from electronic annotation /// NM_004830 // GO:0006357 // regulation of transcription from RNA polymerase II promoter // traceable author statement /// NM_004830 // GO:0006367 // transcription initiation from RNA polymerase II promoter // traceable author statement /// NM_015979 // GO:0006350 // transcription // inferred from electronic annotat…	NM_004830 // GO:0005634 // nucleus // inferred from electronic annotation /// NM_004830 // GO:0005667 // transcription factor complex // inferred from direct assay /// NM_015979 // GO:0005634 // nucleus // inferred from electronic annotation /// NM_015979 // GO:0005667 // transcription factor complex // inferred from direct assay /// AF105332 // GO:0005634 // nucleus // inferred from electronic a…	NM_004830 // GO:0003713 // transcription coactivator activity // traceable author statement /// NM_004830 // GO:0005515 // protein binding // inferred from physical interaction /// NM_004830 // GO:0030528 // transcription regulator activity // inferred from direct assay /// NM_015979 // GO:0003713 // transcription coactivator activity // traceable author statement /// NM_015979 // GO:0005515 // p…	---	8.71992	9.35286	-0.63294
7962829	SNORA2B	NR_002951 // SNORA2B // small nucleolar RNA, H/ACA box 2B // 12q13.11 // 677794	---	---	---	---	7.02476	7.65761	-0.632852
8061447	PYGB	NM_002862 // PYGB // phosphorylase, glycogen; brain // 20p11.2-p11.1 // 5834 /// BC017045 // PYGB // phosphorylase, glycogen; brain // 20p11.2-p11.1 // 5834 /// ENST00000216962 // PYGB // phosphorylase, glycogen; brain // 20p11.2-p11.1 // 5834 /// ENST00000376595 // PYGB // phosphorylase, glycogen; brain // 20p11.2-p11.1 // 5834	NM_002862 // GO:0005975 // carbohydrate metabolic process // inferred from electronic annotation /// NM_002862 // GO:0005980 // glycogen catabolic process // non-traceable author statement /// BC017045 // GO:0005975 // carbohydrate metabolic process // inferred from electronic annotation /// BC017045 // GO:0005980 // glycogen catabolic process // non-traceable author statement /// ENST00000216962…	NM_002862 // GO:0005737 // cytoplasm // inferred from direct assay /// BC017045 // GO:0005737 // cytoplasm // inferred from direct assay /// ENST00000216962 // GO:0005737 // cytoplasm // inferred from direct assay /// ENST00000376595 // GO:0005737 // cytoplasm // inferred from direct assay	NM_002862 // GO:0004645 // phosphorylase activity // inferred from electronic annotation /// NM_002862 // GO:0008184 // glycogen phosphorylase activity // non-traceable author statement /// NM_002862 // GO:0016757 // transferase activity, transferring glycosyl groups // inferred from electronic annotation /// NM_002862 // GO:0030170 // pyridoxal phosphate binding // inferred from electronic annot…	NM_002862 // GenMAPP // Glycogen_Metabolism /// BC017045 // GenMAPP // Glycogen_Metabolism	7.83823	8.47077	-0.632533
7921621		---	---	---	---	---	6.0289	6.66127	-0.63237
8152553	TAF2	NM_003184 // TAF2 // TAF2 RNA polymerase II, TATA box binding protein (TBP)-associated factor, 150kDa // 8q24.12 // 6873 /// AF026445 // TAF2 // TAF2 RNA polymerase II, TATA box binding protein (TBP)-associated factor, 150kDa // 8q24.12 // 6873 /// ENST00000378164 // TAF2 // TAF2 RNA polymerase II, TATA box binding protein (TBP)-associated factor, 150kDa // 8q24.12 // 6873	NM_003184 // GO:0006350 // transcription // inferred from electronic annotation /// NM_003184 // GO:0006355 // regulation of transcription, DNA-dependent // inferred from electronic annotation /// NM_003184 // GO:0006367 // transcription initiation from RNA polymerase II promoter // traceable author statement /// AF026445 // GO:0006350 // transcription // inferred from electronic annotation /// A…	NM_003184 // GO:0005634 // nucleus // inferred from electronic annotation /// NM_003184 // GO:0005669 // transcription factor TFIID complex // traceable author statement /// AF026445 // GO:0005634 // nucleus // inferred from electronic annotation /// AF026445 // GO:0005669 // transcription factor TFIID complex // traceable author statement /// ENST00000378164 // GO:0005634 // nucleus // inferred …	NM_003184 // GO:0003702 // RNA polymerase II transcription factor activity // traceable author statement /// NM_003184 // GO:0008237 // metallopeptidase activity // inferred from electronic annotation /// NM_003184 // GO:0008270 // zinc ion binding // inferred from electronic annotation /// AF026445 // GO:0003702 // RNA polymerase II transcription factor activity // traceable author statement ///…	---	9.92557	10.5577	-0.632125
8102720	ANKRD50	NM_020337 // ANKRD50 // ankyrin repeat domain 50 // 4q28.1 // 57182 /// AK291068 // ANKRD50 // ankyrin repeat domain 50 // 4q28.1 // 57182 /// ENST00000281131 // ANKRD50 // ankyrin repeat domain 50 // 4q28.1 // 57182	---	---	---	---	8.15877	8.79043	-0.63166
8003922	MED11	NM_001001683 // MED11 // mediator complex subunit 11 // 17p13.2 // 400569 /// BC070377 // MED11 // mediator complex subunit 11 // 17p13.2 // 400569 /// ENST00000293777 // MED11 // mediator complex subunit 11 // 17p13.2 // 400569	NM_001001683 // GO:0006350 // transcription // inferred from electronic annotation /// NM_001001683 // GO:0006355 // regulation of transcription, DNA-dependent // inferred from electronic annotation /// BC070377 // GO:0006350 // transcription // inferred from electronic annotation /// BC070377 // GO:0006355 // regulation of transcription, DNA-dependent // inferred from electronic annotation /// E…	NM_001001683 // GO:0000119 // mediator complex // inferred from direct assay /// NM_001001683 // GO:0005634 // nucleus // inferred from electronic annotation /// BC070377 // GO:0000119 // mediator complex // inferred from direct assay /// BC070377 // GO:0005634 // nucleus // inferred from electronic annotation /// ENST00000293777 // GO:0000119 // mediator complex // inferred from direct assay ///…	NM_001001683 // GO:0005515 // protein binding // inferred from physical interaction /// BC070377 // GO:0005515 // protein binding // inferred from physical interaction /// ENST00000293777 // GO:0005515 // protein binding // inferred from physical interaction	---	8.41098	9.04204	-0.631062
7994269	JMJD5	NM_024773 // JMJD5 // jumonji domain containing 5 // 16p12.1 // 79831 /// BC027911 // JMJD5 // jumonji domain containing 5 // 16p12.1 // 79831 /// ENST00000286096 // JMJD5 // jumonji domain containing 5 // 16p12.1 // 79831 /// ENST00000380948 // JMJD5 // jumonji domain containing 5 // 16p12.1 // 79831	---	---	---	---	6.77364	7.40452	-0.630884
8127989	SNORD50B	NR_003044 // SNORD50B // small nucleolar RNA, C/D box 50B // 6q14.3 // 692088	---	---	---	---	8.6944	9.32485	-0.630451
8012282	LOC284023	NR_024349 // LOC284023 // hypothetical protein LOC284023 // 17p13.1 // 284023 /// AK091084 // LOC284023 // hypothetical protein LOC284023 // 17p13.1 // 284023 /// ENST00000324348 // LOC284023 // hypothetical protein LOC284023 // 17p13.1 // 284023	---	---	---	---	6.63766	7.26783	-0.630175
8059376	SERPINE2	NM_001136529 // SERPINE2 // serpin peptidase inhibitor, clade E (nexin, plasminogen activator inhibitor type 1), member 2 // 2q33-q35 // 5270 /// NM_006216 // SERPINE2 // serpin peptidase inhibitor, clade E (nexin, plasminogen activator inhibitor type 1), member 2 // 2q33-q35 // 5270 /// NM_001136528 // SERPINE2 // serpin peptidase inhibitor, clade E (nexin, plasminogen activator inhibitor type 1…	NM_001136529 // GO:0007275 // multicellular organismal development // inferred from electronic annotation /// NM_001136529 // GO:0007399 // nervous system development // inferred from electronic annotation /// NM_001136529 // GO:0030154 // cell differentiation // inferred from electronic annotation /// NM_001136529 // GO:0030162 // regulation of proteolysis // non-traceable author statement /// N…	NM_001136529 // GO:0005576 // extracellular region // non-traceable author statement /// NM_006216 // GO:0005576 // extracellular region // non-traceable author statement /// NM_001136528 // GO:0005576 // extracellular region // non-traceable author statement /// NM_001136530 // GO:0005576 // extracellular region // non-traceable author statement /// BC042628 // GO:0005576 // extracellular region…	NM_001136529 // GO:0004867 // serine-type endopeptidase inhibitor activity // inferred from electronic annotation /// NM_001136529 // GO:0004867 // serine-type endopeptidase inhibitor activity // non-traceable author statement /// NM_001136529 // GO:0008201 // heparin binding // non-traceable author statement /// NM_006216 // GO:0004867 // serine-type endopeptidase inhibitor activity // inferred …	---	9.5488	10.1788	-0.62995
8074647	PI4KA	NM_058004 // PI4KA // phosphatidylinositol 4-kinase, catalytic, alpha // 22q11.21 // 5297 /// NM_002650 // PI4KA // phosphatidylinositol 4-kinase, catalytic, alpha // 22q11.21 // 5297 /// AF012872 // PI4KA // phosphatidylinositol 4-kinase, catalytic, alpha // 22q11.21 // 5297 /// ENST00000255882 // PI4KA // phosphatidylinositol 4-kinase, catalytic, alpha // 22q11.21 // 5297 /// ENST00000399213 //…	NM_058004 // GO:0006661 // phosphatidylinositol biosynthetic process // traceable author statement /// NM_058004 // GO:0007165 // signal transduction // non-traceable author statement /// NM_058004 // GO:0007268 // synaptic transmission // traceable author statement /// NM_058004 // GO:0046854 // phosphoinositide phosphorylation // inferred from electronic annotation /// NM_058004 // GO:0048015 /…	NM_058004 // GO:0005798 // Golgi-associated vesicle // traceable author statement /// NM_002650 // GO:0005798 // Golgi-associated vesicle // traceable author statement /// AF012872 // GO:0005798 // Golgi-associated vesicle // traceable author statement /// ENST00000255882 // GO:0005798 // Golgi-associated vesicle // traceable author statement /// ENST00000399213 // GO:0005798 // Golgi-associated …	NM_058004 // GO:0004428 // inositol or phosphatidylinositol kinase activity // inferred from electronic annotation /// NM_058004 // GO:0004430 // 1-phosphatidylinositol 4-kinase activity // traceable author statement /// NM_058004 // GO:0005515 // protein binding // inferred from physical interaction /// NM_058004 // GO:0016491 // oxidoreductase activity // inferred from electronic annotation ///…	---	8.96156	9.59122	-0.629661
8107859	LYRM7	NM_181705 // LYRM7 // Lyrm7 homolog (mouse) // 5q31.1 // 90624 /// BC037930 // LYRM7 // Lyrm7 homolog (mouse) // 5q31.1 // 90624 /// ENST00000379380 // LYRM7 // Lyrm7 homolog (mouse) // 5q31.1 // 90624 /// ENST00000334031 // LYRM7 // Lyrm7 homolog (mouse) // 5q31.1 // 90624	---	---	---	---	6.901	7.53031	-0.629312
7924119	INTS7	NM_015434 // INTS7 // integrator complex subunit 7 // 1p36.13-q42.3 // 25896 /// BC030716 // INTS7 // integrator complex subunit 7 // 1p36.13-q42.3 // 25896 /// ENST00000366994 // INTS7 // integrator complex subunit 7 // 1p36.13-q42.3 // 25896 /// ENST00000366993 // INTS7 // integrator complex subunit 7 // 1p36.13-q42.3 // 25896 /// ENST00000366992 // INTS7 // integrator complex subunit 7 // 1p36…	NM_015434 // GO:0016180 // snRNA processing // inferred from direct assay /// BC030716 // GO:0016180 // snRNA processing // inferred from direct assay /// ENST00000366994 // GO:0016180 // snRNA processing // inferred from direct assay /// ENST00000366993 // GO:0016180 // snRNA processing // inferred from direct assay /// ENST00000366992 // GO:0016180 // snRNA processing // inferred from direct as…	NM_015434 // GO:0005634 // nucleus // inferred from electronic annotation /// NM_015434 // GO:0032039 // integrator complex // inferred from direct assay /// BC030716 // GO:0005634 // nucleus // inferred from electronic annotation /// BC030716 // GO:0032039 // integrator complex // inferred from direct assay /// ENST00000366994 // GO:0005634 // nucleus // inferred from electronic annotation /// E…	NM_015434 // GO:0005515 // protein binding // inferred from physical interaction /// BC030716 // GO:0005515 // protein binding // inferred from physical interaction /// ENST00000366994 // GO:0005515 // protein binding // inferred from physical interaction /// ENST00000366993 // GO:0005515 // protein binding // inferred from physical interaction /// ENST00000366992 // GO:0005515 // protein binding…	---	10.5597	11.1885	-0.628852
8133623		---	---	---	---	---	5.67675	6.30558	-0.628831
8139975		---	---	---	---	---	5.67675	6.30558	-0.628831
7944876	NRGN	NM_006176 // NRGN // neurogranin (protein kinase C substrate, RC3) // 11q24 // 4900 /// NM_001126181 // NRGN // neurogranin (protein kinase C substrate, RC3) // 11q24 // 4900 /// U89165 // NRGN // neurogranin (protein kinase C substrate, RC3) // 11q24 // 4900 /// ENST00000284292 // NRGN // neurogranin (protein kinase C substrate, RC3) // 11q24 // 4900	NM_006176 // GO:0007165 // signal transduction // traceable author statement /// NM_006176 // GO:0007399 // nervous system development // traceable author statement /// NM_001126181 // GO:0007165 // signal transduction // traceable author statement /// NM_001126181 // GO:0007399 // nervous system development // traceable author statement /// U89165 // GO:0007165 // signal transduction // traceabl…	---	NM_006176 // GO:0005516 // calmodulin binding // traceable author statement /// NM_001126181 // GO:0005516 // calmodulin binding // traceable author statement /// U89165 // GO:0005516 // calmodulin binding // traceable author statement /// ENST00000284292 // GO:0005516 // calmodulin binding // traceable author statement	---	7.59724	8.22588	-0.628649
8127193	BMP5	NM_021073 // BMP5 // bone morphogenetic protein 5 // 6p12.1 // 653 /// M60314 // BMP5 // bone morphogenetic protein 5 // 6p12.1 // 653 /// ENST00000370830 // BMP5 // bone morphogenetic protein 5 // 6p12.1 // 653	NM_021073 // GO:0001503 // ossification // inferred from electronic annotation /// NM_021073 // GO:0007389 // pattern specification process // inferred from electronic annotation /// NM_021073 // GO:0030154 // cell differentiation // inferred from electronic annotation /// NM_021073 // GO:0040007 // growth // inferred from electronic annotation /// NM_021073 // GO:0051216 // cartilage development…	NM_021073 // GO:0005576 // extracellular region // inferred from electronic annotation /// NM_021073 // GO:0005615 // extracellular space // inferred from electronic annotation /// M60314 // GO:0005576 // extracellular region // inferred from electronic annotation /// M60314 // GO:0005615 // extracellular space // inferred from electronic annotation /// ENST00000370830 // GO:0005576 // extracellu…	NM_021073 // GO:0005125 // cytokine activity // non-traceable author statement /// NM_021073 // GO:0005515 // protein binding // inferred from electronic annotation /// NM_021073 // GO:0008083 // growth factor activity // inferred from electronic annotation /// M60314 // GO:0005125 // cytokine activity // non-traceable author statement /// M60314 // GO:0005515 // protein binding // inferred from …	---	8.17059	8.79885	-0.628265
8066117	SAMHD1	NM_015474 // SAMHD1 // SAM domain and HD domain 1 // 20pter-q12 // 25939 /// AB208944 // SAMHD1 // SAM domain and HD domain 1 // 20pter-q12 // 25939 /// ENST00000262878 // SAMHD1 // SAM domain and HD domain 1 // 20pter-q12 // 25939 /// ENST00000373694 // SAMHD1 // SAM domain and HD domain 1 // 20pter-q12 // 25939	NM_015474 // GO:0006955 // immune response // non-traceable author statement /// AB208944 // GO:0006955 // immune response // non-traceable author statement /// ENST00000262878 // GO:0006955 // immune response // non-traceable author statement /// ENST00000373694 // GO:0006955 // immune response // non-traceable author statement	NM_015474 // GO:0005622 // intracellular // non-traceable author statement /// NM_015474 // GO:0005634 // nucleus // inferred from direct assay /// AB208944 // GO:0005622 // intracellular // non-traceable author statement /// AB208944 // GO:0005634 // nucleus // inferred from direct assay /// ENST00000262878 // GO:0005622 // intracellular // non-traceable author statement /// ENST00000262878 // G…	NM_015474 // GO:0003824 // catalytic activity // inferred from electronic annotation /// AB208944 // GO:0003824 // catalytic activity // inferred from electronic annotation /// ENST00000262878 // GO:0003824 // catalytic activity // inferred from electronic annotation /// ENST00000373694 // GO:0003824 // catalytic activity // inferred from electronic annotation	---	9.8599	10.4879	-0.627972
7935146	NOC3L	NM_022451 // NOC3L // nucleolar complex associated 3 homolog (S. cerevisiae) // 10q23.33 // 64318 /// BC049850 // NOC3L // nucleolar complex associated 3 homolog (S. cerevisiae) // 10q23.33 // 64318 /// ENST00000371361 // NOC3L // nucleolar complex associated 3 homolog (S. cerevisiae) // 10q23.33 // 64318 /// ENST00000371350 // NOC3L // nucleolar complex associated 3 homolog (S. cerevisiae) // 10…	NM_022451 // GO:0045444 // fat cell differentiation // inferred from electronic annotation /// BC049850 // GO:0045444 // fat cell differentiation // inferred from electronic annotation /// ENST00000371361 // GO:0045444 // fat cell differentiation // inferred from electronic annotation /// ENST00000371350 // GO:0045444 // fat cell differentiation // inferred from electronic annotation	NM_022451 // GO:0005634 // nucleus // inferred from electronic annotation /// NM_022451 // GO:0005730 // nucleolus // inferred from electronic annotation /// NM_022451 // GO:0016607 // nuclear speck // inferred from electronic annotation /// BC049850 // GO:0005634 // nucleus // inferred from electronic annotation /// BC049850 // GO:0005730 // nucleolus // inferred from electronic annotation /// B…	---	---	9.70635	10.3337	-0.627349
7914216	SNORA16A	NR_003035 // SNORA16A // small nucleolar RNA, H/ACA box 16A // 1p35.3 // 692073 /// AK092096 // SNHG12 // small nucleolar RNA host gene 12 (non-protein coding) // 1p35.3 // 85028	---	---	---	---	7.12025	7.74656	-0.626311
8023165	HDHD2	NM_032124 // HDHD2 // haloacid dehalogenase-like hydrolase domain containing 2 // 18q21.1 // 84064 /// BC038100 // HDHD2 // haloacid dehalogenase-like hydrolase domain containing 2 // 18q21.1 // 84064 /// ENST00000300605 // HDHD2 // haloacid dehalogenase-like hydrolase domain containing 2 // 18q21.1 // 84064	NM_032124 // GO:0008152 // metabolic process // inferred from electronic annotation /// BC038100 // GO:0008152 // metabolic process // inferred from electronic annotation /// ENST00000300605 // GO:0008152 // metabolic process // inferred from electronic annotation	---	NM_032124 // GO:0016787 // hydrolase activity // inferred from electronic annotation /// BC038100 // GO:0016787 // hydrolase activity // inferred from electronic annotation /// ENST00000300605 // GO:0016787 // hydrolase activity // inferred from electronic annotation	---	8.44753	9.07305	-0.625519
8081171	CRYBG3	NM_153605 // CRYBG3 // beta-gamma crystallin domain containing 3 // 3q11.2 // 131544 /// BX647079 // CRYBG3 // beta-gamma crystallin domain containing 3 // 3q11.2 // 131544 /// ENST00000182096 // CRYBG3 // beta-gamma crystallin domain containing 3 // 3q11.2 // 131544 /// ENST00000389622 // CRYBG3 // beta-gamma crystallin domain containing 3 // 3q11.2 // 131544	---	---	NM_153605 // GO:0005529 // sugar binding // inferred from electronic annotation /// BX647079 // GO:0005529 // sugar binding // inferred from electronic annotation /// ENST00000182096 // GO:0005529 // sugar binding // inferred from electronic annotation /// ENST00000389622 // GO:0005529 // sugar binding // inferred from electronic annotation	---	7.22722	7.85146	-0.624239
7984019	TLN2	NM_015059 // TLN2 // talin 2 // 15q15-q21 // 83660 /// AF402000 // TLN2 // talin 2 // 15q15-q21 // 83660 /// ENST00000306829 // TLN2 // talin 2 // 15q15-q21 // 83660	NM_015059 // GO:0007016 // cytoskeletal anchoring at plasma membrane // inferred from electronic annotation /// NM_015059 // GO:0007043 // cell-cell junction assembly // traceable author statement /// NM_015059 // GO:0007155 // cell adhesion // non-traceable author statement /// AF402000 // GO:0007016 // cytoskeletal anchoring at plasma membrane // inferred from electronic annotation /// AF402000…	NM_015059 // GO:0001726 // ruffle // inferred from electronic annotation /// NM_015059 // GO:0005737 // cytoplasm // inferred from electronic annotation /// NM_015059 // GO:0005886 // plasma membrane // inferred from electronic annotation /// NM_015059 // GO:0005911 // cell-cell junction // inferred by curator /// NM_015059 // GO:0005925 // focal adhesion // inferred from electronic annotation //…	NM_015059 // GO:0003779 // actin binding // non-traceable author statement /// NM_015059 // GO:0005200 // structural constituent of cytoskeleton // inferred from electronic annotation /// NM_015059 // GO:0005515 // protein binding // inferred from physical interaction /// AF402000 // GO:0003779 // actin binding // non-traceable author statement /// AF402000 // GO:0005200 // structural constituent…	---	6.48105	7.10483	-0.62378
7930074	NFKB2	NM_002502 // NFKB2 // nuclear factor of kappa light polypeptide gene enhancer in B-cells 2 (p49/p100) // 10q24 // 4791 /// NM_001077493 // NFKB2 // nuclear factor of kappa light polypeptide gene enhancer in B-cells 2 (p49/p100) // 10q24 // 4791 /// NM_001077494 // NFKB2 // nuclear factor of kappa light polypeptide gene enhancer in B-cells 2 (p49/p100) // 10q24 // 4791 /// BC002844 // NFKB2 // nuc…	NM_002502 // GO:0002268 // follicular dendritic cell differentiation // inferred from electronic annotation /// NM_002502 // GO:0002467 // germinal center formation // inferred from electronic annotation /// NM_002502 // GO:0006355 // regulation of transcription, DNA-dependent // inferred from direct assay /// NM_002502 // GO:0007165 // signal transduction // inferred from electronic annotation /…	NM_002502 // GO:0005634 // nucleus // inferred from direct assay /// NM_002502 // GO:0005654 // nucleoplasm // not recorded /// NM_002502 // GO:0005737 // cytoplasm // inferred from direct assay /// NM_002502 // GO:0005829 // cytosol // not recorded /// NM_002502 // GO:0033257 // Bcl3/NF-kappaB2 complex // inferred from direct assay /// NM_001077493 // GO:0005634 // nucleus // inferred from direc…	NM_002502 // GO:0003700 // transcription factor activity // traceable author statement /// NM_002502 // GO:0003713 // transcription coactivator activity // traceable author statement /// NM_002502 // GO:0005515 // protein binding // inferred from physical interaction /// NM_001077493 // GO:0003700 // transcription factor activity // traceable author statement /// NM_001077493 // GO:0003713 // tra…	---	8.34685	8.96941	-0.622563
8166442	FAM3C	NM_014888 // FAM3C // family with sequence similarity 3, member C // 7q31 // 10447 /// NM_001040020 // FAM3C // family with sequence similarity 3, member C // 7q31 // 10447 /// D87120 // FAM3C // family with sequence similarity 3, member C // 7q31 // 10447 /// ENST00000359943 // FAM3C // family with sequence similarity 3, member C // 7q31 // 10447	NM_014888 // GO:0008150 // biological_process // no biological data available /// NM_001040020 // GO:0008150 // biological_process // no biological data available /// D87120 // GO:0008150 // biological_process // no biological data available /// ENST00000359943 // GO:0008150 // biological_process // no biological data available	NM_014888 // GO:0005576 // extracellular region // non-traceable author statement /// NM_001040020 // GO:0005576 // extracellular region // non-traceable author statement /// D87120 // GO:0005576 // extracellular region // non-traceable author statement /// ENST00000359943 // GO:0005576 // extracellular region // non-traceable author statement	NM_014888 // GO:0005125 // cytokine activity // non-traceable author statement /// NM_001040020 // GO:0005125 // cytokine activity // non-traceable author statement /// D87120 // GO:0005125 // cytokine activity // non-traceable author statement /// ENST00000359943 // GO:0005125 // cytokine activity // non-traceable author statement	---	9.40995	10.0318	-0.621852
8001030	PYCARD	NM_013258 // PYCARD // PYD and CARD domain containing // 16p12-p11.2 // 29108 /// NM_145182 // PYCARD // PYD and CARD domain containing // 16p12-p11.2 // 29108 /// AB023416 // PYCARD // PYD and CARD domain containing // 16p12-p11.2 // 29108 /// ENST00000247470 // PYCARD // PYD and CARD domain containing // 16p12-p11.2 // 29108 /// ENST00000350605 // PYCARD // PYD and CARD domain containing // 16p…	NM_013258 // GO:0006508 // proteolysis // inferred from electronic annotation /// NM_013258 // GO:0006917 // induction of apoptosis // traceable author statement /// NM_013258 // GO:0006919 // caspase activation // non-traceable author statement /// NM_013258 // GO:0006954 // inflammatory response // inferred from electronic annotation /// NM_013258 // GO:0007165 // signal transduction // non-tra…	NM_013258 // GO:0005576 // extracellular region // inferred from electronic annotation /// NM_013258 // GO:0005622 // intracellular // inferred from electronic annotation /// NM_013258 // GO:0005737 // cytoplasm // non-traceable author statement /// NM_013258 // GO:0005829 // cytosol // inferred from electronic annotation /// NM_013258 // GO:0008385 // IkappaB kinase complex // traceable author s…	NM_013258 // GO:0004197 // cysteine-type endopeptidase activity // inferred from electronic annotation /// NM_013258 // GO:0005515 // protein binding // inferred from physical interaction /// NM_013258 // GO:0008656 // caspase activator activity // non-traceable author statement /// NM_013258 // GO:0032090 // Pyrin domain binding // inferred from physical interaction /// NM_013258 // GO:0042803 /…	---	6.53758	7.15922	-0.621641
8175683	GABRE	U92285 // GABRE // gamma-aminobutyric acid (GABA) A receptor, epsilon // Xq28 // 2564	U92285 // GO:0006811 // ion transport // inferred from electronic annotation /// U92285 // GO:0007214 // gamma-aminobutyric acid signaling pathway // traceable author statement	U92285 // GO:0005886 // plasma membrane // inferred from electronic annotation /// U92285 // GO:0005887 // integral to plasma membrane // traceable author statement /// U92285 // GO:0030054 // cell junction // inferred from electronic annotation /// U92285 // GO:0045202 // synapse // inferred from electronic annotation /// U92285 // GO:0045211 // postsynaptic membrane // inferred from electronic …	U92285 // GO:0004890 // GABA-A receptor activity // traceable author statement /// U92285 // GO:0005216 // ion channel activity // inferred from electronic annotation /// U92285 // GO:0005230 // extracellular ligand-gated ion channel activity // inferred from electronic annotation /// U92285 // GO:0005254 // chloride channel activity // inferred from electronic annotation /// U92285 // GO:0030594…	---	4.84023	5.46101	-0.620774
8025478	ZNF559	NM_032497 // ZNF559 // zinc finger protein 559 // 19p13.2 // 84527 /// BC006436 // ZNF559 // zinc finger protein 559 // 19p13.2 // 84527 /// ENST00000393883 // ZNF559 // zinc finger protein 559 // 19p13.2 // 84527 /// ENST00000317221 // ZNF559 // zinc finger protein 559 // 19p13.2 // 84527	NM_032497 // GO:0006350 // transcription // inferred from electronic annotation /// NM_032497 // GO:0006355 // regulation of transcription, DNA-dependent // inferred from electronic annotation /// BC006436 // GO:0006350 // transcription // inferred from electronic annotation /// BC006436 // GO:0006355 // regulation of transcription, DNA-dependent // inferred from electronic annotation /// ENST000…	NM_032497 // GO:0005622 // intracellular // inferred from electronic annotation /// NM_032497 // GO:0005634 // nucleus // inferred from electronic annotation /// BC006436 // GO:0005622 // intracellular // inferred from electronic annotation /// BC006436 // GO:0005634 // nucleus // inferred from electronic annotation /// ENST00000393883 // GO:0005622 // intracellular // inferred from electronic an…	NM_032497 // GO:0003677 // DNA binding // inferred from electronic annotation /// NM_032497 // GO:0008270 // zinc ion binding // inferred from electronic annotation /// NM_032497 // GO:0046872 // metal ion binding // inferred from electronic annotation /// BC006436 // GO:0003677 // DNA binding // inferred from electronic annotation /// BC006436 // GO:0008270 // zinc ion binding // inferred from e…	---	7.78331	8.40395	-0.620642
8018038	ABCA5	NM_018672 // ABCA5 // ATP-binding cassette, sub-family A (ABC1), member 5 // 17q24.3 // 23461 /// NM_172232 // ABCA5 // ATP-binding cassette, sub-family A (ABC1), member 5 // 17q24.3 // 23461 /// AY028897 // ABCA5 // ATP-binding cassette, sub-family A (ABC1), member 5 // 17q24.3 // 23461 /// ENST00000392677 // ABCA5 // ATP-binding cassette, sub-family A (ABC1), member 5 // 17q24.3 // 23461 /// EN…	NM_018672 // GO:0006810 // transport // inferred from electronic annotation /// NM_172232 // GO:0006810 // transport // inferred from electronic annotation /// AY028897 // GO:0006810 // transport // inferred from electronic annotation /// ENST00000392677 // GO:0006810 // transport // inferred from electronic annotation /// ENST00000392676 // GO:0006810 // transport // inferred from electronic ann…	NM_018672 // GO:0000139 // Golgi membrane // inferred from electronic annotation /// NM_018672 // GO:0005765 // lysosomal membrane // inferred from electronic annotation /// NM_018672 // GO:0005768 // endosome // inferred from electronic annotation /// NM_018672 // GO:0005794 // Golgi apparatus // inferred from electronic annotation /// NM_018672 // GO:0016020 // membrane // inferred from electro…	NM_018672 // GO:0000166 // nucleotide binding // inferred from electronic annotation /// NM_018672 // GO:0005524 // ATP binding // inferred from electronic annotation /// NM_018672 // GO:0016887 // ATPase activity // inferred from electronic annotation /// NM_172232 // GO:0000166 // nucleotide binding // inferred from electronic annotation /// NM_172232 // GO:0005524 // ATP binding // inferred fr…	---	5.2481	5.86798	-0.619872
8046646	OSBPL6	NM_032523 // OSBPL6 // oxysterol binding protein-like 6 // 2q31-q32.1 // 114880 /// NM_145739 // OSBPL6 // oxysterol binding protein-like 6 // 2q31-q32.1 // 114880 /// AB208898 // OSBPL6 // oxysterol binding protein-like 6 // 2q31-q32.1 // 114880 /// ENST00000392505 // OSBPL6 // oxysterol binding protein-like 6 // 2q31-q32.1 // 114880 /// ENST00000392507 // OSBPL6 // oxysterol binding protein-lik…	NM_032523 // GO:0006869 // lipid transport // inferred from electronic annotation /// NM_032523 // GO:0008202 // steroid metabolic process // inferred from electronic annotation /// NM_145739 // GO:0006869 // lipid transport // inferred from electronic annotation /// NM_145739 // GO:0008202 // steroid metabolic process // inferred from electronic annotation /// AB208898 // GO:0006869 // lipid tra…	---	---	---	7.70724	8.32694	-0.619698
8160138	NFIB	NM_005596 // NFIB // nuclear factor I/B // 9p24.1 // 4781 /// BX648845 // NFIB // nuclear factor I/B // 9p24.1 // 4781 /// ENST00000380945 // NFIB // nuclear factor I/B // 9p24.1 // 4781 /// ENST00000380959 // NFIB // nuclear factor I/B // 9p24.1 // 4781 /// ENST00000397581 // NFIB // nuclear factor I/B // 9p24.1 // 4781 /// ENST00000397579 // NFIB // nuclear factor I/B // 9p24.1 // 4781 /// ENST…	NM_005596 // GO:0006260 // DNA replication // inferred from electronic annotation /// NM_005596 // GO:0006350 // transcription // inferred from electronic annotation /// NM_005596 // GO:0006355 // regulation of transcription, DNA-dependent // inferred from electronic annotation /// BX648845 // GO:0006260 // DNA replication // inferred from electronic annotation /// BX648845 // GO:0006350 // trans…	NM_005596 // GO:0005622 // intracellular // inferred from electronic annotation /// NM_005596 // GO:0005634 // nucleus // inferred from electronic annotation /// NM_005596 // GO:0005634 // nucleus // traceable author statement /// NM_005596 // GO:0005730 // nucleolus // inferred from direct assay /// BX648845 // GO:0005622 // intracellular // inferred from electronic annotation /// BX648845 // GO…	NM_005596 // GO:0003700 // transcription factor activity // inferred from electronic annotation /// NM_005596 // GO:0003700 // transcription factor activity // traceable author statement /// BX648845 // GO:0003700 // transcription factor activity // inferred from electronic annotation /// BX648845 // GO:0003700 // transcription factor activity // traceable author statement /// ENST00000380945 // …	---	9.93766	10.5572	-0.61955
8108422		---	---	---	---	---	6.91586	7.53511	-0.61925
7958761	ACAD10	NM_001136538 // ACAD10 // acyl-Coenzyme A dehydrogenase family, member 10 // 12q24.12 // 80724 /// NM_025247 // ACAD10 // acyl-Coenzyme A dehydrogenase family, member 10 // 12q24.12 // 80724 /// NM_001136542 // ACAD10 // acyl-Coenzyme A dehydrogenase family, member 10 // 12q24.12 // 80724 /// AY323912 // ACAD10 // acyl-Coenzyme A dehydrogenase family, member 10 // 12q24.12 // 80724 /// ENST000003…	NM_001136538 // GO:0006468 // protein amino acid phosphorylation // inferred from electronic annotation /// NM_001136538 // GO:0006508 // proteolysis // inferred from electronic annotation /// NM_001136538 // GO:0008152 // metabolic process // inferred from electronic annotation /// NM_025247 // GO:0006468 // protein amino acid phosphorylation // inferred from electronic annotation /// NM_025247 …	---	NM_001136538 // GO:0003995 // acyl-CoA dehydrogenase activity // inferred from electronic annotation /// NM_001136538 // GO:0004197 // cysteine-type endopeptidase activity // inferred from electronic annotation /// NM_001136538 // GO:0004713 // protein tyrosine kinase activity // inferred from electronic annotation /// NM_001136538 // GO:0005524 // ATP binding // inferred from electronic annotati…	---	6.32668	6.94523	-0.618557
8111584	C5orf42	NM_023073 // C5orf42 // chromosome 5 open reading frame 42 // 5p13.2 // 65250 /// AK096581 // C5orf42 // chromosome 5 open reading frame 42 // 5p13.2 // 65250 /// ENST00000274258 // C5orf42 // chromosome 5 open reading frame 42 // 5p13.2 // 65250 /// ENST00000388739 // C5orf42 // chromosome 5 open reading frame 42 // 5p13.2 // 65250 /// ENST00000399674 // LOC100132000 // Transmembrane protein ENS…	---	ENST00000399674 // GO:0016020 // membrane // inferred from electronic annotation /// ENST00000399674 // GO:0016021 // integral to membrane // inferred from electronic annotation	---	---	7.76638	8.3849	-0.618521
8058091	SATB2	NM_015265 // SATB2 // SATB homeobox 2 // 2q33 // 23314 /// AB209376 // SATB2 // SATB homeobox 2 // 2q33 // 23314 /// ENST00000260926 // SATB2 // SATB homeobox 2 // 2q33 // 23314 /// ENST00000374718 // SATB2 // SATB homeobox 2 // 2q33 // 23314	NM_015265 // GO:0006355 // regulation of transcription, DNA-dependent // inferred from electronic annotation /// AB209376 // GO:0006355 // regulation of transcription, DNA-dependent // inferred from electronic annotation /// ENST00000260926 // GO:0006355 // regulation of transcription, DNA-dependent // inferred from electronic annotation /// ENST00000374718 // GO:0006355 // regulation of transcri…	NM_015265 // GO:0005634 // nucleus // inferred from electronic annotation /// AB209376 // GO:0005634 // nucleus // inferred from electronic annotation /// ENST00000260926 // GO:0005634 // nucleus // inferred from electronic annotation /// ENST00000374718 // GO:0005634 // nucleus // inferred from electronic annotation	NM_015265 // GO:0003677 // DNA binding // inferred from electronic annotation /// NM_015265 // GO:0003700 // transcription factor activity // inferred from electronic annotation /// NM_015265 // GO:0043565 // sequence-specific DNA binding // inferred from electronic annotation /// AB209376 // GO:0003677 // DNA binding // inferred from electronic annotation /// AB209376 // GO:0003700 // transcript…	---	7.83195	8.44897	-0.61702
7997940	SNORD68	NR_002450 // SNORD68 // small nucleolar RNA, C/D box 68 // 16q24.3 // 606500 /// AK026501 // RPL13 // ribosomal protein L13 // 16q24.3|17p11.2 // 6137	AK026501 // GO:0006414 // translational elongation // not recorded	AK026501 // GO:0005622 // intracellular // inferred from electronic annotation /// AK026501 // GO:0005829 // cytosol // not recorded /// AK026501 // GO:0022626 // cytosolic ribosome // traceable author statement	AK026501 // GO:0003723 // RNA binding // traceable author statement /// AK026501 // GO:0003735 // structural constituent of ribosome // traceable author statement /// AK026501 // GO:0005515 // protein binding // inferred from physical interaction	---	6.22409	6.8408	-0.616709
7917707	EVI5	NM_005665 // EVI5 // ecotropic viral integration site 5 // 1p22.1 // 7813 /// AF008915 // EVI5 // ecotropic viral integration site 5 // 1p22.1 // 7813 /// ENST00000370331 // EVI5 // ecotropic viral integration site 5 // 1p22.1 // 7813 /// ENST00000338689 // EVI5 // ecotropic viral integration site 5 // 1p22.1 // 7813	NM_005665 // GO:0007049 // cell cycle // inferred from electronic annotation /// NM_005665 // GO:0007275 // multicellular organismal development // traceable author statement /// NM_005665 // GO:0008283 // cell proliferation // traceable author statement /// NM_005665 // GO:0032313 // regulation of Rab GTPase activity // inferred from electronic annotation /// NM_005665 // GO:0051301 // cell divi…	NM_005665 // GO:0005622 // intracellular // inferred from electronic annotation /// NM_005665 // GO:0005634 // nucleus // inferred from electronic annotation /// NM_005665 // GO:0005813 // centrosome // inferred from electronic annotation /// AF008915 // GO:0005622 // intracellular // inferred from electronic annotation /// AF008915 // GO:0005634 // nucleus // inferred from electronic annotation …	NM_005665 // GO:0005097 // Rab GTPase activator activity // inferred from electronic annotation /// NM_005665 // GO:0005515 // protein binding // inferred from physical interaction /// AF008915 // GO:0005097 // Rab GTPase activator activity // inferred from electronic annotation /// AF008915 // GO:0005515 // protein binding // inferred from physical interaction /// ENST00000370331 // GO:0005097 /…	---	8.76774	9.38252	-0.614776
8154476	SH3GL2	NM_003026 // SH3GL2 // SH3-domain GRB2-like 2 // 9p22 // 6456 /// BC032825 // SH3GL2 // SH3-domain GRB2-like 2 // 9p22 // 6456 /// ENST00000380607 // SH3GL2 // SH3-domain GRB2-like 2 // 9p22 // 6456 /// ENST00000397481 // SH3GL2 // SH3-domain GRB2-like 2 // 9p22 // 6456	NM_003026 // GO:0006897 // endocytosis // inferred from electronic annotation /// NM_003026 // GO:0007165 // signal transduction // traceable author statement /// NM_003026 // GO:0007417 // central nervous system development // traceable author statement /// BC032825 // GO:0006897 // endocytosis // inferred from electronic annotation /// BC032825 // GO:0007165 // signal transduction // traceable …	NM_003026 // GO:0005737 // cytoplasm // inferred from electronic annotation /// NM_003026 // GO:0005829 // cytosol // not recorded /// NM_003026 // GO:0005886 // plasma membrane // not recorded /// BC032825 // GO:0005737 // cytoplasm // inferred from electronic annotation /// BC032825 // GO:0005829 // cytosol // not recorded /// BC032825 // GO:0005886 // plasma membrane // not recorded /// ENST00…	NM_003026 // GO:0008289 // lipid binding // inferred from electronic annotation /// NM_003026 // GO:0042802 // identical protein binding // inferred from physical interaction /// BC032825 // GO:0008289 // lipid binding // inferred from electronic annotation /// BC032825 // GO:0042802 // identical protein binding // inferred from physical interaction /// ENST00000380607 // GO:0008289 // lipid bind…	---	7.11945	7.73414	-0.614686
8020702	TAF4B	NM_005640 // TAF4B // TAF4b RNA polymerase II, TATA box binding protein (TBP)-associated factor, 105kDa // 18q11.2 // 6875 /// AY888049 // TAF4B // TAF4b RNA polymerase II, TATA box binding protein (TBP)-associated factor, 105kDa // 18q11.2 // 6875 /// ENST00000269142 // TAF4B // TAF4b RNA polymerase II, TATA box binding protein (TBP)-associated factor, 105kDa // 18q11.2 // 6875 /// ENST000004004…	NM_005640 // GO:0006350 // transcription // inferred from electronic annotation /// NM_005640 // GO:0006355 // regulation of transcription, DNA-dependent // non-traceable author statement /// NM_005640 // GO:0006367 // transcription initiation from RNA polymerase II promoter // not recorded /// NM_005640 // GO:0006368 // RNA elongation from RNA polymerase II promoter // not recorded /// AY888049 …	NM_005640 // GO:0005634 // nucleus // non-traceable author statement /// NM_005640 // GO:0005654 // nucleoplasm // not recorded /// NM_005640 // GO:0005669 // transcription factor TFIID complex // inferred from electronic annotation /// NM_005640 // GO:0005737 // cytoplasm // inferred from electronic annotation /// AY888049 // GO:0005634 // nucleus // non-traceable author statement /// AY888049 /…	NM_005640 // GO:0003700 // transcription factor activity // inferred from electronic annotation /// NM_005640 // GO:0016986 // transcription initiation factor activity // non-traceable author statement /// NM_005640 // GO:0051059 // NF-kappaB binding // inferred from physical interaction /// AY888049 // GO:0003700 // transcription factor activity // inferred from electronic annotation /// AY88804…	---	6.95825	7.57282	-0.614566
7981460	PPP1R13B	NM_015316 // PPP1R13B // protein phosphatase 1, regulatory (inhibitor) subunit 13B // 14q32.33 // 23368 /// BC136527 // PPP1R13B // protein phosphatase 1, regulatory (inhibitor) subunit 13B // 14q32.33 // 23368 /// ENST00000202556 // PPP1R13B // protein phosphatase 1, regulatory (inhibitor) subunit 13B // 14q32.33 // 23368 /// ENST00000380023 // PPP1R13B // protein phosphatase 1, regulatory (inhi…	NM_015316 // GO:0006915 // apoptosis // inferred from electronic annotation /// NM_015316 // GO:0006917 // induction of apoptosis // inferred from direct assay /// NM_015316 // GO:0045786 // negative regulation of cell cycle // traceable author statement /// BC136527 // GO:0006915 // apoptosis // inferred from electronic annotation /// BC136527 // GO:0006917 // induction of apoptosis // inferred …	NM_015316 // GO:0005634 // nucleus // inferred from direct assay /// NM_015316 // GO:0005737 // cytoplasm // traceable author statement /// BC136527 // GO:0005634 // nucleus // inferred from direct assay /// BC136527 // GO:0005737 // cytoplasm // traceable author statement /// ENST00000202556 // GO:0005634 // nucleus // inferred from direct assay /// ENST00000202556 // GO:0005737 // cytoplasm // …	NM_015316 // GO:0005515 // protein binding // inferred from physical interaction /// BC136527 // GO:0005515 // protein binding // inferred from physical interaction /// ENST00000202556 // GO:0005515 // protein binding // inferred from physical interaction /// ENST00000380023 // GO:0005515 // protein binding // inferred from physical interaction	---	7.11178	7.72573	-0.613952
7973002	FLJ39632	AK096951 // FLJ39632 // hypothetical LOC642477 // 14q11.1 // 642477 /// ENST00000383040 // LOC440157 // hypothetical gene supported by BC066547 // 14q11.1 // 440157	---	---	---	---	6.41556	7.0294	-0.613839
8044882	EPB41L5	NM_020909 // EPB41L5 // erythrocyte membrane protein band 4.1 like 5 // 2q14.2 // 57669 /// BC054508 // EPB41L5 // erythrocyte membrane protein band 4.1 like 5 // 2q14.2 // 57669 /// ENST00000263713 // EPB41L5 // erythrocyte membrane protein band 4.1 like 5 // 2q14.2 // 57669 /// ENST00000331393 // EPB41L5 // erythrocyte membrane protein band 4.1 like 5 // 2q14.2 // 57669	---	NM_020909 // GO:0005737 // cytoplasm // inferred from electronic annotation /// NM_020909 // GO:0005856 // cytoskeleton // inferred from electronic annotation /// NM_020909 // GO:0019898 // extrinsic to membrane // inferred from electronic annotation /// NM_020909 // GO:0030054 // cell junction // inferred from electronic annotation /// BC054508 // GO:0005737 // cytoplasm // inferred from electro…	NM_020909 // GO:0005488 // binding // inferred from electronic annotation /// NM_020909 // GO:0008092 // cytoskeletal protein binding // inferred from electronic annotation /// BC054508 // GO:0005488 // binding // inferred from electronic annotation /// BC054508 // GO:0008092 // cytoskeletal protein binding // inferred from electronic annotation /// ENST00000263713 // GO:0005488 // binding // inf…	---	8.02788	8.64161	-0.613731
8041982	ACYP2	NM_138448 // ACYP2 // acylphosphatase 2, muscle type // 2p16.2 // 98 /// BC012290 // ACYP2 // acylphosphatase 2, muscle type // 2p16.2 // 98 /// ENST00000303536 // ACYP2 // acylphosphatase 2, muscle type // 2p16.2 // 98 /// ENST00000394666 // ACYP2 // acylphosphatase 2, muscle type // 2p16.2 // 98	NM_138448 // GO:0006796 // phosphate metabolic process // traceable author statement /// BC012290 // GO:0006796 // phosphate metabolic process // traceable author statement /// ENST00000303536 // GO:0006796 // phosphate metabolic process // traceable author statement /// ENST00000394666 // GO:0006796 // phosphate metabolic process // traceable author statement	---	NM_138448 // GO:0003998 // acylphosphatase activity // inferred from electronic annotation /// NM_138448 // GO:0003998 // acylphosphatase activity // traceable author statement /// NM_138448 // GO:0016787 // hydrolase activity // inferred from electronic annotation /// BC012290 // GO:0003998 // acylphosphatase activity // inferred from electronic annotation /// BC012290 // GO:0003998 // acylphosp…	---	6.74866	7.36237	-0.613713
8151890	TP53INP1	NM_033285 // TP53INP1 // tumor protein p53 inducible nuclear protein 1 // 8q22 // 94241 /// NM_001135733 // TP53INP1 // tumor protein p53 inducible nuclear protein 1 // 8q22 // 94241 /// AF409114 // TP53INP1 // tumor protein p53 inducible nuclear protein 1 // 8q22 // 94241 /// ENST00000342697 // TP53INP1 // tumor protein p53 inducible nuclear protein 1 // 8q22 // 94241 /// ENST00000378776 // TP53…	NM_033285 // GO:0006915 // apoptosis // inferred from electronic annotation /// NM_001135733 // GO:0006915 // apoptosis // inferred from electronic annotation /// AF409114 // GO:0006915 // apoptosis // inferred from electronic annotation /// ENST00000342697 // GO:0006915 // apoptosis // inferred from electronic annotation /// ENST00000378776 // GO:0006915 // apoptosis // inferred from electronic …	NM_033285 // GO:0005634 // nucleus // inferred from electronic annotation /// NM_001135733 // GO:0005634 // nucleus // inferred from electronic annotation /// AF409114 // GO:0005634 // nucleus // inferred from electronic annotation /// ENST00000342697 // GO:0005634 // nucleus // inferred from electronic annotation /// ENST00000378776 // GO:0005634 // nucleus // inferred from electronic annotation	---	---	6.82579	7.43845	-0.612654
8102076	CENPE	NM_001813 // CENPE // centromere protein E, 312kDa // 4q24-q25 // 1062 /// ENST00000265148 // CENPE // centromere protein E, 312kDa // 4q24-q25 // 1062 /// ENST00000394771 // CENPE // centromere protein E, 312kDa // 4q24-q25 // 1062 /// ENST00000380026 // CENPE // centromere protein E, 312kDa // 4q24-q25 // 1062	NM_001813 // GO:0000089 // mitotic metaphase // traceable author statement /// NM_001813 // GO:0007018 // microtubule-based movement // inferred from electronic annotation /// NM_001813 // GO:0007049 // cell cycle // inferred from electronic annotation /// NM_001813 // GO:0007079 // mitotic chromosome movement towards spindle pole // traceable author statement /// NM_001813 // GO:0007080 // mitot…	NM_001813 // GO:0000775 // chromosome, centromeric region // inferred from direct assay /// NM_001813 // GO:0000940 // outer kinetochore of condensed chromosome // traceable author statement /// NM_001813 // GO:0005634 // nucleus // inferred from mutant phenotype /// NM_001813 // GO:0005819 // spindle // inferred from electronic annotation /// NM_001813 // GO:0005874 // microtubule // inferred fr…	NM_001813 // GO:0000166 // nucleotide binding // inferred from electronic annotation /// NM_001813 // GO:0003777 // microtubule motor activity // traceable author statement /// NM_001813 // GO:0005515 // protein binding // inferred from physical interaction /// NM_001813 // GO:0005524 // ATP binding // inferred from electronic annotation /// NM_001813 // GO:0043515 // kinetochore binding // infer…	---	8.41309	9.02503	-0.611938
7965964	SLC41A2	NM_032148 // SLC41A2 // solute carrier family 41, member 2 // 12q23.3 // 84102 /// BC036734 // SLC41A2 // solute carrier family 41, member 2 // 12q23.3 // 84102 /// ENST00000258538 // SLC41A2 // solute carrier family 41, member 2 // 12q23.3 // 84102 /// ENST00000378068 // SLC41A2 // solute carrier family 41, member 2 // 12q23.3 // 84102	NM_032148 // GO:0006812 // cation transport // inferred from electronic annotation /// BC036734 // GO:0006812 // cation transport // inferred from electronic annotation /// ENST00000258538 // GO:0006812 // cation transport // inferred from electronic annotation /// ENST00000378068 // GO:0006812 // cation transport // inferred from electronic annotation	NM_032148 // GO:0005886 // plasma membrane // inferred from electronic annotation /// NM_032148 // GO:0016021 // integral to membrane // inferred from electronic annotation /// BC036734 // GO:0005886 // plasma membrane // inferred from electronic annotation /// BC036734 // GO:0016021 // integral to membrane // inferred from electronic annotation /// ENST00000258538 // GO:0005886 // plasma membran…	NM_032148 // GO:0000287 // magnesium ion binding // inferred from electronic annotation /// NM_032148 // GO:0008324 // cation transmembrane transporter activity // inferred from electronic annotation /// BC036734 // GO:0000287 // magnesium ion binding // inferred from electronic annotation /// BC036734 // GO:0008324 // cation transmembrane transporter activity // inferred from electronic annotati…	---	8.66264	9.2745	-0.61186
7943158	SCARNA9	NR_002569 // SCARNA9 // small Cajal body-specific RNA 9 // 11q21 // 619383	---	---	---	---	4.86788	5.47959	-0.611706
7905428	TUFT1	NM_020127 // TUFT1 // tuftelin 1 // 1q21 // 7286 /// NM_001126337 // TUFT1 // tuftelin 1 // 1q21 // 7286 /// AF254260 // TUFT1 // tuftelin 1 // 1q21 // 7286 /// ENST00000368849 // TUFT1 // tuftelin 1 // 1q21 // 7286 /// ENST00000368848 // TUFT1 // tuftelin 1 // 1q21 // 7286 /// ENST00000392712 // TUFT1 // tuftelin 1 // 1q21 // 7286 /// ENST00000353024 // TUFT1 // tuftelin 1 // 1q21 // 7286	NM_020127 // GO:0030282 // bone mineralization // non-traceable author statement /// NM_020127 // GO:0042476 // odontogenesis // non-traceable author statement /// NM_001126337 // GO:0030282 // bone mineralization // non-traceable author statement /// NM_001126337 // GO:0042476 // odontogenesis // non-traceable author statement /// AF254260 // GO:0030282 // bone mineralization // non-traceable au…	NM_020127 // GO:0005576 // extracellular region // non-traceable author statement /// NM_020127 // GO:0005737 // cytoplasm // inferred from direct assay /// NM_001126337 // GO:0005576 // extracellular region // non-traceable author statement /// NM_001126337 // GO:0005737 // cytoplasm // inferred from direct assay /// AF254260 // GO:0005576 // extracellular region // non-traceable author statemen…	NM_020127 // GO:0030345 // structural constituent of tooth enamel // non-traceable author statement /// NM_001126337 // GO:0030345 // structural constituent of tooth enamel // non-traceable author statement /// AF254260 // GO:0030345 // structural constituent of tooth enamel // non-traceable author statement /// ENST00000368849 // GO:0030345 // structural constituent of tooth enamel // non-tracea…	---	8.23632	8.84747	-0.61115
8114002		---	---	---	---	---	5.85513	6.46601	-0.610874
8150988	ASPH	NM_004318 // ASPH // aspartate beta-hydroxylase // 8q12.1 // 444 /// NM_032468 // ASPH // aspartate beta-hydroxylase // 8q12.1 // 444 /// NM_020164 // ASPH // aspartate beta-hydroxylase // 8q12.1 // 444 /// NM_032467 // ASPH // aspartate beta-hydroxylase // 8q12.1 // 444 /// NM_032466 // ASPH // aspartate beta-hydroxylase // 8q12.1 // 444 /// AK304314 // ASPH // aspartate beta-hydroxylase // 8q12…	NM_004318 // GO:0006936 // muscle contraction // traceable author statement /// NM_004318 // GO:0008150 // biological_process // no biological data available /// NM_004318 // GO:0018193 // peptidyl-amino acid modification // inferred from electronic annotation /// NM_004318 // GO:0055114 // oxidation reduction // inferred from electronic annotation /// NM_032468 // GO:0006936 // muscle contractio…	NM_004318 // GO:0005783 // endoplasmic reticulum // traceable author statement /// NM_004318 // GO:0005789 // endoplasmic reticulum membrane // non-traceable author statement /// NM_004318 // GO:0005789 // endoplasmic reticulum membrane // traceable author statement /// NM_004318 // GO:0016020 // membrane // inferred from electronic annotation /// NM_004318 // GO:0016021 // integral to membrane /…	NM_004318 // GO:0004597 // peptide-aspartate beta-dioxygenase activity // inferred from electronic annotation /// NM_004318 // GO:0004597 // peptide-aspartate beta-dioxygenase activity // traceable author statement /// NM_004318 // GO:0005488 // binding // inferred from electronic annotation /// NM_004318 // GO:0005506 // iron ion binding // inferred from electronic annotation /// NM_004318 // GO…	---	10.0132	10.624	-0.610808
8128075		---	---	---	---	---	5.42638	6.03534	-0.608954
8085193	LOC440944	AK128398 // LOC440944 // hypothetical gene supported by AK128398 // 3p25.3 // 440944 /// ENST00000383834 // LOC440944 // hypothetical gene supported by AK128398 // 3p25.3 // 440944	---	---	---	---	5.07961	5.68705	-0.607432
8052370		---	---	---	---	---	5.48832	6.09555	-0.607225
7916262	C1orf123	BC010908 // C1orf123 // chromosome 1 open reading frame 123 // 1p32.3 // 54987 /// AK092734 // C1orf123 // chromosome 1 open reading frame 123 // 1p32.3 // 54987 /// AK094371 // C1orf123 // chromosome 1 open reading frame 123 // 1p32.3 // 54987 /// ENST00000294360 // C1orf123 // chromosome 1 open reading frame 123 // 1p32.3 // 54987 /// ENST00000371480 // C1orf123 // chromosome 1 open reading fra…	BC010908 // GO:0008150 // biological_process // no biological data available /// AK092734 // GO:0008150 // biological_process // no biological data available /// AK094371 // GO:0008150 // biological_process // no biological data available /// ENST00000294360 // GO:0008150 // biological_process // no biological data available /// ENST00000371480 // GO:0008150 // biological_process // no biological…	BC010908 // GO:0005575 // cellular_component // no biological data available /// AK092734 // GO:0005575 // cellular_component // no biological data available /// AK094371 // GO:0005575 // cellular_component // no biological data available /// ENST00000294360 // GO:0005575 // cellular_component // no biological data available /// ENST00000371480 // GO:0005575 // cellular_component // no biological…	BC010908 // GO:0003674 // molecular_function // no biological data available /// AK092734 // GO:0003674 // molecular_function // no biological data available /// AK094371 // GO:0003674 // molecular_function // no biological data available /// ENST00000294360 // GO:0003674 // molecular_function // no biological data available /// ENST00000371480 // GO:0003674 // molecular_function // no biological…	---	9.95328	10.5604	-0.60717
7985562	FLJ40113	NR_003246 // FLJ40113 // golgi autoantigen, golgin subfamily a-like pseudogene // 15q25.2 // 374650 /// AK301885 // FLJ40113 // golgi autoantigen, golgin subfamily a-like pseudogene // 15q25.2 // 374650 /// NM_198181 // LOC440295 // hypothetical protein LOC440295 // 15q25.2 // 440295 /// AK301968 // LOC100133220 // hypothetical golgin-like LOC100133220 // 15q25.3 // 100133220 /// AK302092 // LOC6…	---	---	---	---	7.633	8.23974	-0.606746
8007885	NSF	NM_006178 // NSF // N-ethylmaleimide-sensitive factor // 17q21 // 4905 /// AF102846 // NSF // N-ethylmaleimide-sensitive factor // 17q21 // 4905 /// ENST00000398238 // NSF // N-ethylmaleimide-sensitive factor // 17q21 // 4905 /// ENST00000225282 // NSF // N-ethylmaleimide-sensitive factor // 17q21 // 4905	NM_006178 // GO:0006508 // proteolysis // inferred from electronic annotation /// NM_006178 // GO:0015031 // protein transport // inferred from electronic annotation /// AF102846 // GO:0006508 // proteolysis // inferred from electronic annotation /// AF102846 // GO:0015031 // protein transport // inferred from electronic annotation /// ENST00000398238 // GO:0006508 // proteolysis // inferred from…	NM_006178 // GO:0005737 // cytoplasm // inferred from electronic annotation /// NM_006178 // GO:0043198 // dendritic shaft // inferred from electronic annotation /// AF102846 // GO:0005737 // cytoplasm // inferred from electronic annotation /// AF102846 // GO:0043198 // dendritic shaft // inferred from electronic annotation /// ENST00000398238 // GO:0005737 // cytoplasm // inferred from electroni…	NM_006178 // GO:0000166 // nucleotide binding // inferred from electronic annotation /// NM_006178 // GO:0000287 // magnesium ion binding // inferred from electronic annotation /// NM_006178 // GO:0004176 // ATP-dependent peptidase activity // inferred from electronic annotation /// NM_006178 // GO:0004252 // serine-type endopeptidase activity // inferred from electronic annotation /// NM_006178 …	---	10.7636	11.3702	-0.606634
8086141	EPM2AIP1	NM_014805 // EPM2AIP1 // EPM2A (laforin) interacting protein 1 // 3p22.1 // 9852 /// AY178832 // EPM2AIP1 // EPM2A (laforin) interacting protein 1 // 3p22.1 // 9852	---	NM_014805 // GO:0005783 // endoplasmic reticulum // inferred from electronic annotation /// AY178832 // GO:0005783 // endoplasmic reticulum // inferred from electronic annotation	---	---	7.50134	8.10791	-0.606575
8162086	AGTPBP1	NM_015239 // AGTPBP1 // ATP/GTP binding protein 1 // 9q21.33 // 23287 /// BC060815 // AGTPBP1 // ATP/GTP binding protein 1 // 9q21.33 // 23287 /// ENST00000395847 // AGTPBP1 // ATP/GTP binding protein 1 // 9q21.33 // 23287 /// ENST00000357081 // AGTPBP1 // ATP/GTP binding protein 1 // 9q21.33 // 23287 /// ENST00000337006 // AGTPBP1 // ATP/GTP binding protein 1 // 9q21.33 // 23287 /// ENST00000376…	NM_015239 // GO:0006508 // proteolysis // inferred from electronic annotation /// BC060815 // GO:0006508 // proteolysis // inferred from electronic annotation /// ENST00000395847 // GO:0006508 // proteolysis // inferred from electronic annotation /// ENST00000357081 // GO:0006508 // proteolysis // inferred from electronic annotation /// ENST00000337006 // GO:0006508 // proteolysis // inferred fro…	NM_015239 // GO:0005634 // nucleus // inferred from electronic annotation /// NM_015239 // GO:0005737 // cytoplasm // inferred from electronic annotation /// BC060815 // GO:0005634 // nucleus // inferred from electronic annotation /// BC060815 // GO:0005737 // cytoplasm // inferred from electronic annotation /// ENST00000395847 // GO:0005634 // nucleus // inferred from electronic annotation /// E…	NM_015239 // GO:0004181 // metallocarboxypeptidase activity // inferred from electronic annotation /// NM_015239 // GO:0005488 // binding // inferred from electronic annotation /// NM_015239 // GO:0008233 // peptidase activity // inferred from electronic annotation /// NM_015239 // GO:0008237 // metallopeptidase activity // inferred from electronic annotation /// NM_015239 // GO:0008270 // zinc i…	---	7.97292	8.57858	-0.605656
8099797	RELL1	NM_001085399 // RELL1 // RELT-like 1 // 4p14 // 768211 /// NM_001085400 // RELL1 // RELT-like 1 // 4p14 // 768211 /// BC039540 // RELL1 // RELT-like 1 // 4p14 // 768211 /// ENST00000314117 // RELL1 // RELT-like 1 // 4p14 // 768211	---	NM_001085399 // GO:0005886 // plasma membrane // inferred from electronic annotation /// NM_001085399 // GO:0016021 // integral to membrane // inferred from electronic annotation /// NM_001085400 // GO:0005886 // plasma membrane // inferred from electronic annotation /// NM_001085400 // GO:0016021 // integral to membrane // inferred from electronic annotation /// BC039540 // GO:0005886 // plasma …	---	---	7.87061	8.47587	-0.605266
7936871	OAT	NM_000274 // OAT // ornithine aminotransferase (gyrate atrophy) // 10q26 // 4942 /// BC016928 // OAT // ornithine aminotransferase (gyrate atrophy) // 10q26 // 4942 /// ENST00000368845 // OAT // ornithine aminotransferase (gyrate atrophy) // 10q26 // 4942 /// ENST00000405216 // OAT // ornithine aminotransferase (gyrate atrophy) // 10q26 // 4942	NM_000274 // GO:0007601 // visual perception // traceable author statement /// BC016928 // GO:0007601 // visual perception // traceable author statement /// ENST00000368845 // GO:0007601 // visual perception // traceable author statement /// ENST00000405216 // GO:0007601 // visual perception // traceable author statement	NM_000274 // GO:0005737 // cytoplasm // inferred from electronic annotation /// NM_000274 // GO:0005739 // mitochondrion // traceable author statement /// NM_000274 // GO:0005759 // mitochondrial matrix // non-traceable author statement /// BC016928 // GO:0005737 // cytoplasm // inferred from electronic annotation /// BC016928 // GO:0005739 // mitochondrion // traceable author statement /// BC016…	NM_000274 // GO:0004587 // ornithine-oxo-acid transaminase activity // traceable author statement /// NM_000274 // GO:0005515 // protein binding // inferred from physical interaction /// NM_000274 // GO:0016740 // transferase activity // inferred from electronic annotation /// NM_000274 // GO:0030170 // pyridoxal phosphate binding // inferred from electronic annotation /// BC016928 // GO:0004587 …	---	10.3946	10.9993	-0.6047
8098006	GLRB	NM_000824 // GLRB // glycine receptor, beta // 4q31.3 // 2743 /// BC032635 // GLRB // glycine receptor, beta // 4q31.3 // 2743 /// ENST00000264428 // GLRB // glycine receptor, beta // 4q31.3 // 2743	NM_000824 // GO:0001964 // startle response // inferred from mutant phenotype /// NM_000824 // GO:0006811 // ion transport // inferred from direct assay /// NM_000824 // GO:0006821 // chloride transport // inferred from electronic annotation /// NM_000824 // GO:0007218 // neuropeptide signaling pathway // inferred from direct assay /// NM_000824 // GO:0007268 // synaptic transmission // inferred …	NM_000824 // GO:0005624 // membrane fraction // inferred from electronic annotation /// NM_000824 // GO:0005886 // plasma membrane // inferred from electronic annotation /// NM_000824 // GO:0005887 // integral to plasma membrane // non-traceable author statement /// NM_000824 // GO:0030054 // cell junction // inferred from electronic annotation /// NM_000824 // GO:0045202 // synapse // inferred f…	NM_000824 // GO:0005216 // ion channel activity // inferred from electronic annotation /// NM_000824 // GO:0005230 // extracellular ligand-gated ion channel activity // inferred from electronic annotation /// NM_000824 // GO:0005515 // protein binding // inferred from physical interaction /// NM_000824 // GO:0016594 // glycine binding // inferred from mutant phenotype /// NM_000824 // GO:0016934 …	---	5.25291	5.8574	-0.604488
8146159	AP3M2	NM_001134296 // AP3M2 // adaptor-related protein complex 3, mu 2 subunit // 8p11.2 // 10947 /// NM_006803 // AP3M2 // adaptor-related protein complex 3, mu 2 subunit // 8p11.2 // 10947 /// BC056398 // AP3M2 // adaptor-related protein complex 3, mu 2 subunit // 8p11.2 // 10947 /// ENST00000174653 // AP3M2 // adaptor-related protein complex 3, mu 2 subunit // 8p11.2 // 10947 /// ENST00000396926 // …	NM_001134296 // GO:0006886 // intracellular protein transport // inferred from electronic annotation /// NM_001134296 // GO:0016192 // vesicle-mediated transport // inferred from electronic annotation /// NM_006803 // GO:0006886 // intracellular protein transport // inferred from electronic annotation /// NM_006803 // GO:0016192 // vesicle-mediated transport // inferred from electronic annotation…	NM_001134296 // GO:0005794 // Golgi apparatus // inferred from electronic annotation /// NM_001134296 // GO:0030131 // clathrin adaptor complex // inferred from electronic annotation /// NM_006803 // GO:0005794 // Golgi apparatus // inferred from electronic annotation /// NM_006803 // GO:0030131 // clathrin adaptor complex // inferred from electronic annotation /// BC056398 // GO:0005794 // Golgi…	NM_001134296 // GO:0005515 // protein binding // inferred from electronic annotation /// NM_006803 // GO:0005515 // protein binding // inferred from electronic annotation /// BC056398 // GO:0005515 // protein binding // inferred from electronic annotation /// ENST00000174653 // GO:0005515 // protein binding // inferred from electronic annotation /// ENST00000396926 // GO:0005515 // protein bindin…	---	8.92508	9.52828	-0.603199
8116952		---	---	---	---	---	5.90528	6.50811	-0.602837
8114326	FAM13B1	NM_016603 // FAM13B1 // family with sequence similarity 13, member B1 // 5q31 // 51306 /// NM_001101800 // FAM13B1 // family with sequence similarity 13, member B1 // 5q31 // 51306 /// NM_001101801 // FAM13B1 // family with sequence similarity 13, member B1 // 5q31 // 51306 /// AF251038 // FAM13B1 // family with sequence similarity 13, member B1 // 5q31 // 51306 /// ENST00000033079 // FAM13B1 // …	NM_016603 // GO:0007165 // signal transduction // inferred from electronic annotation /// NM_001101800 // GO:0007165 // signal transduction // inferred from electronic annotation /// NM_001101801 // GO:0007165 // signal transduction // inferred from electronic annotation /// AF251038 // GO:0007165 // signal transduction // inferred from electronic annotation /// ENST00000033079 // GO:0007165 // s…	NM_016603 // GO:0005622 // intracellular // inferred from electronic annotation /// NM_001101800 // GO:0005622 // intracellular // inferred from electronic annotation /// NM_001101801 // GO:0005622 // intracellular // inferred from electronic annotation /// AF251038 // GO:0005622 // intracellular // inferred from electronic annotation /// ENST00000033079 // GO:0005622 // intracellular // inferred…	NM_016603 // GO:0005096 // GTPase activator activity // inferred from electronic annotation /// NM_001101800 // GO:0005096 // GTPase activator activity // inferred from electronic annotation /// NM_001101801 // GO:0005096 // GTPase activator activity // inferred from electronic annotation /// AF251038 // GO:0005096 // GTPase activator activity // inferred from electronic annotation /// ENST000000…	---	8.71486	9.31769	-0.602825
8066716	ELMO2	NM_133171 // ELMO2 // engulfment and cell motility 2 // 20q13 // 63916 /// NM_182764 // ELMO2 // engulfment and cell motility 2 // 20q13 // 63916 /// BC000143 // ELMO2 // engulfment and cell motility 2 // 20q13 // 63916 /// ENST00000372176 // ELMO2 // engulfment and cell motility 2 // 20q13 // 63916 /// ENST00000290246 // ELMO2 // engulfment and cell motility 2 // 20q13 // 63916 /// ENST000003963…	NM_133171 // GO:0006909 // phagocytosis // inferred from electronic annotation /// NM_133171 // GO:0006915 // apoptosis // inferred from electronic annotation /// NM_182764 // GO:0006909 // phagocytosis // inferred from electronic annotation /// NM_182764 // GO:0006915 // apoptosis // inferred from electronic annotation /// BC000143 // GO:0006909 // phagocytosis // inferred from electronic annota…	NM_133171 // GO:0005737 // cytoplasm // inferred from electronic annotation /// NM_133171 // GO:0005856 // cytoskeleton // inferred from electronic annotation /// NM_182764 // GO:0005737 // cytoplasm // inferred from electronic annotation /// NM_182764 // GO:0005856 // cytoskeleton // inferred from electronic annotation /// BC000143 // GO:0005737 // cytoplasm // inferred from electronic annotatio…	NM_133171 // GO:0005488 // binding // inferred from electronic annotation /// NM_133171 // GO:0017124 // SH3 domain binding // inferred from electronic annotation /// NM_182764 // GO:0005488 // binding // inferred from electronic annotation /// NM_182764 // GO:0017124 // SH3 domain binding // inferred from electronic annotation /// BC000143 // GO:0005488 // binding // inferred from electronic ann…	---	8.78383	9.38651	-0.602674
7915718	TESK2	NM_007170 // TESK2 // testis-specific kinase 2 // 1p32 // 10420 /// AB057597 // TESK2 // testis-specific kinase 2 // 1p32 // 10420 /// ENST00000372086 // TESK2 // testis-specific kinase 2 // 1p32 // 10420 /// ENST00000372083 // TESK2 // testis-specific kinase 2 // 1p32 // 10420 /// ENST00000341771 // TESK2 // testis-specific kinase 2 // 1p32 // 10420 /// ENST00000372084 // TESK2 // testis-specifi…	NM_007170 // GO:0006468 // protein amino acid phosphorylation // inferred from sequence or structural similarity /// NM_007170 // GO:0007283 // spermatogenesis // inferred from sequence or structural similarity /// NM_007170 // GO:0030036 // actin cytoskeleton organization // inferred from sequence or structural similarity /// NM_007170 // GO:0048041 // focal adhesion formation // inferred from s…	NM_007170 // GO:0005634 // nucleus // inferred from sequence or structural similarity /// AB057597 // GO:0005634 // nucleus // inferred from sequence or structural similarity /// ENST00000372086 // GO:0005634 // nucleus // inferred from sequence or structural similarity /// ENST00000372083 // GO:0005634 // nucleus // inferred from sequence or structural similarity /// ENST00000341771 // GO:000563…	NM_007170 // GO:0000166 // nucleotide binding // inferred from electronic annotation /// NM_007170 // GO:0000287 // magnesium ion binding // inferred from electronic annotation /// NM_007170 // GO:0004674 // protein serine/threonine kinase activity // inferred from sequence or structural similarity /// NM_007170 // GO:0004713 // protein tyrosine kinase activity // inferred from electronic annotat…	---	6.4766	7.07916	-0.602559
8175558	SPANXE	NM_145665 // SPANXE // SPANX family, member E // Xq27.1 // 171489 /// NM_032417 // SPANXD // SPANX family, member D // Xq27.1 // 64648 /// BC121070 // SPANXD // SPANX family, member D // Xq27.1 // 64648 /// BC005382 // SPANXE // SPANX family, member E // Xq27.1 // 171489 /// ENST00000370515 // SPANXD // SPANX family, member D // Xq27.1 // 64648	---	NM_145665 // GO:0005634 // nucleus // inferred from electronic annotation /// NM_145665 // GO:0005737 // cytoplasm // inferred from electronic annotation /// NM_032417 // GO:0005634 // nucleus // inferred from electronic annotation /// NM_032417 // GO:0005737 // cytoplasm // inferred from electronic annotation /// BC121070 // GO:0005634 // nucleus // inferred from electronic annotation /// BC1210…	---	---	5.2478	5.85	-0.602206
8056045		---	---	---	---	---	6.2229	6.82491	-0.602009
7962185	AMN1	NM_001113402 // AMN1 // antagonist of mitotic exit network 1 homolog (S. cerevisiae) // 12p11.21 // 196394 /// NR_004854 // AMN1 // antagonist of mitotic exit network 1 homolog (S. cerevisiae) // 12p11.21 // 196394 /// BC045831 // AMN1 // antagonist of mitotic exit network 1 homolog (S. cerevisiae) // 12p11.21 // 196394 /// ENST00000281471 // AMN1 // antagonist of mitotic exit network 1 homolog (…	---	---	---	---	7.74595	8.34714	-0.601195
7992887	ZNF75A	AK093979 // ZNF75A // zinc finger protein 75a // 16p13.11 // 7627 /// BC150306 // LOC100128510 // hypothetical protein LOC100128510 // 16p13.3 // 100128510	AK093979 // GO:0006350 // transcription // inferred from electronic annotation /// AK093979 // GO:0006355 // regulation of transcription, DNA-dependent // inferred from electronic annotation /// AK093979 // GO:0008150 // biological_process // no biological data available	AK093979 // GO:0005575 // cellular_component // no biological data available /// AK093979 // GO:0005622 // intracellular // inferred from electronic annotation /// AK093979 // GO:0005634 // nucleus // inferred from electronic annotation	AK093979 // GO:0003674 // molecular_function // no biological data available /// AK093979 // GO:0003676 // nucleic acid binding // inferred from electronic annotation /// AK093979 // GO:0003677 // DNA binding // inferred from electronic annotation /// AK093979 // GO:0008270 // zinc ion binding // inferred from electronic annotation /// AK093979 // GO:0046872 // metal ion binding // inferred from …	---	5.24128	5.84204	-0.600756
7952526	CDON	NM_016952 // CDON // Cdon homolog (mouse) // 11q23-q24 // 50937 /// BC098583 // CDON // Cdon homolog (mouse) // 11q23-q24 // 50937 /// ENST00000392693 // CDON // Cdon homolog (mouse) // 11q23-q24 // 50937 /// ENST00000263577 // CDON // Cdon homolog (mouse) // 11q23-q24 // 50937	NM_016952 // GO:0007155 // cell adhesion // traceable author statement /// BC098583 // GO:0007155 // cell adhesion // traceable author statement /// ENST00000392693 // GO:0007155 // cell adhesion // traceable author statement /// ENST00000263577 // GO:0007155 // cell adhesion // traceable author statement	NM_016952 // GO:0016020 // membrane // inferred from electronic annotation /// NM_016952 // GO:0016021 // integral to membrane // inferred from electronic annotation /// BC098583 // GO:0016020 // membrane // inferred from electronic annotation /// BC098583 // GO:0016021 // integral to membrane // inferred from electronic annotation /// ENST00000392693 // GO:0016020 // membrane // inferred from el…	NM_016952 // GO:0005515 // protein binding // inferred from physical interaction /// BC098583 // GO:0005515 // protein binding // inferred from physical interaction /// ENST00000392693 // GO:0005515 // protein binding // inferred from physical interaction /// ENST00000263577 // GO:0005515 // protein binding // inferred from physical interaction	---	7.94446	8.5449	-0.600445
8054870		---	---	---	---	---	5.52825	6.12657	-0.598315
8142307	PNPLA8	NM_015723 // PNPLA8 // patatin-like phospholipase domain containing 8 // 7q31 // 50640 /// BC032999 // PNPLA8 // patatin-like phospholipase domain containing 8 // 7q31 // 50640 /// ENST00000257694 // PNPLA8 // patatin-like phospholipase domain containing 8 // 7q31 // 50640 /// ENST00000388728 // PNPLA8 // patatin-like phospholipase domain containing 8 // 7q31 // 50640	NM_015723 // GO:0006631 // fatty acid metabolic process // inferred from direct assay /// NM_015723 // GO:0006631 // fatty acid metabolic process // inferred from sequence or structural similarity /// NM_015723 // GO:0008152 // metabolic process // inferred from electronic annotation /// NM_015723 // GO:0016042 // lipid catabolic process // inferred from electronic annotation /// BC032999 // GO:0…	NM_015723 // GO:0005622 // intracellular // inferred from direct assay /// NM_015723 // GO:0005622 // intracellular // inferred from sequence or structural similarity /// NM_015723 // GO:0005624 // membrane fraction // inferred from direct assay /// NM_015723 // GO:0005624 // membrane fraction // inferred from sequence or structural similarity /// NM_015723 // GO:0005778 // peroxisomal membrane /…	NM_015723 // GO:0004622 // lysophospholipase activity // inferred from electronic annotation /// NM_015723 // GO:0005488 // binding // inferred from electronic annotation /// NM_015723 // GO:0005524 // ATP binding // non-traceable author statement /// NM_015723 // GO:0016787 // hydrolase activity // inferred from electronic annotation /// NM_015723 // GO:0047499 // calcium-independent phospholipa…	NM_015723 // GenMAPP // Eicosanoid_Synthesis /// BC032999 // GenMAPP // Eicosanoid_Synthesis	8.73687	9.33469	-0.597814
7909561	C1orf97	AK130857 // C1orf97 // chromosome 1 open reading frame 97 // 1q32.3 // 84791 /// ENST00000283376 // C1orf97 // chromosome 1 open reading frame 97 // 1q32.3 // 84791	---	---	---	---	6.24819	6.84573	-0.597542
8156601	C9orf102	AL133663 // C9orf102 // chromosome 9 open reading frame 102 // 9q22.32 // 375748	AL133663 // GO:0006281 // DNA repair // inferred from electronic annotation /// AL133663 // GO:0006974 // response to DNA damage stimulus // inferred from electronic annotation	AL133663 // GO:0005634 // nucleus // inferred from electronic annotation	AL133663 // GO:0000166 // nucleotide binding // inferred from electronic annotation /// AL133663 // GO:0003677 // DNA binding // inferred from electronic annotation /// AL133663 // GO:0004386 // helicase activity // inferred from electronic annotation /// AL133663 // GO:0005524 // ATP binding // inferred from electronic annotation /// AL133663 // GO:0008026 // ATP-dependent helicase activity // i…	---	9.11656	9.71357	-0.597012
8162639	ZNF782	NM_001001662 // ZNF782 // zinc finger protein 782 // 9q22.33 // 158431 /// BC137073 // ZNF782 // zinc finger protein 782 // 9q22.33 // 158431 /// ENST00000289032 // ZNF782 // zinc finger protein 782 // 9q22.33 // 158431 /// ENST00000395262 // ZNF782 // zinc finger protein 782 // 9q22.33 // 158431	NM_001001662 // GO:0006350 // transcription // inferred from electronic annotation /// NM_001001662 // GO:0006355 // regulation of transcription, DNA-dependent // inferred from electronic annotation /// BC137073 // GO:0006350 // transcription // inferred from electronic annotation /// BC137073 // GO:0006355 // regulation of transcription, DNA-dependent // inferred from electronic annotation /// E…	NM_001001662 // GO:0005622 // intracellular // inferred from electronic annotation /// NM_001001662 // GO:0005634 // nucleus // inferred from electronic annotation /// NM_001001662 // GO:0005739 // mitochondrion // inferred from direct assay /// BC137073 // GO:0005622 // intracellular // inferred from electronic annotation /// BC137073 // GO:0005634 // nucleus // inferred from electronic annotati…	NM_001001662 // GO:0003677 // DNA binding // inferred from electronic annotation /// NM_001001662 // GO:0008270 // zinc ion binding // inferred from electronic annotation /// NM_001001662 // GO:0046872 // metal ion binding // inferred from electronic annotation /// BC137073 // GO:0003677 // DNA binding // inferred from electronic annotation /// BC137073 // GO:0008270 // zinc ion binding // inferr…	---	6.43342	7.03016	-0.596747
8123717	RPP40	NM_006638 // RPP40 // ribonuclease P/MRP 40kDa subunit // 6p25.1 // 10799 /// BC017871 // RPP40 // ribonuclease P/MRP 40kDa subunit // 6p25.1 // 10799 /// ENST00000319533 // RPP40 // ribonuclease P/MRP 40kDa subunit // 6p25.1 // 10799 /// ENST00000380051 // RPP40 // ribonuclease P/MRP 40kDa subunit // 6p25.1 // 10799 /// ENST00000380053 // RPP40 // ribonuclease P/MRP 40kDa subunit // 6p25.1 // 10…	NM_006638 // GO:0008033 // tRNA processing // inferred from electronic annotation /// BC017871 // GO:0008033 // tRNA processing // inferred from electronic annotation /// ENST00000319533 // GO:0008033 // tRNA processing // inferred from electronic annotation /// ENST00000380051 // GO:0008033 // tRNA processing // inferred from electronic annotation /// ENST00000380053 // GO:0008033 // tRNA proces…	NM_006638 // GO:0005634 // nucleus // traceable author statement /// NM_006638 // GO:0005655 // nucleolar ribonuclease P complex // traceable author statement /// BC017871 // GO:0005634 // nucleus // traceable author statement /// BC017871 // GO:0005655 // nucleolar ribonuclease P complex // traceable author statement /// ENST00000319533 // GO:0005634 // nucleus // traceable author statement /// …	NM_006638 // GO:0004526 // ribonuclease P activity // traceable author statement /// NM_006638 // GO:0005515 // protein binding // inferred from physical interaction /// NM_006638 // GO:0016787 // hydrolase activity // inferred from electronic annotation /// BC017871 // GO:0004526 // ribonuclease P activity // traceable author statement /// BC017871 // GO:0005515 // protein binding // inferred fr…	---	8.99663	9.59202	-0.59539
7995477		---	---	---	---	---	7.13491	7.72862	-0.593715
8123463	C6orf120	BC051700 // C6orf120 // chromosome 6 open reading frame 120 // 6q27 // 387263 /// AK295061 // C6orf120 // chromosome 6 open reading frame 120 // 6q27 // 387263 /// AK295962 // C6orf120 // chromosome 6 open reading frame 120 // 6q27 // 387263 /// ENST00000332290 // C6orf120 // chromosome 6 open reading frame 120 // 6q27 // 387263	---	BC051700 // GO:0005576 // extracellular region // inferred from electronic annotation /// AK295061 // GO:0005576 // extracellular region // inferred from electronic annotation /// AK295962 // GO:0005576 // extracellular region // inferred from electronic annotation /// ENST00000332290 // GO:0005576 // extracellular region // inferred from electronic annotation	---	---	7.07127	7.66491	-0.593639
8019357	DCXR	NM_016286 // DCXR // dicarbonyl/L-xylulose reductase // 17q25.3 // 51181 /// AF139841 // DCXR // dicarbonyl/L-xylulose reductase // 17q25.3 // 51181 /// ENST00000306869 // DCXR // dicarbonyl/L-xylulose reductase // 17q25.3 // 51181	NM_016286 // GO:0005975 // carbohydrate metabolic process // inferred from electronic annotation /// NM_016286 // GO:0005997 // xylulose metabolic process // inferred from electronic annotation /// NM_016286 // GO:0006006 // glucose metabolic process // inferred from electronic annotation /// NM_016286 // GO:0006739 // NADP metabolic process // inferred from electronic annotation /// NM_016286 //…	NM_016286 // GO:0005902 // microvillus // inferred from electronic annotation /// NM_016286 // GO:0005903 // brush border // inferred from electronic annotation /// NM_016286 // GO:0016020 // membrane // inferred from electronic annotation /// AF139841 // GO:0005902 // microvillus // inferred from electronic annotation /// AF139841 // GO:0005903 // brush border // inferred from electronic annotat…	NM_016286 // GO:0005515 // protein binding // inferred from electronic annotation /// NM_016286 // GO:0016614 // oxidoreductase activity, acting on CH-OH group of donors // inferred from electronic annotation /// NM_016286 // GO:0050038 // L-xylulose reductase activity // inferred from electronic annotation /// AF139841 // GO:0005515 // protein binding // inferred from electronic annotation /// A…	---	10.209	10.8025	-0.593535
8096744	CYP2U1	NM_183075 // CYP2U1 // cytochrome P450, family 2, subfamily U, polypeptide 1 // 4q25 // 113612 /// AY343323 // CYP2U1 // cytochrome P450, family 2, subfamily U, polypeptide 1 // 4q25 // 113612 /// ENST00000332884 // CYP2U1 // cytochrome P450, family 2, subfamily U, polypeptide 1 // 4q25 // 113612	NM_183075 // GO:0055114 // oxidation reduction // inferred from electronic annotation /// AY343323 // GO:0055114 // oxidation reduction // inferred from electronic annotation /// ENST00000332884 // GO:0055114 // oxidation reduction // inferred from electronic annotation	NM_183075 // GO:0005783 // endoplasmic reticulum // inferred from electronic annotation /// NM_183075 // GO:0005789 // endoplasmic reticulum membrane // inferred from electronic annotation /// NM_183075 // GO:0005792 // microsome // inferred from electronic annotation /// NM_183075 // GO:0016020 // membrane // inferred from electronic annotation /// NM_183075 // GO:0016021 // integral to membrane…	NM_183075 // GO:0005506 // iron ion binding // inferred from electronic annotation /// NM_183075 // GO:0009055 // electron carrier activity // inferred from electronic annotation /// NM_183075 // GO:0020037 // heme binding // inferred from electronic annotation /// NM_183075 // GO:0046872 // metal ion binding // inferred from electronic annotation /// NM_183075 // GO:0050381 // unspecific monooxy…	---	6.4471	7.0387	-0.591601
8100758		---	---	---	---	---	4.788	5.37953	-0.591532
7928354	FAM149B1	NM_173348 // FAM149B1 // family with sequence similarity 149, member B1 // 10q22.2 // 317662 /// AB023191 // FAM149B1 // family with sequence similarity 149, member B1 // 10q22.2 // 317662 /// ENST00000242505 // FAM149B1 // family with sequence similarity 149, member B1 // 10q22.2 // 317662 /// ENST00000372955 // FAM149B1 // family with sequence similarity 149, member B1 // 10q22.2 // 317662	---	---	---	---	8.44232	9.0336	-0.591286
8046895	FAM171B	NM_177454 // FAM171B // family with sequence similarity 171, member B // 2q32.1 // 165215 /// AK289737 // FAM171B // family with sequence similarity 171, member B // 2q32.1 // 165215 /// ENST00000304698 // FAM171B // family with sequence similarity 171, member B // 2q32.1 // 165215 /// ENST00000272804 // FAM171B // family with sequence similarity 171, member B // 2q32.1 // 165215	---	NM_177454 // GO:0016020 // membrane // inferred from electronic annotation /// NM_177454 // GO:0016021 // integral to membrane // inferred from electronic annotation /// AK289737 // GO:0016020 // membrane // inferred from electronic annotation /// AK289737 // GO:0016021 // integral to membrane // inferred from electronic annotation /// ENST00000304698 // GO:0016020 // membrane // inferred from el…	NM_177454 // GO:0003677 // DNA binding // inferred from electronic annotation /// AK289737 // GO:0003677 // DNA binding // inferred from electronic annotation /// ENST00000304698 // GO:0003677 // DNA binding // inferred from electronic annotation /// ENST00000272804 // GO:0003677 // DNA binding // inferred from electronic annotation	---	8.2208	8.81157	-0.590768
8076461		---	---	---	---	---	7.06743	7.65776	-0.590326
7951030	SNORD6	NR_003036 // SNORD6 // small nucleolar RNA, C/D box 6 // 11q21 // 692075	---	---	---	---	8.10273	8.69237	-0.589641
8129985	PLAGL1	NM_006718 // PLAGL1 // pleiomorphic adenoma gene-like 1 // 6q24-q25 // 5325 /// NM_001080951 // PLAGL1 // pleiomorphic adenoma gene-like 1 // 6q24-q25 // 5325 /// NM_001080952 // PLAGL1 // pleiomorphic adenoma gene-like 1 // 6q24-q25 // 5325 /// NM_001080953 // PLAGL1 // pleiomorphic adenoma gene-like 1 // 6q24-q25 // 5325 /// NM_001080954 // PLAGL1 // pleiomorphic adenoma gene-like 1 // 6q24-q25…	NM_006718 // GO:0006350 // transcription // inferred from electronic annotation /// NM_006718 // GO:0006355 // regulation of transcription, DNA-dependent // inferred from electronic annotation /// NM_006718 // GO:0006917 // induction of apoptosis // traceable author statement /// NM_006718 // GO:0007050 // cell cycle arrest // traceable author statement /// NM_006718 // GO:0045944 // positive reg…	NM_006718 // GO:0005622 // intracellular // inferred from electronic annotation /// NM_006718 // GO:0005634 // nucleus // inferred from electronic annotation /// NM_001080951 // GO:0005622 // intracellular // inferred from electronic annotation /// NM_001080951 // GO:0005634 // nucleus // inferred from electronic annotation /// NM_001080952 // GO:0005622 // intracellular // inferred from electron…	NM_006718 // GO:0003676 // nucleic acid binding // inferred from electronic annotation /// NM_006718 // GO:0003677 // DNA binding // inferred from direct assay /// NM_006718 // GO:0008270 // zinc ion binding // inferred from electronic annotation /// NM_006718 // GO:0046872 // metal ion binding // inferred from electronic annotation /// NM_001080951 // GO:0003676 // nucleic acid binding // inferr…	---	8.91694	9.50641	-0.589469
7971602	RCBTB1	NM_018191 // RCBTB1 // regulator of chromosome condensation (RCC1) and BTB (POZ) domain containing protein 1 // 13q14 // 55213 /// AF334406 // RCBTB1 // regulator of chromosome condensation (RCC1) and BTB (POZ) domain containing protein 1 // 13q14 // 55213 /// ENST00000378302 // RCBTB1 // regulator of chromosome condensation (RCC1) and BTB (POZ) domain containing protein 1 // 13q14 // 55213 /// E…	NM_018191 // GO:0006350 // transcription // inferred from electronic annotation /// NM_018191 // GO:0006355 // regulation of transcription, DNA-dependent // inferred from electronic annotation /// NM_018191 // GO:0007049 // cell cycle // inferred from electronic annotation /// NM_018191 // GO:0016568 // chromatin modification // inferred from electronic annotation /// AF334406 // GO:0006350 // tr…	NM_018191 // GO:0005634 // nucleus // inferred from electronic annotation /// NM_018191 // GO:0005737 // cytoplasm // inferred from direct assay /// AF334406 // GO:0005634 // nucleus // inferred from electronic annotation /// AF334406 // GO:0005737 // cytoplasm // inferred from direct assay /// ENST00000378302 // GO:0005634 // nucleus // inferred from electronic annotation /// ENST00000378302 // …	NM_018191 // GO:0005515 // protein binding // inferred from electronic annotation /// AF334406 // GO:0005515 // protein binding // inferred from electronic annotation /// ENST00000378302 // GO:0005515 // protein binding // inferred from electronic annotation /// ENST00000258646 // GO:0005515 // protein binding // inferred from electronic annotation	---	7.3562	7.94465	-0.588453
8092073	EIF5A2	NM_020390 // EIF5A2 // eukaryotic translation initiation factor 5A2 // 3q26.2 // 56648 /// AY205261 // EIF5A2 // eukaryotic translation initiation factor 5A2 // 3q26.2 // 56648 /// ENST00000295822 // EIF5A2 // eukaryotic translation initiation factor 5A2 // 3q26.2 // 56648	NM_020390 // GO:0006413 // translational initiation // inferred from electronic annotation /// NM_020390 // GO:0007283 // spermatogenesis // non-traceable author statement /// NM_020390 // GO:0008283 // cell proliferation // inferred from mutant phenotype /// NM_020390 // GO:0008612 // peptidyl-lysine modification to hypusine // not recorded /// NM_020390 // GO:0010509 // polyamine homeostasis //…	NM_020390 // GO:0005575 // cellular_component // no biological data available /// NM_020390 // GO:0005829 // cytosol // not recorded /// AY205261 // GO:0005575 // cellular_component // no biological data available /// AY205261 // GO:0005829 // cytosol // not recorded /// ENST00000295822 // GO:0005575 // cellular_component // no biological data available /// ENST00000295822 // GO:0005829 // cytoso…	NM_020390 // GO:0003743 // translation initiation factor activity // inferred from electronic annotation /// NM_020390 // GO:0005515 // protein binding // inferred from physical interaction /// AY205261 // GO:0003743 // translation initiation factor activity // inferred from electronic annotation /// AY205261 // GO:0005515 // protein binding // inferred from physical interaction /// ENST000002958…	---	7.463	8.05081	-0.587806
8045768	ARL6IP6	NM_152522 // ARL6IP6 // ADP-ribosylation-like factor 6 interacting protein 6 // 2q23.3 // 151188 /// AK023109 // ARL6IP6 // ADP-ribosylation-like factor 6 interacting protein 6 // 2q23.3 // 151188 /// ENST00000326446 // ARL6IP6 // ADP-ribosylation-like factor 6 interacting protein 6 // 2q23.3 // 151188	---	NM_152522 // GO:0016020 // membrane // inferred from electronic annotation /// NM_152522 // GO:0016021 // integral to membrane // inferred from electronic annotation /// AK023109 // GO:0016020 // membrane // inferred from electronic annotation /// AK023109 // GO:0016021 // integral to membrane // inferred from electronic annotation /// ENST00000326446 // GO:0016020 // membrane // inferred from el…	NM_152522 // GO:0005515 // protein binding // inferred from electronic annotation /// AK023109 // GO:0005515 // protein binding // inferred from electronic annotation /// ENST00000326446 // GO:0005515 // protein binding // inferred from electronic annotation	---	7.90795	8.49538	-0.58743
7964575	AVIL	AK022448 // AVIL // advillin // 12q14.1 // 10677	AK022448 // GO:0006950 // response to stress // inferred from electronic annotation /// AK022448 // GO:0007010 // cytoskeleton organization // inferred from electronic annotation /// AK022448 // GO:0007399 // nervous system development // traceable author statement /// AK022448 // GO:0051016 // barbed-end actin filament capping // inferred from electronic annotation	AK022448 // GO:0005737 // cytoplasm // inferred from electronic annotation /// AK022448 // GO:0015629 // actin cytoskeleton // traceable author statement	AK022448 // GO:0003779 // actin binding // inferred from electronic annotation /// AK022448 // GO:0005509 // calcium ion binding // inferred from electronic annotation /// AK022448 // GO:0005515 // protein binding // inferred from electronic annotation	---	4.84458	5.43193	-0.587354
8054308	TBC1D8	NM_001102426 // TBC1D8 // TBC1 domain family, member 8 (with GRAM domain) // 2q11.2 // 11138 /// AK292826 // TBC1D8 // TBC1 domain family, member 8 (with GRAM domain) // 2q11.2 // 11138 /// ENST00000376840 // TBC1D8 // TBC1 domain family, member 8 (with GRAM domain) // 2q11.2 // 11138	NM_001102426 // GO:0008015 // blood circulation // traceable author statement /// NM_001102426 // GO:0008284 // positive regulation of cell proliferation // traceable author statement /// NM_001102426 // GO:0032313 // regulation of Rab GTPase activity // inferred from electronic annotation /// AK292826 // GO:0008015 // blood circulation // traceable author statement /// AK292826 // GO:0008284 // …	NM_001102426 // GO:0005622 // intracellular // inferred from electronic annotation /// NM_001102426 // GO:0016020 // membrane // traceable author statement /// AK292826 // GO:0005622 // intracellular // inferred from electronic annotation /// AK292826 // GO:0016020 // membrane // traceable author statement /// ENST00000376840 // GO:0005622 // intracellular // inferred from electronic annotation /…	NM_001102426 // GO:0005096 // GTPase activator activity // inferred from electronic annotation /// NM_001102426 // GO:0005097 // Rab GTPase activator activity // inferred from electronic annotation /// AK292826 // GO:0005096 // GTPase activator activity // inferred from electronic annotation /// AK292826 // GO:0005097 // Rab GTPase activator activity // inferred from electronic annotation /// ENS…	AK292826 // GenMAPP // Cell_cycle_KEGG	7.33234	7.91894	-0.586597
7964388	NDUFA4L2	NM_020142 // NDUFA4L2 // NADH dehydrogenase (ubiquinone) 1 alpha subcomplex, 4-like 2 // 12q13.3 // 56901 /// AK094275 // NDUFA4L2 // NADH dehydrogenase (ubiquinone) 1 alpha subcomplex, 4-like 2 // 12q13.3 // 56901 /// ENST00000354763 // NDUFA4L2 // NADH dehydrogenase (ubiquinone) 1 alpha subcomplex, 4-like 2 // 12q13.3 // 56901 /// ENST00000393825 // NDUFA4L2 // NADH dehydrogenase (ubiquinone) 1…	---	---	---	---	5.75323	6.33972	-0.586488
8052742	FBXO48	NM_001024680 // FBXO48 // F-box protein 48 // 2p13.3 // 554251 /// DQ904332 // FBXO48 // F-box protein 48 // 2p13.3 // 554251 /// ENST00000377957 // FBXO48 // F-box protein 48 // 2p13.3 // 554251	---	---	---	---	6.02261	6.60851	-0.585898
7907351		---	---	---	---	---	7.6444	8.22972	-0.585318
8078386	GPD1L	NM_015141 // GPD1L // glycerol-3-phosphate dehydrogenase 1-like // 3p22.3 // 23171 /// BC028726 // GPD1L // glycerol-3-phosphate dehydrogenase 1-like // 3p22.3 // 23171 /// ENST00000282541 // GPD1L // glycerol-3-phosphate dehydrogenase 1-like // 3p22.3 // 23171	NM_015141 // GO:0005975 // carbohydrate metabolic process // inferred from electronic annotation /// NM_015141 // GO:0046168 // glycerol-3-phosphate catabolic process // inferred from electronic annotation /// NM_015141 // GO:0055114 // oxidation reduction // inferred from electronic annotation /// BC028726 // GO:0005975 // carbohydrate metabolic process // inferred from electronic annotation ///…	NM_015141 // GO:0005737 // cytoplasm // inferred from electronic annotation /// NM_015141 // GO:0009331 // glycerol-3-phosphate dehydrogenase complex // inferred from electronic annotation /// BC028726 // GO:0005737 // cytoplasm // inferred from electronic annotation /// BC028726 // GO:0009331 // glycerol-3-phosphate dehydrogenase complex // inferred from electronic annotation /// ENST00000282541…	NM_015141 // GO:0004367 // glycerol-3-phosphate dehydrogenase (NAD+) activity // inferred from electronic annotation /// NM_015141 // GO:0005488 // binding // inferred from electronic annotation /// NM_015141 // GO:0042803 // protein homodimerization activity // inferred from electronic annotation /// NM_015141 // GO:0051287 // NAD binding // inferred from electronic annotation /// BC028726 // GO…	---	8.26166	8.84658	-0.584912
8140196	STAG3L2	NM_001025202 // STAG3L2 // stromal antigen 3-like 2 // 7q11.23 // 442582 /// NM_001013739 // STAG3L3 // stromal antigen 3-like 3 // 7q11.23 // 442578 /// NM_018991 // STAG3L1 // stromal antigen 3-like 1 // 7q11.23-q21.1 // 54441 /// NM_001002840 // STAG3L1 // stromal antigen 3-like 1 // 7q11.23-q21.1 // 54441 /// BC002581 // STAG3L2 // stromal antigen 3-like 2 // 7q11.23 // 442582 /// BC066937 //…	---	---	NM_001025202 // GO:0005488 // binding // inferred from electronic annotation /// NM_018991 // GO:0005488 // binding // inferred from electronic annotation /// NM_001002840 // GO:0005488 // binding // inferred from electronic annotation /// BC002581 // GO:0005488 // binding // inferred from electronic annotation /// BC119762 // GO:0005488 // binding // inferred from electronic annotation /// ENST0…	---	9.64219	10.2266	-0.584449
8113664		---	---	---	---	---	5.5168	6.1007	-0.583898
7955906		---	---	---	---	---	5.29746	5.88063	-0.583178
7999752	ZC3H11A	BC046137 // ZC3H11A // zinc finger CCCH-type containing 11A // 1q32.1 // 9877	---	---	BC046137 // GO:0003676 // nucleic acid binding // inferred from electronic annotation /// BC046137 // GO:0008270 // zinc ion binding // inferred from electronic annotation /// BC046137 // GO:0046872 // metal ion binding // inferred from electronic annotation	---	10.5445	11.1277	-0.583169
8173156		---	---	---	---	---	8.16875	8.75158	-0.582832
7965423	BTG1	NM_001731 // BTG1 // B-cell translocation gene 1, anti-proliferative // 12q22 // 694 /// BC016759 // BTG1 // B-cell translocation gene 1, anti-proliferative // 12q22 // 694 /// ENST00000256015 // BTG1 // B-cell translocation gene 1, anti-proliferative // 12q22 // 694	NM_001731 // GO:0006479 // protein amino acid methylation // inferred from electronic annotation /// NM_001731 // GO:0008285 // negative regulation of cell proliferation // inferred from direct assay /// NM_001731 // GO:0016477 // cell migration // non-traceable author statement /// NM_001731 // GO:0030308 // negative regulation of cell growth // non-traceable author statement /// NM_001731 // GO…	NM_001731 // GO:0005634 // nucleus // inferred from direct assay /// NM_001731 // GO:0005634 // nucleus // inferred from mutant phenotype /// NM_001731 // GO:0005737 // cytoplasm // inferred from mutant phenotype /// BC016759 // GO:0005634 // nucleus // inferred from direct assay /// BC016759 // GO:0005634 // nucleus // inferred from mutant phenotype /// BC016759 // GO:0005737 // cytoplasm // inf…	NM_001731 // GO:0003712 // transcription cofactor activity // non-traceable author statement /// NM_001731 // GO:0019900 // kinase binding // non-traceable author statement /// BC016759 // GO:0003712 // transcription cofactor activity // non-traceable author statement /// BC016759 // GO:0019900 // kinase binding // non-traceable author statement /// ENST00000256015 // GO:0003712 // transcription …	NM_001731 // GenMAPP // Circadian_Exercise /// BC016759 // GenMAPP // Circadian_Exercise	9.26862	9.85113	-0.582507
8002904	ADAT1	NM_012091 // ADAT1 // adenosine deaminase, tRNA-specific 1 // 16q23.1 // 23536 /// BC002758 // ADAT1 // adenosine deaminase, tRNA-specific 1 // 16q23.1 // 23536 /// ENST00000307921 // ADAT1 // adenosine deaminase, tRNA-specific 1 // 16q23.1 // 23536	NM_012091 // GO:0006396 // RNA processing // inferred from electronic annotation /// NM_012091 // GO:0008033 // tRNA processing // inferred from mutant phenotype /// BC002758 // GO:0006396 // RNA processing // inferred from electronic annotation /// BC002758 // GO:0008033 // tRNA processing // inferred from mutant phenotype /// ENST00000307921 // GO:0006396 // RNA processing // inferred from elec…	---	NM_012091 // GO:0003723 // RNA binding // inferred from mutant phenotype /// NM_012091 // GO:0008251 // tRNA-specific adenosine deaminase activity // inferred from mutant phenotype /// NM_012091 // GO:0008270 // zinc ion binding // inferred from electronic annotation /// NM_012091 // GO:0016787 // hydrolase activity // inferred from electronic annotation /// NM_012091 // GO:0046872 // metal ion b…	---	8.41021	8.9921	-0.581886
8140850		---	---	---	---	---	5.98089	6.56268	-0.581794
8010080	SNORD1B	NR_004396 // SNORD1B // small nucleolar RNA, C/D box 1B // 17q25.1 // 677849	---	---	---	---	4.8649	5.44653	-0.581636
7933237	ANUBL1	NM_174890 // ANUBL1 // AN1, ubiquitin-like, homolog (Xenopus laevis) // 10q11.21 // 93550 /// NM_001128324 // ANUBL1 // AN1, ubiquitin-like, homolog (Xenopus laevis) // 10q11.21 // 93550 /// BC048968 // ANUBL1 // AN1, ubiquitin-like, homolog (Xenopus laevis) // 10q11.21 // 93550 /// ENST00000374366 // ANUBL1 // AN1, ubiquitin-like, homolog (Xenopus laevis) // 10q11.21 // 93550 /// ENST00000344646…	NM_174890 // GO:0006464 // protein modification process // inferred from electronic annotation /// NM_001128324 // GO:0006464 // protein modification process // inferred from electronic annotation /// BC048968 // GO:0006464 // protein modification process // inferred from electronic annotation /// ENST00000374366 // GO:0006464 // protein modification process // inferred from electronic annotation…	---	NM_174890 // GO:0008270 // zinc ion binding // inferred from electronic annotation /// NM_174890 // GO:0046872 // metal ion binding // inferred from electronic annotation /// NM_001128324 // GO:0008270 // zinc ion binding // inferred from electronic annotation /// NM_001128324 // GO:0046872 // metal ion binding // inferred from electronic annotation /// BC048968 // GO:0008270 // zinc ion binding …	---	7.22058	7.80158	-0.580999
8100578	EPHA5	NM_004439 // EPHA5 // EPH receptor A5 // 4q13.1 // 2044 /// NM_182472 // EPHA5 // EPH receptor A5 // 4q13.1 // 2044 /// BX537946 // EPHA5 // EPH receptor A5 // 4q13.1 // 2044 /// ENST00000273854 // EPHA5 // EPH receptor A5 // 4q13.1 // 2044 /// ENST00000354839 // EPHA5 // EPH receptor A5 // 4q13.1 // 2044	NM_004439 // GO:0006468 // protein amino acid phosphorylation // traceable author statement /// NM_004439 // GO:0007169 // transmembrane receptor protein tyrosine kinase signaling pathway // inferred from electronic annotation /// NM_182472 // GO:0006468 // protein amino acid phosphorylation // traceable author statement /// NM_182472 // GO:0007169 // transmembrane receptor protein tyrosine kinas…	NM_004439 // GO:0016020 // membrane // inferred from electronic annotation /// NM_004439 // GO:0016021 // integral to membrane // traceable author statement /// NM_182472 // GO:0016020 // membrane // inferred from electronic annotation /// NM_182472 // GO:0016021 // integral to membrane // traceable author statement /// BX537946 // GO:0016020 // membrane // inferred from electronic annotation ///…	NM_004439 // GO:0000166 // nucleotide binding // inferred from electronic annotation /// NM_004439 // GO:0004872 // receptor activity // inferred from electronic annotation /// NM_004439 // GO:0005005 // transmembrane-ephrin receptor activity // traceable author statement /// NM_004439 // GO:0005524 // ATP binding // inferred from electronic annotation /// NM_004439 // GO:0016740 // transferase a…	---	8.93732	9.51823	-0.580908
8104663	CDH6	NM_004932 // CDH6 // cadherin 6, type 2, K-cadherin (fetal kidney) // 5p15.1-p14 // 1004 /// D31784 // CDH6 // cadherin 6, type 2, K-cadherin (fetal kidney) // 5p15.1-p14 // 1004 /// ENST00000265071 // CDH6 // cadherin 6, type 2, K-cadherin (fetal kidney) // 5p15.1-p14 // 1004	NM_004932 // GO:0007155 // cell adhesion // traceable author statement /// NM_004932 // GO:0007156 // homophilic cell adhesion // inferred from electronic annotation /// NM_004932 // GO:0008585 // female gonad development // inferred from electronic annotation /// D31784 // GO:0007155 // cell adhesion // traceable author statement /// D31784 // GO:0007156 // homophilic cell adhesion // inferred f…	NM_004932 // GO:0005634 // nucleus // inferred from direct assay /// NM_004932 // GO:0005737 // cytoplasm // inferred from direct assay /// NM_004932 // GO:0005886 // plasma membrane // inferred from electronic annotation /// NM_004932 // GO:0016021 // integral to membrane // inferred from electronic annotation /// D31784 // GO:0005634 // nucleus // inferred from direct assay /// D31784 // GO:000…	NM_004932 // GO:0005509 // calcium ion binding // inferred from electronic annotation /// NM_004932 // GO:0005515 // protein binding // inferred from electronic annotation /// D31784 // GO:0005509 // calcium ion binding // inferred from electronic annotation /// D31784 // GO:0005515 // protein binding // inferred from electronic annotation /// ENST00000265071 // GO:0005509 // calcium ion binding …	---	5.76437	6.34518	-0.580811
8042211	B3GNT2	NM_006577 // B3GNT2 // UDP-GlcNAc:betaGal beta-1,3-N-acetylglucosaminyltransferase 2 // 2p15 // 10678 /// BC047933 // B3GNT2 // UDP-GlcNAc:betaGal beta-1,3-N-acetylglucosaminyltransferase 2 // 2p15 // 10678 /// ENST00000301998 // B3GNT2 // UDP-GlcNAc:betaGal beta-1,3-N-acetylglucosaminyltransferase 2 // 2p15 // 10678 /// ENST00000405767 // B3GNT2 // UDP-GlcNAc:betaGal beta-1,3-N-acetylglucosaminy…	NM_006577 // GO:0006486 // protein amino acid glycosylation // inferred from electronic annotation /// NM_006577 // GO:0008150 // biological_process // no biological data available /// BC047933 // GO:0006486 // protein amino acid glycosylation // inferred from electronic annotation /// BC047933 // GO:0008150 // biological_process // no biological data available /// ENST00000301998 // GO:0006486 /…	NM_006577 // GO:0000139 // Golgi membrane // inferred from electronic annotation /// NM_006577 // GO:0005794 // Golgi apparatus // inferred from electronic annotation /// NM_006577 // GO:0016020 // membrane // inferred from electronic annotation /// NM_006577 // GO:0016021 // integral to membrane // non-traceable author statement /// BC047933 // GO:0000139 // Golgi membrane // inferred from elect…	NM_006577 // GO:0008378 // galactosyltransferase activity // inferred from electronic annotation /// NM_006577 // GO:0008499 // UDP-galactose:beta-N-acetylglucosamine beta-1,3-galactosyltransferase activity // non-traceable author statement /// NM_006577 // GO:0016757 // transferase activity, transferring glycosyl groups // inferred from electronic annotation /// NM_006577 // GO:0030145 // mangan…	---	8.64526	9.2255	-0.580231
8083749	PPM1L	NM_139245 // PPM1L // protein phosphatase 1 (formerly 2C)-like // 3q26.1 // 151742 /// AY337264 // PPM1L // protein phosphatase 1 (formerly 2C)-like // 3q26.1 // 151742 /// ENST00000295839 // PPM1L // protein phosphatase 1 (formerly 2C)-like // 3q26.1 // 151742	NM_139245 // GO:0006470 // protein amino acid dephosphorylation // inferred from electronic annotation /// AY337264 // GO:0006470 // protein amino acid dephosphorylation // inferred from electronic annotation /// ENST00000295839 // GO:0006470 // protein amino acid dephosphorylation // inferred from electronic annotation	NM_139245 // GO:0008287 // protein serine/threonine phosphatase complex // inferred from electronic annotation /// NM_139245 // GO:0016020 // membrane // inferred from electronic annotation /// NM_139245 // GO:0016021 // integral to membrane // inferred from electronic annotation /// AY337264 // GO:0008287 // protein serine/threonine phosphatase complex // inferred from electronic annotation /// …	NM_139245 // GO:0000287 // magnesium ion binding // inferred from electronic annotation /// NM_139245 // GO:0004722 // protein serine/threonine phosphatase activity // inferred from electronic annotation /// NM_139245 // GO:0016787 // hydrolase activity // inferred from electronic annotation /// NM_139245 // GO:0030145 // manganese ion binding // inferred from electronic annotation /// AY337264 /…	---	6.79969	7.37929	-0.579595
8089835	FSTL1	NM_007085 // FSTL1 // follistatin-like 1 // 3q13.33 // 11167 /// BC000055 // FSTL1 // follistatin-like 1 // 3q13.33 // 11167 /// ENST00000295633 // FSTL1 // follistatin-like 1 // 3q13.33 // 11167	NM_007085 // GO:0030509 // BMP signaling pathway // not recorded /// BC000055 // GO:0030509 // BMP signaling pathway // not recorded /// ENST00000295633 // GO:0030509 // BMP signaling pathway // not recorded	NM_007085 // GO:0005576 // extracellular region // not recorded /// NM_007085 // GO:0005576 // extracellular region // inferred from electronic annotation /// NM_007085 // GO:0005615 // extracellular space // traceable author statement /// BC000055 // GO:0005576 // extracellular region // not recorded /// BC000055 // GO:0005576 // extracellular region // inferred from electronic annotation /// BC…	NM_007085 // GO:0005509 // calcium ion binding // inferred from electronic annotation /// NM_007085 // GO:0008201 // heparin binding // traceable author statement /// BC000055 // GO:0005509 // calcium ion binding // inferred from electronic annotation /// BC000055 // GO:0008201 // heparin binding // traceable author statement /// ENST00000295633 // GO:0005509 // calcium ion binding // inferred fr…	---	10.0906	10.6694	-0.578782
7943620	ATM	NM_000051 // ATM // ataxia telangiectasia mutated // 11q22-q23 // 472 /// NM_138292 // ATM // ataxia telangiectasia mutated // 11q22-q23 // 472 /// U33841 // ATM // ataxia telangiectasia mutated // 11q22-q23 // 472 /// X91196 // ATM // ataxia telangiectasia mutated // 11q22-q23 // 472 /// X91196 // NPAT // nuclear protein, ataxia-telangiectasia locus // 11q22-q23 // 4863 /// ENST00000299392 // AT…	NM_000051 // GO:0006281 // DNA repair // traceable author statement /// NM_000051 // GO:0006974 // response to DNA damage stimulus // inferred from electronic annotation /// NM_000051 // GO:0007094 // mitotic cell cycle spindle assembly checkpoint // inferred from mutant phenotype /// NM_000051 // GO:0007131 // reciprocal meiotic recombination // traceable author statement /// NM_000051 // GO:000…	NM_000051 // GO:0005634 // nucleus // inferred from electronic annotation /// NM_000051 // GO:0005654 // nucleoplasm // not recorded /// NM_000051 // GO:0031410 // cytoplasmic vesicle // inferred from electronic annotation /// NM_138292 // GO:0005634 // nucleus // inferred from electronic annotation /// NM_138292 // GO:0005654 // nucleoplasm // not recorded /// NM_138292 // GO:0031410 // cytoplas…	NM_000051 // GO:0003677 // DNA binding // inferred from electronic annotation /// NM_000051 // GO:0004674 // protein serine/threonine kinase activity // inferred from direct assay /// NM_000051 // GO:0016303 // 1-phosphatidylinositol-3-kinase activity // inferred from mutant phenotype /// NM_000051 // GO:0016740 // transferase activity // inferred from electronic annotation /// NM_000051 // GO:00…	U33841 // GenMAPP // Cell_cycle_KEGG /// U33841 // GenMAPP // G1_to_S_cell_cycle_Reactome /// U33841 // GenMAPP // Ovarian_Infertility_Genes /// X91196 // GenMAPP // Cell_cycle_KEGG /// X91196 // GenMAPP // G1_to_S_cell_cycle_Reactome /// X91196 // GenMAPP // Ovarian_Infertility_Genes	8.15805	8.73614	-0.578088
8114572	HBEGF	NM_001945 // HBEGF // heparin-binding EGF-like growth factor // 5q23 // 1839 /// BC033097 // HBEGF // heparin-binding EGF-like growth factor // 5q23 // 1839 /// ENST00000230990 // HBEGF // heparin-binding EGF-like growth factor // 5q23 // 1839	NM_001945 // GO:0007165 // signal transduction // traceable author statement /// NM_001945 // GO:0007173 // epidermal growth factor receptor signaling pathway // inferred from electronic annotation /// NM_001945 // GO:0007517 // muscle development // traceable author statement /// NM_001945 // GO:0008016 // regulation of heart contraction // inferred from electronic annotation /// NM_001945 // GO…	NM_001945 // GO:0005576 // extracellular region // inferred from electronic annotation /// NM_001945 // GO:0005615 // extracellular space // traceable author statement /// NM_001945 // GO:0005886 // plasma membrane // inferred from electronic annotation /// NM_001945 // GO:0005887 // integral to plasma membrane // traceable author statement /// NM_001945 // GO:0009986 // cell surface // non-trace…	NM_001945 // GO:0004872 // receptor activity // inferred from electronic annotation /// NM_001945 // GO:0005154 // epidermal growth factor receptor binding // traceable author statement /// NM_001945 // GO:0008083 // growth factor activity // inferred from electronic annotation /// NM_001945 // GO:0008201 // heparin binding // inferred from mutant phenotype /// BC033097 // GO:0004872 // receptor …	BC033097 // GenMAPP // Hypertrophy_model	7.22241	7.80026	-0.577851
7917255	SSX2IP	NM_014021 // SSX2IP // synovial sarcoma, X breakpoint 2 interacting protein // 1p22.3 // 117178 /// AB023140 // SSX2IP // synovial sarcoma, X breakpoint 2 interacting protein // 1p22.3 // 117178 /// ENST00000342203 // SSX2IP // synovial sarcoma, X breakpoint 2 interacting protein // 1p22.3 // 117178 /// ENST00000370612 // SSX2IP // synovial sarcoma, X breakpoint 2 interacting protein // 1p22.3 //…	NM_014021 // GO:0007155 // cell adhesion // inferred from electronic annotation /// AB023140 // GO:0007155 // cell adhesion // inferred from electronic annotation /// ENST00000342203 // GO:0007155 // cell adhesion // inferred from electronic annotation /// ENST00000370612 // GO:0007155 // cell adhesion // inferred from electronic annotation	NM_014021 // GO:0005634 // nucleus // inferred from electronic annotation /// NM_014021 // GO:0030054 // cell junction // inferred from electronic annotation /// NM_014021 // GO:0043234 // protein complex // inferred from direct assay /// AB023140 // GO:0005634 // nucleus // inferred from electronic annotation /// AB023140 // GO:0030054 // cell junction // inferred from electronic annotation /// …	NM_014021 // GO:0005515 // protein binding // inferred from electronic annotation /// AB023140 // GO:0005515 // protein binding // inferred from electronic annotation /// ENST00000342203 // GO:0005515 // protein binding // inferred from electronic annotation /// ENST00000370612 // GO:0005515 // protein binding // inferred from electronic annotation	---	8.75298	9.33081	-0.577833
8120783	MYO6	NM_004999 // MYO6 // myosin VI // 6q13 // 4646 /// BC146764 // MYO6 // myosin VI // 6q13 // 4646 /// ENST00000369977 // MYO6 // myosin VI // 6q13 // 4646 /// ENST00000369985 // MYO6 // myosin VI // 6q13 // 4646 /// ENST00000369978 // MYO6 // myosin VI // 6q13 // 4646 /// ENST00000369981 // MYO6 // myosin VI // 6q13 // 4646 /// ENST00000369975 // MYO6 // myosin VI // 6q13 // 4646	NM_004999 // GO:0006886 // intracellular protein transport // inferred from sequence or structural similarity /// NM_004999 // GO:0006897 // endocytosis // inferred from mutant phenotype /// NM_004999 // GO:0006897 // endocytosis // inferred from sequence or structural similarity /// NM_004999 // GO:0007605 // sensory perception of sound // inferred from direct assay /// NM_004999 // GO:0007605 /…	NM_004999 // GO:0001726 // ruffle // inferred from direct assay /// NM_004999 // GO:0005634 // nucleus // inferred from direct assay /// NM_004999 // GO:0005654 // nucleoplasm // inferred from direct assay /// NM_004999 // GO:0005737 // cytoplasm // inferred from direct assay /// NM_004999 // GO:0005737 // cytoplasm // inferred from sequence or structural similarity /// NM_004999 // GO:0005794 //…	NM_004999 // GO:0000166 // nucleotide binding // inferred from electronic annotation /// NM_004999 // GO:0003674 // molecular_function // no biological data available /// NM_004999 // GO:0003774 // motor activity // inferred from electronic annotation /// NM_004999 // GO:0003774 // motor activity // inferred from sequence or structural similarity /// NM_004999 // GO:0005516 // calmodulin binding …	---	7.83692	8.41395	-0.577038
7946569	RNF141	NM_016422 // RNF141 // ring finger protein 141 // 11p15.4 // 50862 /// AF214680 // RNF141 // ring finger protein 141 // 11p15.4 // 50862 /// ENST00000265981 // RNF141 // ring finger protein 141 // 11p15.4 // 50862	NM_016422 // GO:0006355 // regulation of transcription, DNA-dependent // inferred from electronic annotation /// AF214680 // GO:0006355 // regulation of transcription, DNA-dependent // inferred from electronic annotation /// ENST00000265981 // GO:0006355 // regulation of transcription, DNA-dependent // inferred from electronic annotation	---	NM_016422 // GO:0003677 // DNA binding // inferred from electronic annotation /// NM_016422 // GO:0005515 // protein binding // inferred from electronic annotation /// NM_016422 // GO:0008270 // zinc ion binding // inferred from electronic annotation /// NM_016422 // GO:0046872 // metal ion binding // inferred from electronic annotation /// AF214680 // GO:0003677 // DNA binding // inferred from e…	---	7.77773	8.35474	-0.577011
8140035		---	---	---	---	---	5.00198	5.57855	-0.576571
8046502	SCRN3	NM_024583 // SCRN3 // secernin 3 // 2q31.1 // 79634 /// BC119684 // SCRN3 // secernin 3 // 2q31.1 // 79634 /// ENST00000272732 // SCRN3 // secernin 3 // 2q31.1 // 79634	---	---	---	---	6.84352	7.42002	-0.576501
8056491	SCN9A	NM_002977 // SCN9A // sodium channel, voltage-gated, type IX, alpha subunit // 2q24 // 6335 /// DQ857292 // SCN9A // sodium channel, voltage-gated, type IX, alpha subunit // 2q24 // 6335 /// ENST00000303354 // SCN9A // sodium channel, voltage-gated, type IX, alpha subunit // 2q24 // 6335 /// ENST00000375387 // SCN9A // sodium channel, voltage-gated, type IX, alpha subunit // 2q24 // 6335	NM_002977 // GO:0006811 // ion transport // inferred from electronic annotation /// NM_002977 // GO:0006814 // sodium ion transport // traceable author statement /// NM_002977 // GO:0006954 // inflammatory response // inferred from electronic annotation /// NM_002977 // GO:0009791 // post-embryonic development // inferred from electronic annotation /// NM_002977 // GO:0048266 // behavioral respon…	NM_002977 // GO:0001518 // voltage-gated sodium channel complex // inferred from electronic annotation /// NM_002977 // GO:0016020 // membrane // inferred from electronic annotation /// NM_002977 // GO:0016021 // integral to membrane // inferred from electronic annotation /// DQ857292 // GO:0001518 // voltage-gated sodium channel complex // inferred from electronic annotation /// DQ857292 // GO:0…	NM_002977 // GO:0005244 // voltage-gated ion channel activity // inferred from electronic annotation /// NM_002977 // GO:0005248 // voltage-gated sodium channel activity // traceable author statement /// NM_002977 // GO:0031402 // sodium ion binding // inferred from electronic annotation /// DQ857292 // GO:0005244 // voltage-gated ion channel activity // inferred from electronic annotation /// DQ…	---	5.56459	6.14108	-0.576491
8091402	TM4SF18	NM_138786 // TM4SF18 // transmembrane 4 L six family member 18 // 3q25.1 // 116441 /// AL833134 // TM4SF18 // transmembrane 4 L six family member 18 // 3q25.1 // 116441 /// ENST00000296059 // TM4SF18 // transmembrane 4 L six family member 18 // 3q25.1 // 116441	---	NM_138786 // GO:0016020 // membrane // inferred from electronic annotation /// NM_138786 // GO:0016021 // integral to membrane // inferred from electronic annotation /// AL833134 // GO:0016020 // membrane // inferred from electronic annotation /// AL833134 // GO:0016021 // integral to membrane // inferred from electronic annotation /// ENST00000296059 // GO:0016020 // membrane // inferred from el…	---	---	4.88434	5.46078	-0.576441
8115847		---	---	---	---	---	6.75695	7.33256	-0.57561
8109576	THG1L	NM_017872 // THG1L // tRNA-histidine guanylyltransferase 1-like (S. cerevisiae) // 5q33.3 // 54974 /// AY463216 // THG1L // tRNA-histidine guanylyltransferase 1-like (S. cerevisiae) // 5q33.3 // 54974 /// ENST00000231198 // THG1L // tRNA-histidine guanylyltransferase 1-like (S. cerevisiae) // 5q33.3 // 54974	NM_017872 // GO:0006400 // tRNA modification // inferred from sequence or structural similarity /// AY463216 // GO:0006400 // tRNA modification // inferred from sequence or structural similarity /// ENST00000231198 // GO:0006400 // tRNA modification // inferred from sequence or structural similarity	NM_017872 // GO:0005737 // cytoplasm // inferred from sequence or structural similarity /// NM_017872 // GO:0005739 // mitochondrion // inferred from direct assay /// AY463216 // GO:0005737 // cytoplasm // inferred from sequence or structural similarity /// AY463216 // GO:0005739 // mitochondrion // inferred from direct assay /// ENST00000231198 // GO:0005737 // cytoplasm // inferred from sequenc…	NM_017872 // GO:0008193 // tRNA guanylyltransferase activity // inferred from sequence or structural similarity /// NM_017872 // GO:0016740 // transferase activity // inferred from electronic annotation /// NM_017872 // GO:0016779 // nucleotidyltransferase activity // inferred from electronic annotation /// AY463216 // GO:0008193 // tRNA guanylyltransferase activity // inferred from sequence or s…	---	9.64845	10.2233	-0.574854
7925904	AKR1CL2	NM_001040177 // AKR1CL2 // aldo-keto reductase family 1, member C-like 2 // 10p15.1 // 83592 /// BC002862 // AKR1CL2 // aldo-keto reductase family 1, member C-like 2 // 10p15.1 // 83592 /// ENST00000298375 // AKR1CL2 // aldo-keto reductase family 1, member C-like 2 // 10p15.1 // 83592 /// ENST00000334019 // AKR1CL2 // aldo-keto reductase family 1, member C-like 2 // 10p15.1 // 83592 /// ENST00000…	NM_001040177 // GO:0055114 // oxidation reduction // inferred from electronic annotation /// BC002862 // GO:0055114 // oxidation reduction // inferred from electronic annotation /// ENST00000298375 // GO:0055114 // oxidation reduction // inferred from electronic annotation /// ENST00000334019 // GO:0055114 // oxidation reduction // inferred from electronic annotation /// ENST00000345253 // GO:005…	NM_001040177 // GO:0005737 // cytoplasm // inferred from electronic annotation /// BC002862 // GO:0005737 // cytoplasm // inferred from electronic annotation /// ENST00000298375 // GO:0005737 // cytoplasm // inferred from electronic annotation /// ENST00000334019 // GO:0005737 // cytoplasm // inferred from electronic annotation /// ENST00000345253 // GO:0005737 // cytoplasm // inferred from elect…	NM_001040177 // GO:0016491 // oxidoreductase activity // inferred from electronic annotation /// BC002862 // GO:0016491 // oxidoreductase activity // inferred from electronic annotation /// ENST00000298375 // GO:0016491 // oxidoreductase activity // inferred from electronic annotation /// ENST00000334019 // GO:0016491 // oxidoreductase activity // inferred from electronic annotation /// ENST00000…	---	4.74692	5.32128	-0.574358
7953532	ENO2	NM_001975 // ENO2 // enolase 2 (gamma, neuronal) // 12p13 // 2026 /// BC002745 // ENO2 // enolase 2 (gamma, neuronal) // 12p13 // 2026 /// ENST00000229277 // ENO2 // enolase 2 (gamma, neuronal) // 12p13 // 2026	NM_001975 // GO:0006096 // glycolysis // inferred from electronic annotation /// BC002745 // GO:0006096 // glycolysis // inferred from electronic annotation /// ENST00000229277 // GO:0006096 // glycolysis // inferred from electronic annotation	NM_001975 // GO:0000015 // phosphopyruvate hydratase complex // inferred from electronic annotation /// NM_001975 // GO:0005737 // cytoplasm // inferred from electronic annotation /// NM_001975 // GO:0005886 // plasma membrane // inferred from electronic annotation /// BC002745 // GO:0000015 // phosphopyruvate hydratase complex // inferred from electronic annotation /// BC002745 // GO:0005737 // …	NM_001975 // GO:0000287 // magnesium ion binding // inferred from electronic annotation /// NM_001975 // GO:0004634 // phosphopyruvate hydratase activity // traceable author statement /// NM_001975 // GO:0016829 // lyase activity // inferred from electronic annotation /// BC002745 // GO:0000287 // magnesium ion binding // inferred from electronic annotation /// BC002745 // GO:0004634 // phosphopy…	BC002745 // GenMAPP // Glycolysis_and_Gluconeogenesis	7.33782	7.91012	-0.572306
8090715	ACAD11	NM_032169 // ACAD11 // acyl-Coenzyme A dehydrogenase family, member 11 // 3q22.1 // 84129 /// BC125204 // ACAD11 // acyl-Coenzyme A dehydrogenase family, member 11 // 3q22.1 // 84129 /// ENST00000264990 // ACAD11 // acyl-Coenzyme A dehydrogenase family, member 11 // 3q22.1 // 84129 /// ENST00000393156 // ACAD11 // acyl-Coenzyme A dehydrogenase family, member 11 // 3q22.1 // 84129 /// ENST00000355…	NM_032169 // GO:0008152 // metabolic process // inferred from electronic annotation /// BC125204 // GO:0008152 // metabolic process // inferred from electronic annotation /// ENST00000264990 // GO:0008152 // metabolic process // inferred from electronic annotation /// ENST00000393156 // GO:0008152 // metabolic process // inferred from electronic annotation /// ENST00000355458 // GO:0008152 // met…	NM_032169 // GO:0005777 // peroxisome // inferred from sequence or structural similarity /// BC125204 // GO:0005777 // peroxisome // inferred from sequence or structural similarity /// ENST00000264990 // GO:0005777 // peroxisome // inferred from sequence or structural similarity /// ENST00000393156 // GO:0005777 // peroxisome // inferred from sequence or structural similarity /// ENST00000355458 …	NM_032169 // GO:0003995 // acyl-CoA dehydrogenase activity // inferred from electronic annotation /// NM_032169 // GO:0009055 // electron carrier activity // inferred from electronic annotation /// NM_032169 // GO:0050660 // FAD binding // inferred from electronic annotation /// BC125204 // GO:0003995 // acyl-CoA dehydrogenase activity // inferred from electronic annotation /// BC125204 // GO:000…	---	7.51731	8.08944	-0.572128
8146550	SDCBP	NM_005625 // SDCBP // syndecan binding protein (syntenin) // 8q12 // 6386 /// NM_001007067 // SDCBP // syndecan binding protein (syntenin) // 8q12 // 6386 /// NM_001007069 // SDCBP // syndecan binding protein (syntenin) // 8q12 // 6386 /// NM_001007070 // SDCBP // syndecan binding protein (syntenin) // 8q12 // 6386 /// NM_001007068 // SDCBP // syndecan binding protein (syntenin) // 8q12 // 6386 /…	NM_005625 // GO:0006612 // protein targeting to membrane // non-traceable author statement /// NM_005625 // GO:0006930 // substrate-bound cell migration, cell extension // non-traceable author statement /// NM_005625 // GO:0007242 // intracellular signaling cascade // non-traceable author statement /// NM_005625 // GO:0007265 // Ras protein signal transduction // inferred from electronic annotati…	NM_005625 // GO:0005634 // nucleus // non-traceable author statement /// NM_005625 // GO:0005737 // cytoplasm // inferred from electronic annotation /// NM_005625 // GO:0005783 // endoplasmic reticulum // inferred from electronic annotation /// NM_005625 // GO:0005789 // endoplasmic reticulum membrane // inferred from electronic annotation /// NM_005625 // GO:0005856 // cytoskeleton // non-tracea…	NM_005625 // GO:0005137 // interleukin-5 receptor binding // inferred from sequence or structural similarity /// NM_005625 // GO:0008093 // cytoskeletal adaptor activity // non-traceable author statement /// NM_005625 // GO:0045545 // syndecan binding // non-traceable author statement /// NM_005625 // GO:0046982 // protein heterodimerization activity // inferred from physical interaction /// NM_0…	---	10.5197	11.091	-0.571272
7972921		---	---	---	---	---	6.38172	6.95253	-0.570809
8074153	ACR	NM_001097 // ACR // acrosin // 22q13-qter|22q13.33 // 49 /// CR456366 // ACR // acrosin // 22q13-qter|22q13.33 // 49 /// ENST00000216139 // ACR // acrosin // 22q13-qter|22q13.33 // 49	NM_001097 // GO:0002077 // acrosome matrix dispersal // non-traceable author statement /// NM_001097 // GO:0007190 // activation of adenylate cyclase activity // inferred from direct assay /// NM_001097 // GO:0007341 // penetration of zona pellucida // inferred from direct assay /// CR456366 // GO:0002077 // acrosome matrix dispersal // non-traceable author statement /// CR456366 // GO:0007190 //…	NM_001097 // GO:0043159 // acrosomal matrix // traceable author statement /// NM_001097 // GO:0043234 // protein complex // inferred from direct assay /// CR456366 // GO:0043159 // acrosomal matrix // traceable author statement /// CR456366 // GO:0043234 // protein complex // inferred from direct assay /// ENST00000216139 // GO:0043159 // acrosomal matrix // traceable author statement /// ENST000…	NM_001097 // GO:0003677 // DNA binding // non-traceable author statement /// NM_001097 // GO:0004040 // amidase activity // inferred from sequence or structural similarity /// NM_001097 // GO:0004252 // serine-type endopeptidase activity // inferred from direct assay /// NM_001097 // GO:0005507 // copper ion binding // non-traceable author statement /// NM_001097 // GO:0005515 // protein binding …	---	6.08217	6.6528	-0.570626
8156581	C9orf102	NM_001010895 // C9orf102 // chromosome 9 open reading frame 102 // 9q22.32 // 375748 /// BC035183 // C9orf102 // chromosome 9 open reading frame 102 // 9q22.32 // 375748 /// ENST00000288985 // C9orf102 // chromosome 9 open reading frame 102 // 9q22.32 // 375748 /// ENST00000405401 // C9orf102 // chromosome 9 open reading frame 102 // 9q22.32 // 375748 /// ENST00000375266 // C9orf102 // chromosome…	NM_001010895 // GO:0006281 // DNA repair // inferred from electronic annotation /// NM_001010895 // GO:0006974 // response to DNA damage stimulus // inferred from electronic annotation /// BC035183 // GO:0006281 // DNA repair // inferred from electronic annotation /// BC035183 // GO:0006974 // response to DNA damage stimulus // inferred from electronic annotation /// ENST00000288985 // GO:0006281…	NM_001010895 // GO:0005634 // nucleus // inferred from electronic annotation /// BC035183 // GO:0005634 // nucleus // inferred from electronic annotation /// ENST00000288985 // GO:0005634 // nucleus // inferred from electronic annotation /// ENST00000405401 // GO:0005634 // nucleus // inferred from electronic annotation /// ENST00000375266 // GO:0005634 // nucleus // inferred from electronic anno…	NM_001010895 // GO:0000166 // nucleotide binding // inferred from electronic annotation /// NM_001010895 // GO:0003677 // DNA binding // inferred from electronic annotation /// NM_001010895 // GO:0004386 // helicase activity // inferred from electronic annotation /// NM_001010895 // GO:0005524 // ATP binding // inferred from electronic annotation /// NM_001010895 // GO:0008026 // ATP-dependent he…	---	7.97879	8.54789	-0.569099
7976241		---	---	---	---	---	5.87772	6.44516	-0.567439
7916609	JUN	NM_002228 // JUN // jun oncogene // 1p32-p31 // 3725 /// BC068522 // JUN // jun oncogene // 1p32-p31 // 3725 /// ENST00000371222 // JUN // jun oncogene // 1p32-p31 // 3725	NM_002228 // GO:0006355 // regulation of transcription, DNA-dependent // inferred from electronic annotation /// NM_002228 // GO:0009987 // cellular process // inferred from electronic annotation /// NM_002228 // GO:0031953 // negative regulation of protein amino acid autophosphorylation // inferred from electronic annotation /// NM_002228 // GO:0035026 // leading edge cell differentiation // inf…	NM_002228 // GO:0000228 // nuclear chromosome // traceable author statement /// NM_002228 // GO:0005634 // nucleus // inferred from electronic annotation /// NM_002228 // GO:0005667 // transcription factor complex // inferred from electronic annotation /// NM_002228 // GO:0005829 // cytosol // not recorded /// BC068522 // GO:0000228 // nuclear chromosome // traceable author statement /// BC068522…	NM_002228 // GO:0003700 // transcription factor activity // traceable author statement /// NM_002228 // GO:0003702 // RNA polymerase II transcription factor activity // traceable author statement /// NM_002228 // GO:0043565 // sequence-specific DNA binding // inferred from electronic annotation /// NM_002228 // GO:0046983 // protein dimerization activity // inferred from electronic annotation ///…	NM_002228 // GenMAPP // Apoptosis /// NM_002228 // GenMAPP // Apoptosis_GenMAPP /// NM_002228 // GenMAPP // MAPK_Cascade /// NM_002228 // GenMAPP // TGF_Beta_Signaling_Pathway /// NM_002228 // GenMAPP // Wnt_signaling /// NM_002228 // GenMAPP // Smooth_muscle_contraction /// BC068522 // GenMAPP // Apoptosis /// BC068522 // GenMAPP // Apoptosis_GenMAPP /// BC068522 // GenMAPP // MAPK_Cascade /// B…	6.27104	6.83789	-0.566851
7901479	ZYG11B	NM_024646 // ZYG11B // zyg-11 homolog B (C. elegans) // 1p32.3 // 79699 /// DQ646393 // ZYG11B // zyg-11 homolog B (C. elegans) // 1p32.3 // 79699 /// ENST00000294353 // ZYG11B // zyg-11 homolog B (C. elegans) // 1p32.3 // 79699	NM_024646 // GO:0006511 // ubiquitin-dependent protein catabolic process // inferred from electronic annotation /// DQ646393 // GO:0006511 // ubiquitin-dependent protein catabolic process // inferred from electronic annotation /// ENST00000294353 // GO:0006511 // ubiquitin-dependent protein catabolic process // inferred from electronic annotation	---	NM_024646 // GO:0005488 // binding // inferred from electronic annotation /// DQ646393 // GO:0005488 // binding // inferred from electronic annotation /// ENST00000294353 // GO:0005488 // binding // inferred from electronic annotation	---	9.07816	9.64464	-0.56648
8119423	LOC221442	AK126092 // LOC221442 // hypothetical LOC221442 // 6p21.1 // 221442 /// BX537595 // LOC221442 // hypothetical LOC221442 // 6p21.1 // 221442 /// BX648193 // LOC221442 // hypothetical LOC221442 // 6p21.1 // 221442	---	---	---	---	5.39305	5.95945	-0.566395
8131013	UNC84A	NM_001130965 // UNC84A // unc-84 homolog A (C. elegans) // 7p22.3 // 23353 /// NM_025154 // UNC84A // unc-84 homolog A (C. elegans) // 7p22.3 // 23353 /// BC152418 // UNC84A // unc-84 homolog A (C. elegans) // 7p22.3 // 23353 /// ENST00000405266 // UNC84A // unc-84 homolog A (C. elegans) // 7p22.3 // 23353 /// ENST00000297445 // UNC84A // unc-84 homolog A (C. elegans) // 7p22.3 // 23353 /// ENST0…	---	NM_001130965 // GO:0005634 // nucleus // inferred from electronic annotation /// NM_001130965 // GO:0005737 // cytoplasm // inferred from electronic annotation /// NM_001130965 // GO:0012505 // endomembrane system // inferred from electronic annotation /// NM_001130965 // GO:0016020 // membrane // inferred from electronic annotation /// NM_001130965 // GO:0016021 // integral to membrane // inferr…	---	---	9.07176	9.63811	-0.566346
7990902	FLJ22795	BC007811 // FLJ22795 // hypothetical protein FLJ22795 // 15q25.2 // 80154 /// BC007811 // LOC727751 // similar to cis-Golgi matrix protein GM130 // 15q25.2 // 727751 /// BC007811 // LOC727849 // similar to cis-Golgi matrix protein GM130 // 15q25.2 // 727849 /// AF316855 // FLJ22795 // hypothetical protein FLJ22795 // 15q25.2 // 80154 /// AF316855 // LOC727751 // similar to cis-Golgi matrix protei…	BC007811 // GO:0008150 // biological_process // no biological data available /// AF316855 // GO:0008150 // biological_process // no biological data available /// BC072390 // GO:0008150 // biological_process // no biological data available /// AK026448 // GO:0008150 // biological_process // no biological data available /// ENST00000335068 // GO:0008150 // biological_process // no biological data a…	BC007811 // GO:0005575 // cellular_component // no biological data available /// AF316855 // GO:0005575 // cellular_component // no biological data available /// BC072390 // GO:0005575 // cellular_component // no biological data available /// AK026448 // GO:0005575 // cellular_component // no biological data available /// ENST00000335068 // GO:0005575 // cellular_component // no biological data a…	BC007811 // GO:0003674 // molecular_function // no biological data available /// AF316855 // GO:0003674 // molecular_function // no biological data available /// BC072390 // GO:0003674 // molecular_function // no biological data available /// AK026448 // GO:0003674 // molecular_function // no biological data available /// ENST00000335068 // GO:0003674 // molecular_function // no biological data a…	---	7.70331	8.26894	-0.565622
7966851	TAOK3	NM_016281 // TAOK3 // TAO kinase 3 // 12q // 51347 /// AF181985 // TAOK3 // TAO kinase 3 // 12q // 51347 /// ENST00000392533 // TAOK3 // TAO kinase 3 // 12q // 51347 /// ENST00000359811 // TAOK3 // TAO kinase 3 // 12q // 51347	NM_016281 // GO:0046329 // negative regulation of JNK cascade // inferred from direct assay /// NM_016281 // GO:0046330 // positive regulation of JNK cascade // inferred from mutant phenotype /// NM_016281 // GO:0046777 // protein amino acid autophosphorylation // inferred from direct assay /// AF181985 // GO:0046329 // negative regulation of JNK cascade // inferred from direct assay /// AF181985…	NM_016281 // GO:0005737 // cytoplasm // inferred from electronic annotation /// NM_016281 // GO:0005886 // plasma membrane // inferred from electronic annotation /// AF181985 // GO:0005737 // cytoplasm // inferred from electronic annotation /// AF181985 // GO:0005886 // plasma membrane // inferred from electronic annotation /// ENST00000392533 // GO:0005737 // cytoplasm // inferred from electroni…	NM_016281 // GO:0000166 // nucleotide binding // inferred from electronic annotation /// NM_016281 // GO:0004674 // protein serine/threonine kinase activity // inferred from direct assay /// NM_016281 // GO:0004860 // protein kinase inhibitor activity // traceable author statement /// NM_016281 // GO:0005524 // ATP binding // inferred by curator /// NM_016281 // GO:0016740 // transferase activity…	---	9.1692	9.7348	-0.565608
7943919	TTC12	NM_017868 // TTC12 // tetratricopeptide repeat domain 12 // 11q23.1 // 54970 /// BC032355 // TTC12 // tetratricopeptide repeat domain 12 // 11q23.1 // 54970 /// ENST00000314756 // TTC12 // tetratricopeptide repeat domain 12 // 11q23.1 // 54970 /// ENST00000278593 // TTC12 // tetratricopeptide repeat domain 12 // 11q23.1 // 54970 /// ENST00000393020 // TTC12 // tetratricopeptide repeat domain 12 /…	---	---	NM_017868 // GO:0005488 // binding // inferred from electronic annotation /// BC032355 // GO:0005488 // binding // inferred from electronic annotation /// ENST00000314756 // GO:0005488 // binding // inferred from electronic annotation /// ENST00000278593 // GO:0005488 // binding // inferred from electronic annotation /// ENST00000393020 // GO:0005488 // binding // inferred from electronic annotat…	---	6.45135	7.01627	-0.564915
8065948	FER1L4	NR_024377 // FER1L4 // fer-1-like 4 (C. elegans) // 20q11.22 // 80307 /// AY461812 // FER1L4 // fer-1-like 4 (C. elegans) // 20q11.22 // 80307	---	---	---	---	6.24639	6.81115	-0.564757
8150149	LOC642513	XR_019055 // LOC642513 // similar to Potassium channel tetramerisation domain containing 9 // 8p12 // 642513	---	---	---	---	5.94254	6.50696	-0.564421
7922846	FAM129A	NM_052966 // FAM129A // family with sequence similarity 129, member A // 1q25 // 116496 /// AF288391 // FAM129A // family with sequence similarity 129, member A // 1q25 // 116496 /// ENST00000367511 // FAM129A // family with sequence similarity 129, member A // 1q25 // 116496 /// ENST00000392012 // FAM129A // family with sequence similarity 129, member A // 1q25 // 116496	NM_052966 // GO:0001933 // negative regulation of protein amino acid phosphorylation // inferred from sequence or structural similarity /// NM_052966 // GO:0001934 // positive regulation of protein amino acid phosphorylation // inferred from sequence or structural similarity /// NM_052966 // GO:0006950 // response to stress // inferred from electronic annotation /// NM_052966 // GO:0034976 // res…	NM_052966 // GO:0005737 // cytoplasm // inferred from direct assay /// AF288391 // GO:0005737 // cytoplasm // inferred from direct assay /// ENST00000367511 // GO:0005737 // cytoplasm // inferred from direct assay /// ENST00000392012 // GO:0005737 // cytoplasm // inferred from direct assay	NM_052966 // GO:0003674 // molecular_function // no biological data available /// AF288391 // GO:0003674 // molecular_function // no biological data available /// ENST00000367511 // GO:0003674 // molecular_function // no biological data available /// ENST00000392012 // GO:0003674 // molecular_function // no biological data available	---	6.8314	7.39551	-0.564108
8072931	GCAT	NM_014291 // GCAT // glycine C-acetyltransferase (2-amino-3-ketobutyrate coenzyme A ligase) // 22q13.1 // 23464 /// AK123190 // GCAT // glycine C-acetyltransferase (2-amino-3-ketobutyrate coenzyme A ligase) // 22q13.1 // 23464 /// ENST00000248924 // GCAT // glycine C-acetyltransferase (2-amino-3-ketobutyrate coenzyme A ligase) // 22q13.1 // 23464 /// ENST00000323205 // GCAT // glycine C-acetyltra…	NM_014291 // GO:0006520 // amino acid metabolic process // non-traceable author statement /// NM_014291 // GO:0009058 // biosynthetic process // inferred from electronic annotation /// AK123190 // GO:0006520 // amino acid metabolic process // non-traceable author statement /// AK123190 // GO:0009058 // biosynthetic process // inferred from electronic annotation /// ENST00000248924 // GO:0006520 /…	NM_014291 // GO:0005739 // mitochondrion // non-traceable author statement /// NM_014291 // GO:0005743 // mitochondrial inner membrane // inferred from electronic annotation /// AK123190 // GO:0005739 // mitochondrion // non-traceable author statement /// AK123190 // GO:0005743 // mitochondrial inner membrane // inferred from electronic annotation /// ENST00000248924 // GO:0005739 // mitochondrio…	NM_014291 // GO:0008415 // acyltransferase activity // inferred from electronic annotation /// NM_014291 // GO:0008890 // glycine C-acetyltransferase activity // inferred from electronic annotation /// NM_014291 // GO:0008890 // glycine C-acetyltransferase activity // non-traceable author statement /// NM_014291 // GO:0016769 // transferase activity, transferring nitrogenous groups // inferred fr…	---	7.11962	7.68353	-0.563914
8081081	EPHA3	NM_005233 // EPHA3 // EPH receptor A3 // 3p11.2 // 2042 /// NM_182644 // EPHA3 // EPH receptor A3 // 3p11.2 // 2042 /// BC063282 // EPHA3 // EPH receptor A3 // 3p11.2 // 2042 /// ENST00000336596 // EPHA3 // EPH receptor A3 // 3p11.2 // 2042	NM_005233 // GO:0006468 // protein amino acid phosphorylation // inferred from electronic annotation /// NM_005233 // GO:0007165 // signal transduction // traceable author statement /// NM_005233 // GO:0007169 // transmembrane receptor protein tyrosine kinase signaling pathway // inferred from electronic annotation /// NM_182644 // GO:0006468 // protein amino acid phosphorylation // inferred from…	NM_005233 // GO:0005576 // extracellular region // inferred from electronic annotation /// NM_005233 // GO:0005886 // plasma membrane // inferred from electronic annotation /// NM_005233 // GO:0005887 // integral to plasma membrane // traceable author statement /// NM_005233 // GO:0016020 // membrane // inferred from electronic annotation /// NM_005233 // GO:0016021 // integral to membrane // inf…	NM_005233 // GO:0000166 // nucleotide binding // inferred from electronic annotation /// NM_005233 // GO:0004872 // receptor activity // inferred from electronic annotation /// NM_005233 // GO:0005003 // ephrin receptor activity // inferred from electronic annotation /// NM_005233 // GO:0005524 // ATP binding // inferred from electronic annotation /// NM_005233 // GO:0016740 // transferase activi…	---	6.95167	7.51536	-0.563697
8027437		---	---	---	---	---	5.39872	5.96214	-0.563421
7928489		---	---	---	---	---	6.76822	7.33161	-0.563383
8104022	PDLIM3	NM_014476 // PDLIM3 // PDZ and LIM domain 3 // 4q35 // 27295 /// NM_001114107 // PDLIM3 // PDZ and LIM domain 3 // 4q35 // 27295 /// AF039018 // PDLIM3 // PDZ and LIM domain 3 // 4q35 // 27295 /// ENST00000284767 // PDLIM3 // PDZ and LIM domain 3 // 4q35 // 27295 /// ENST00000284770 // PDLIM3 // PDZ and LIM domain 3 // 4q35 // 27295 /// ENST00000284771 // PDLIM3 // PDZ and LIM domain 3 // 4q35 //…	NM_014476 // GO:0007015 // actin filament organization // inferred from electronic annotation /// NM_014476 // GO:0007507 // heart development // inferred from electronic annotation /// NM_001114107 // GO:0007015 // actin filament organization // inferred from electronic annotation /// NM_001114107 // GO:0007507 // heart development // inferred from electronic annotation /// AF039018 // GO:000701…	NM_014476 // GO:0005634 // nucleus // inferred from direct assay /// NM_014476 // GO:0005737 // cytoplasm // inferred from electronic annotation /// NM_014476 // GO:0015629 // actin cytoskeleton // inferred from electronic annotation /// NM_001114107 // GO:0005634 // nucleus // inferred from direct assay /// NM_001114107 // GO:0005737 // cytoplasm // inferred from electronic annotation /// NM_001…	NM_014476 // GO:0008092 // cytoskeletal protein binding // inferred from electronic annotation /// NM_014476 // GO:0008270 // zinc ion binding // inferred from electronic annotation /// NM_014476 // GO:0008307 // structural constituent of muscle // inferred from electronic annotation /// NM_014476 // GO:0046872 // metal ion binding // inferred from electronic annotation /// NM_001114107 // GO:000…	---	6.25732	6.82041	-0.563098
7980636	EML5	NM_183387 // EML5 // echinoderm microtubule associated protein like 5 // 14q31.3 // 161436 /// AK128086 // EML5 // echinoderm microtubule associated protein like 5 // 14q31.3 // 161436 /// ENST00000352093 // EML5 // echinoderm microtubule associated protein like 5 // 14q31.3 // 161436 /// ENST00000380664 // EML5 // echinoderm microtubule associated protein like 5 // 14q31.3 // 161436	---	NM_183387 // GO:0005737 // cytoplasm // inferred from electronic annotation /// NM_183387 // GO:0005874 // microtubule // inferred from electronic annotation /// AK128086 // GO:0005737 // cytoplasm // inferred from electronic annotation /// AK128086 // GO:0005874 // microtubule // inferred from electronic annotation /// ENST00000352093 // GO:0005737 // cytoplasm // inferred from electronic annota…	---	---	6.6055	7.16836	-0.562858
7974372	GPR137C	NM_001099652 // GPR137C // G protein-coupled receptor 137C // 14q22.1 // 283554 /// AK293812 // GPR137C // G protein-coupled receptor 137C // 14q22.1 // 283554 /// ENST00000321662 // GPR137C // G protein-coupled receptor 137C // 14q22.1 // 283554	---	NM_001099652 // GO:0016020 // membrane // inferred from electronic annotation /// NM_001099652 // GO:0016021 // integral to membrane // inferred from electronic annotation /// AK293812 // GO:0016020 // membrane // inferred from electronic annotation /// AK293812 // GO:0016021 // integral to membrane // inferred from electronic annotation /// ENST00000321662 // GO:0016020 // membrane // inferred f…	---	---	5.40899	5.97082	-0.561833
8133610	STAG3L3	NM_001013739 // STAG3L3 // stromal antigen 3-like 3 // 7q11.23 // 442578 /// NM_018991 // STAG3L1 // stromal antigen 3-like 1 // 7q11.23-q21.1 // 54441 /// NM_001002840 // STAG3L1 // stromal antigen 3-like 1 // 7q11.23-q21.1 // 54441 /// NM_001025202 // STAG3L2 // stromal antigen 3-like 2 // 7q11.23 // 442582 /// BC108680 // STAG3L1 // stromal antigen 3-like 1 // 7q11.23-q21.1 // 54441 /// BC0025…	---	---	NM_018991 // GO:0005488 // binding // inferred from electronic annotation /// NM_001002840 // GO:0005488 // binding // inferred from electronic annotation /// NM_001025202 // GO:0005488 // binding // inferred from electronic annotation /// BC108680 // GO:0005488 // binding // inferred from electronic annotation /// BC002581 // GO:0005488 // binding // inferred from electronic annotation /// ENST0…	---	9.64821	10.2089	-0.560668
8163002	KLF4	NM_004235 // KLF4 // Kruppel-like factor 4 (gut) // 9q31 // 9314 /// AF105036 // KLF4 // Kruppel-like factor 4 (gut) // 9q31 // 9314 /// ENST00000316479 // KLF4 // Kruppel-like factor 4 (gut) // 9q31 // 9314 /// ENST00000374672 // KLF4 // Kruppel-like factor 4 (gut) // 9q31 // 9314 /// ENST00000374670 // KLF4 // Kruppel-like factor 4 (gut) // 9q31 // 9314	NM_004235 // GO:0006350 // transcription // inferred from electronic annotation /// NM_004235 // GO:0007500 // mesodermal cell fate determination // traceable author statement /// NM_004235 // GO:0008285 // negative regulation of cell proliferation // inferred from electronic annotation /// NM_004235 // GO:0008285 // negative regulation of cell proliferation // traceable author statement /// NM_0…	NM_004235 // GO:0005622 // intracellular // inferred from electronic annotation /// NM_004235 // GO:0005634 // nucleus // inferred from electronic annotation /// AF105036 // GO:0005622 // intracellular // inferred from electronic annotation /// AF105036 // GO:0005634 // nucleus // inferred from electronic annotation /// ENST00000316479 // GO:0005622 // intracellular // inferred from electronic an…	NM_004235 // GO:0003676 // nucleic acid binding // inferred from electronic annotation /// NM_004235 // GO:0003700 // transcription factor activity // inferred from electronic annotation /// NM_004235 // GO:0003700 // transcription factor activity // non-traceable author statement /// NM_004235 // GO:0008270 // zinc ion binding // inferred from electronic annotation /// NM_004235 // GO:0008270 //…	---	8.48521	9.04529	-0.560086
8054702	CKAP2L	NM_152515 // CKAP2L // cytoskeleton associated protein 2-like // 2q13 // 150468 /// AK302875 // CKAP2L // cytoskeleton associated protein 2-like // 2q13 // 150468 /// ENST00000302450 // CKAP2L // cytoskeleton associated protein 2-like // 2q13 // 150468	---	---	---	---	8.68193	9.24185	-0.55992
8123961	TBC1D7	NM_016495 // TBC1D7 // TBC1 domain family, member 7 // 6p24.1 // 51256 /// AK223445 // TBC1D7 // TBC1 domain family, member 7 // 6p24.1 // 51256 /// ENST00000379300 // TBC1D7 // TBC1 domain family, member 7 // 6p24.1 // 51256 /// ENST00000356436 // TBC1D7 // TBC1 domain family, member 7 // 6p24.1 // 51256 /// ENST00000343141 // TBC1D7 // TBC1 domain family, member 7 // 6p24.1 // 51256 /// ENST000…	NM_016495 // GO:0032313 // regulation of Rab GTPase activity // inferred from electronic annotation /// AK223445 // GO:0032313 // regulation of Rab GTPase activity // inferred from electronic annotation /// ENST00000379300 // GO:0032313 // regulation of Rab GTPase activity // inferred from electronic annotation /// ENST00000356436 // GO:0032313 // regulation of Rab GTPase activity // inferred fro…	NM_016495 // GO:0005622 // intracellular // inferred from electronic annotation /// AK223445 // GO:0005622 // intracellular // inferred from electronic annotation /// ENST00000379300 // GO:0005622 // intracellular // inferred from electronic annotation /// ENST00000356436 // GO:0005622 // intracellular // inferred from electronic annotation /// ENST00000343141 // GO:0005622 // intracellular // in…	NM_016495 // GO:0005096 // GTPase activator activity // inferred from electronic annotation /// NM_016495 // GO:0005097 // Rab GTPase activator activity // inferred from electronic annotation /// AK223445 // GO:0005096 // GTPase activator activity // inferred from electronic annotation /// AK223445 // GO:0005097 // Rab GTPase activator activity // inferred from electronic annotation /// ENST00000…	---	7.36919	7.92911	-0.55992
8166184	CA5B	NM_007220 // CA5B // carbonic anhydrase VB, mitochondrial // Xp21.1 // 11238 /// BC028142 // CA5B // carbonic anhydrase VB, mitochondrial // Xp21.1 // 11238 /// ENST00000318636 // CA5B // carbonic anhydrase VB, mitochondrial // Xp21.1 // 11238 /// ENST00000380319 // CA5B // carbonic anhydrase VB, mitochondrial // Xp21.1 // 11238 /// ENST00000380313 // CA5B // carbonic anhydrase VB, mitochondrial …	NM_007220 // GO:0006730 // one-carbon compound metabolic process // inferred from electronic annotation /// BC028142 // GO:0006730 // one-carbon compound metabolic process // inferred from electronic annotation /// ENST00000318636 // GO:0006730 // one-carbon compound metabolic process // inferred from electronic annotation /// ENST00000380319 // GO:0006730 // one-carbon compound metabolic process…	NM_007220 // GO:0005739 // mitochondrion // traceable author statement /// BC028142 // GO:0005739 // mitochondrion // traceable author statement /// ENST00000318636 // GO:0005739 // mitochondrion // traceable author statement /// ENST00000380319 // GO:0005739 // mitochondrion // traceable author statement /// ENST00000380313 // GO:0005739 // mitochondrion // traceable author statement	NM_007220 // GO:0004089 // carbonate dehydratase activity // traceable author statement /// NM_007220 // GO:0008270 // zinc ion binding // inferred from electronic annotation /// NM_007220 // GO:0016829 // lyase activity // inferred from electronic annotation /// NM_007220 // GO:0046872 // metal ion binding // inferred from electronic annotation /// BC028142 // GO:0004089 // carbonate dehydratase…	---	8.08112	8.64103	-0.559916
7903049	CCDC18	NM_206886 // CCDC18 // coiled-coil domain containing 18 // 1p22.1 // 343099 /// AY211918 // CCDC18 // coiled-coil domain containing 18 // 1p22.1 // 343099 /// ENST00000334652 // CCDC18 // coiled-coil domain containing 18 // 1p22.1 // 343099 /// ENST00000343253 // CCDC18 // coiled-coil domain containing 18 // 1p22.1 // 343099 /// ENST00000370276 // CCDC18 // coiled-coil domain containing 18 // 1p2…	---	---	---	---	8.02816	8.588	-0.559843
7926875	BAMBI	NM_012342 // BAMBI // BMP and activin membrane-bound inhibitor homolog (Xenopus laevis) // 10p12.3-p11.2 // 25805 /// U23070 // BAMBI // BMP and activin membrane-bound inhibitor homolog (Xenopus laevis) // 10p12.3-p11.2 // 25805 /// ENST00000375533 // BAMBI // BMP and activin membrane-bound inhibitor homolog (Xenopus laevis) // 10p12.3-p11.2 // 25805	---	NM_012342 // GO:0005737 // cytoplasm // inferred from direct assay /// NM_012342 // GO:0016020 // membrane // inferred from electronic annotation /// NM_012342 // GO:0016021 // integral to membrane // traceable author statement /// U23070 // GO:0005737 // cytoplasm // inferred from direct assay /// U23070 // GO:0016020 // membrane // inferred from electronic annotation /// U23070 // GO:0016021 //…	---	---	7.68493	8.2446	-0.559676
8163533	FLJ31713	AK056275 // FLJ31713 // hypothetical protein FLJ31713 // 9q32 // 158263	---	---	---	---	6.15678	6.71644	-0.55966
8105908	OCLN	NM_002538 // OCLN // occludin // 5q13.1 // 4950 /// BC029886 // OCLN // occludin // 5q13.1 // 4950 /// ENST00000396442 // OCLN // occludin // 5q13.1 // 4950 /// ENST00000380766 // OCLN // occludin // 5q13.1 // 4950 /// ENST00000355237 // OCLN // occludin // 5q13.1 // 4950	NM_002538 // GO:0006461 // protein complex assembly // traceable author statement /// NM_002538 // GO:0046498 // S-adenosylhomocysteine metabolic process // inferred from electronic annotation /// NM_002538 // GO:0046500 // S-adenosylmethionine metabolic process // inferred from electronic annotation /// BC029886 // GO:0006461 // protein complex assembly // traceable author statement /// BC029886…	NM_002538 // GO:0005829 // cytosol // inferred from electronic annotation /// NM_002538 // GO:0005886 // plasma membrane // inferred from direct assay /// NM_002538 // GO:0005886 // plasma membrane // traceable author statement /// NM_002538 // GO:0005923 // tight junction // inferred from electronic annotation /// NM_002538 // GO:0016021 // integral to membrane // inferred from electronic annota…	NM_002538 // GO:0005198 // structural molecule activity // inferred from electronic annotation /// NM_002538 // GO:0005515 // protein binding // inferred from electronic annotation /// NM_002538 // GO:0008119 // thiopurine S-methyltransferase activity // inferred from electronic annotation /// BC029886 // GO:0005198 // structural molecule activity // inferred from electronic annotation /// BC0298…	---	5.80147	6.36078	-0.5593
8051135	IFT172	NM_015662 // IFT172 // intraflagellar transport 172 homolog (Chlamydomonas) // 2p23.3 // 26160 /// BC137126 // IFT172 // intraflagellar transport 172 homolog (Chlamydomonas) // 2p23.3 // 26160 /// ENST00000260570 // IFT172 // intraflagellar transport 172 homolog (Chlamydomonas) // 2p23.3 // 26160 /// ENST00000359466 // IFT172 // intraflagellar transport 172 homolog (Chlamydomonas) // 2p23.3 // 26…	NM_015662 // GO:0001841 // neural tube formation // inferred from electronic annotation /// NM_015662 // GO:0007224 // smoothened signaling pathway // inferred from electronic annotation /// NM_015662 // GO:0007275 // multicellular organismal development // inferred from electronic annotation /// NM_015662 // GO:0007368 // determination of left/right symmetry // inferred from electronic annotatio…	NM_015662 // GO:0005929 // cilium // inferred from sequence or structural similarity /// BC137126 // GO:0005929 // cilium // inferred from sequence or structural similarity /// ENST00000260570 // GO:0005929 // cilium // inferred from sequence or structural similarity /// ENST00000359466 // GO:0005929 // cilium // inferred from sequence or structural similarity	NM_015662 // GO:0005515 // protein binding // inferred from electronic annotation /// BC137126 // GO:0005515 // protein binding // inferred from electronic annotation /// ENST00000260570 // GO:0005515 // protein binding // inferred from electronic annotation /// ENST00000359466 // GO:0005515 // protein binding // inferred from electronic annotation	---	7.78702	8.3459	-0.558881
8154574	KIAA1797	NM_017794 // KIAA1797 // KIAA1797 // 9p21 // 54914 /// ENST00000380249 // KIAA1797 // KIAA1797 // 9p21 // 54914 /// ENST00000338382 // KIAA1797 // KIAA1797 // 9p21 // 54914	---	NM_017794 // GO:0016020 // membrane // inferred from electronic annotation /// NM_017794 // GO:0016021 // integral to membrane // inferred from electronic annotation /// ENST00000380249 // GO:0016020 // membrane // inferred from electronic annotation /// ENST00000380249 // GO:0016021 // integral to membrane // inferred from electronic annotation /// ENST00000338382 // GO:0016020 // membrane // in…	NM_017794 // GO:0005488 // binding // inferred from electronic annotation /// ENST00000380249 // GO:0005488 // binding // inferred from electronic annotation /// ENST00000338382 // GO:0005488 // binding // inferred from electronic annotation	---	9.04983	9.60816	-0.558336
7907370	DNM3	NM_015569 // DNM3 // dynamin 3 // 1q24.3 // 26052 /// NM_001136127 // DNM3 // dynamin 3 // 1q24.3 // 26052 /// AK056279 // DNM3 // dynamin 3 // 1q24.3 // 26052 /// ENST00000355305 // DNM3 // dynamin 3 // 1q24.3 // 26052 /// ENST00000358155 // DNM3 // dynamin 3 // 1q24.3 // 26052 /// ENST00000367731 // DNM3 // dynamin 3 // 1q24.3 // 26052 /// ENST00000367733 // DNM3 // dynamin 3 // 1q24.3 // 26052…	NM_015569 // GO:0006897 // endocytosis // inferred from sequence or structural similarity /// NM_015569 // GO:0007416 // synaptogenesis // inferred from sequence or structural similarity /// NM_015569 // GO:0046847 // filopodium formation // inferred from sequence or structural similarity /// NM_001136127 // GO:0006897 // endocytosis // inferred from sequence or structural similarity /// NM_00113…	NM_015569 // GO:0005737 // cytoplasm // inferred from electronic annotation /// NM_015569 // GO:0005739 // mitochondrion // inferred from electronic annotation /// NM_015569 // GO:0005856 // cytoskeleton // inferred from electronic annotation /// NM_015569 // GO:0005874 // microtubule // inferred from electronic annotation /// NM_015569 // GO:0014069 // postsynaptic density // inferred from seque…	NM_015569 // GO:0000166 // nucleotide binding // inferred from electronic annotation /// NM_015569 // GO:0003774 // motor activity // inferred from electronic annotation /// NM_015569 // GO:0003924 // GTPase activity // inferred from sequence or structural similarity /// NM_015569 // GO:0005515 // protein binding // inferred from physical interaction /// NM_015569 // GO:0005515 // protein binding…	---	6.34785	6.90594	-0.558092
8111812		---	---	---	---	---	7.07464	7.63232	-0.557678
7903119	ABCD3	NM_002858 // ABCD3 // ATP-binding cassette, sub-family D (ALD), member 3 // 1p22-p21 // 5825 /// NM_001122674 // ABCD3 // ATP-binding cassette, sub-family D (ALD), member 3 // 1p22-p21 // 5825 /// M81182 // ABCD3 // ATP-binding cassette, sub-family D (ALD), member 3 // 1p22-p21 // 5825 /// ENST00000370214 // ABCD3 // ATP-binding cassette, sub-family D (ALD), member 3 // 1p22-p21 // 5825 /// ENST0…	NM_002858 // GO:0006810 // transport // inferred from electronic annotation /// NM_002858 // GO:0007031 // peroxisome organization // traceable author statement /// NM_002858 // GO:0015910 // peroxisomal long-chain fatty acid import // traceable author statement /// NM_001122674 // GO:0006810 // transport // inferred from electronic annotation /// NM_001122674 // GO:0007031 // peroxisome organiza…	NM_002858 // GO:0005777 // peroxisome // inferred from direct assay /// NM_002858 // GO:0005778 // peroxisomal membrane // traceable author statement /// NM_002858 // GO:0005779 // integral to peroxisomal membrane // traceable author statement /// NM_002858 // GO:0016020 // membrane // inferred from electronic annotation /// NM_002858 // GO:0016021 // integral to membrane // inferred from electro…	NM_002858 // GO:0000166 // nucleotide binding // inferred from electronic annotation /// NM_002858 // GO:0005515 // protein binding // inferred from physical interaction /// NM_002858 // GO:0005524 // ATP binding // inferred from electronic annotation /// NM_002858 // GO:0016887 // ATPase activity // inferred from electronic annotation /// NM_002858 // GO:0042626 // ATPase activity, coupled to tr…	---	11.2366	11.7936	-0.557008
8139977	STAG3L3	NM_001013739 // STAG3L3 // stromal antigen 3-like 3 // 7q11.23 // 442578 /// NM_018991 // STAG3L1 // stromal antigen 3-like 1 // 7q11.23-q21.1 // 54441 /// NM_001002840 // STAG3L1 // stromal antigen 3-like 1 // 7q11.23-q21.1 // 54441 /// NM_001025202 // STAG3L2 // stromal antigen 3-like 2 // 7q11.23 // 442582 /// AY313779 // STAG3L3 // stromal antigen 3-like 3 // 7q11.23 // 442578 /// BC108680 //…	---	---	NM_018991 // GO:0005488 // binding // inferred from electronic annotation /// NM_001002840 // GO:0005488 // binding // inferred from electronic annotation /// NM_001025202 // GO:0005488 // binding // inferred from electronic annotation /// BC108680 // GO:0005488 // binding // inferred from electronic annotation /// BC119761 // GO:0005488 // binding // inferred from electronic annotation /// ENST0…	---	9.52948	10.0863	-0.556865
8157246	KIAA1958	BC105048 // KIAA1958 // KIAA1958 // 9q32 // 158405 /// AB075838 // KIAA1958 // KIAA1958 // 9q32 // 158405 /// AK096613 // KIAA1958 // KIAA1958 // 9q32 // 158405 /// ENST00000337530 // KIAA1958 // KIAA1958 // 9q32 // 158405 /// ENST00000374244 // KIAA1958 // KIAA1958 // 9q32 // 158405	---	---	---	---	7.77565	8.3325	-0.55685
8005638	ALDH3A2	NM_001031806 // ALDH3A2 // aldehyde dehydrogenase 3 family, member A2 // 17p11.2 // 224 /// NM_000382 // ALDH3A2 // aldehyde dehydrogenase 3 family, member A2 // 17p11.2 // 224 /// U46689 // ALDH3A2 // aldehyde dehydrogenase 3 family, member A2 // 17p11.2 // 224 /// ENST00000339618 // ALDH3A2 // aldehyde dehydrogenase 3 family, member A2 // 17p11.2 // 224 /// ENST00000176643 // ALDH3A2 // aldehyd…	NM_001031806 // GO:0006081 // cellular aldehyde metabolic process // inferred from electronic annotation /// NM_001031806 // GO:0006629 // lipid metabolic process // traceable author statement /// NM_001031806 // GO:0007417 // central nervous system development // traceable author statement /// NM_001031806 // GO:0007422 // peripheral nervous system development // traceable author statement /// N…	NM_001031806 // GO:0005783 // endoplasmic reticulum // inferred from electronic annotation /// NM_001031806 // GO:0005789 // endoplasmic reticulum membrane // inferred from electronic annotation /// NM_001031806 // GO:0016020 // membrane // inferred from electronic annotation /// NM_001031806 // GO:0016021 // integral to membrane // inferred from electronic annotation /// NM_000382 // GO:0005783 …	NM_001031806 // GO:0004028 // 3-chloroallyl aldehyde dehydrogenase activity // traceable author statement /// NM_001031806 // GO:0004029 // aldehyde dehydrogenase (NAD) activity // inferred from electronic annotation /// NM_001031806 // GO:0004030 // aldehyde dehydrogenase [NAD(P)+] activity // inferred from electronic annotation /// NM_001031806 // GO:0016491 // oxidoreductase activity // inferr…	---	9.65883	10.215	-0.556164
8084708	SNORA4	NR_002588 // SNORA4 // small nucleolar RNA, H/ACA box 4 // 3q27 // 619568 /// AK296279 // EIF4A2 // eukaryotic translation initiation factor 4A, isoform 2 // 3q28 // 1974	AK296279 // GO:0006412 // translation // inferred from electronic annotation /// AK296279 // GO:0006446 // regulation of translational initiation // traceable author statement /// AK296279 // GO:0044419 // interspecies interaction between organisms // inferred from electronic annotation	AK296279 // GO:0005829 // cytosol // not recorded /// AK296279 // GO:0016281 // eukaryotic translation initiation factor 4F complex // traceable author statement	AK296279 // GO:0000166 // nucleotide binding // inferred from electronic annotation /// AK296279 // GO:0003676 // nucleic acid binding // inferred from electronic annotation /// AK296279 // GO:0003723 // RNA binding // inferred from electronic annotation /// AK296279 // GO:0003743 // translation initiation factor activity // inferred from electronic annotation /// AK296279 // GO:0003743 // transl…	---	8.30801	8.86403	-0.556015
8113577	TRIM36	NM_018700 // TRIM36 // tripartite motif-containing 36 // 5q22.3 // 55521 /// NM_001017397 // TRIM36 // tripartite motif-containing 36 // 5q22.3 // 55521 /// NM_001017398 // TRIM36 // tripartite motif-containing 36 // 5q22.3 // 55521 /// BC130334 // TRIM36 // tripartite motif-containing 36 // 5q22.3 // 55521 /// ENST00000282369 // TRIM36 // tripartite motif-containing 36 // 5q22.3 // 55521 /// ENS…	NM_018700 // GO:0007340 // acrosome reaction // inferred from electronic annotation /// NM_001017397 // GO:0007340 // acrosome reaction // inferred from electronic annotation /// NM_001017398 // GO:0007340 // acrosome reaction // inferred from electronic annotation /// BC130334 // GO:0007340 // acrosome reaction // inferred from electronic annotation /// ENST00000282369 // GO:0007340 // acrosome …	NM_018700 // GO:0001669 // acrosome // inferred from electronic annotation /// NM_018700 // GO:0005622 // intracellular // inferred from electronic annotation /// NM_018700 // GO:0005737 // cytoplasm // inferred from electronic annotation /// NM_001017397 // GO:0001669 // acrosome // inferred from electronic annotation /// NM_001017397 // GO:0005622 // intracellular // inferred from electronic an…	NM_018700 // GO:0005515 // protein binding // inferred from electronic annotation /// NM_018700 // GO:0008270 // zinc ion binding // inferred from electronic annotation /// NM_018700 // GO:0046872 // metal ion binding // inferred from electronic annotation /// NM_001017397 // GO:0005515 // protein binding // inferred from electronic annotation /// NM_001017397 // GO:0008270 // zinc ion binding //…	---	6.48162	7.0373	-0.555674
8068422	DOPEY2	NM_005128 // DOPEY2 // dopey family member 2 // 21q22.2 // 9980 /// ENST00000399151 // DOPEY2 // dopey family member 2 // 21q22.2 // 9980 /// ENST00000270190 // DOPEY2 // dopey family member 2 // 21q22.2 // 9980	NM_005128 // GO:0006895 // Golgi to endosome transport // inferred from sequence or structural similarity /// NM_005128 // GO:0007029 // endoplasmic reticulum organization // inferred from sequence or structural similarity /// NM_005128 // GO:0007275 // multicellular organismal development // non-traceable author statement /// NM_005128 // GO:0015031 // protein transport // inferred from electron…	NM_005128 // GO:0000139 // Golgi membrane // inferred from sequence or structural similarity /// ENST00000399151 // GO:0000139 // Golgi membrane // inferred from sequence or structural similarity /// ENST00000270190 // GO:0000139 // Golgi membrane // inferred from sequence or structural similarity	NM_005128 // GO:0003674 // molecular_function // no biological data available /// ENST00000399151 // GO:0003674 // molecular_function // no biological data available /// ENST00000270190 // GO:0003674 // molecular_function // no biological data available	---	5.81805	6.37258	-0.554531
7908328		---	---	---	---	---	6.86449	7.41865	-0.55416
8059731	PDE6D	NM_002601 // PDE6D // phosphodiesterase 6D, cGMP-specific, rod, delta // 2q35-q36 // 5147 /// AF022912 // PDE6D // phosphodiesterase 6D, cGMP-specific, rod, delta // 2q35-q36 // 5147 /// ENST00000287600 // PDE6D // phosphodiesterase 6D, cGMP-specific, rod, delta // 2q35-q36 // 5147 /// ENST00000392030 // PDE6D // phosphodiesterase 6D, cGMP-specific, rod, delta // 2q35-q36 // 5147	NM_002601 // GO:0007601 // visual perception // traceable author statement /// NM_002601 // GO:0050896 // response to stimulus // inferred from electronic annotation /// AF022912 // GO:0007601 // visual perception // traceable author statement /// AF022912 // GO:0050896 // response to stimulus // inferred from electronic annotation /// ENST00000287600 // GO:0007601 // visual perception // traceab…	---	NM_002601 // GO:0004114 // 3',5'-cyclic-nucleotide phosphodiesterase activity // inferred from electronic annotation /// NM_002601 // GO:0005515 // protein binding // inferred from physical interaction /// AF022912 // GO:0004114 // 3',5'-cyclic-nucleotide phosphodiesterase activity // inferred from electronic annotation /// AF022912 // GO:0005515 // protein binding // inferred from physical inter…	---	8.77783	9.33174	-0.553912
[truncated: 16,910 more rows]
